# Supplementary material for: Pregranulosa cell–derived FGF23 protects oocytes from premature apoptosis during primordial follicle formation by inhibiting p38 MAPK in mice
Source: J Biol Chem. 2023 May 2;299(6):104776. doi: 10.1016/j.jbc.2023.104776 (PMC10240423; doi:10.1016/j.jbc.2023.104776)
Supplement: Supporting information [file mmc2.xlsx]

## Sheet: Sheet1
id	baseMean	baseMean_CK_PD	baseMean_PD	foldChange(PD/CK_PD)(PD/CK_PD)	log2FoldChange	pval	padj	Chromosome	Start Site	End Site	Direction	Length	Name	GO	KEGG	EC	eggNOG Class	eggNOG	Description	Entrez_geneID	UniProtAC
ENSMUSG00000029816	3168.81	1030.94	5306.67	5.14741	2.36385	3.19603e-14	5.41291e-10	6	49013480	49047863	+	6514	Gpnmb	GO:0001649;GO:0001818;GO:0001934;GO:0001934;GO:0005178;GO:0005178;GO:0005768;GO:0005886;GO:0005887;GO:0005887;GO:0007155;GO:0007155;GO:0007165;GO:0007267;GO:0008201;GO:0016020;GO:0016021;GO:0016021;GO:0030282;GO:0030335;GO:0031410;GO:0031901;GO:0031954;GO:0032720;GO:0033162;GO:0034103;GO:0034103;GO:0042130;GO:0045545;GO:0048018;GO:0050868;GO:0070374;GO:1901215;GO:2000134;GO:0016020;GO:0016021;	K20732	-	S;W	0VESI;0A3XQ;0UHCK;0IE9P;0DPKX;1AYZQ;12T0E;1CYK0;18UDN	glycoprotein (transmembrane) nmb [Source:MGI Symbol;Acc:MGI:1934765]	93695	Q99P91
ENSMUSG00000028989	101.619	191.171	12.0666	0.0631195	-3.98577	5.80069e-14	5.41291e-10	4	148579640	148584917	-	2157	Angptl7	GO:0001525;GO:0005102;GO:0005576;GO:0005576;GO:0005576;GO:0005615;GO:0042802;GO:0042802;GO:0062023;GO:1901346;GO:1901346;GO:1901346;GO:1903053;GO:1903053;GO:1903053;	-	-	S;E	0DPMN;18VUU;0UR9D;1ASMQ;13ITB;1CQ8W;KOG2579;0VDVP;0A30J	angiopoietin-like 7 [Source:MGI Symbol;Acc:MGI:3605801]	654812	Q8R1Q3
ENSMUSG00000086228	42.4956	4.58451	80.4066	17.5388	4.13248	3.38251e-12	2.10426e-08	9	65268323	65287659	+	2528	Ubap1l	GO:0000813;GO:0000813;GO:0043130;GO:0043130;GO:0043162;GO:0043162;GO:0000813;GO:0000813;GO:0043130;GO:0043130;GO:0043162;GO:0043162;GO:0000813;GO:0000813;GO:0043130;GO:0043130;GO:0043162;GO:0043162;	-	-	O	0UTW9;0IVA6;1D1X2;1B4F2;0VGD9;1950K;13MEJ;0DSKV;0A5I8	ubiquitin-associated protein 1-like [Source:MGI Symbol;Acc:MGI:2685360]	208080	G3UW59
ENSMUSG00000018906	406.513	135.525	677.501	4.99908	2.32166	4.29539e-11	2.00412e-07	11	53990921	54022491	+	6239	P4ha2	GO:0004656;GO:0005783;GO:0016702;GO:0019511;GO:0055114;GO:0004656;GO:0004656;GO:0004656;GO:0004656;GO:0005506;GO:0005515;GO:0005654;GO:0005783;GO:0005783;GO:0005783;GO:0005783;GO:0005788;GO:0005829;GO:0016222;GO:0016491;GO:0016491;GO:0016702;GO:0016705;GO:0018401;GO:0018401;GO:0019511;GO:0031418;GO:0031418;GO:0043231;GO:0046872;GO:0051213;GO:0055114;GO:0055114;GO:0004656;GO:0004656;GO:0005506;GO:…	K00472	EC:1.14.11.2	E	0VA8A;12RV0;KOG1591;1CQD2;0UH31;18U43;0DFPI;1ASRW;09ZB2	procollagen-proline, 2-oxoglutarate 4-dioxygenase (proline 4-hydroxylase), alpha II polypeptide [Source:MGI Symbol;Acc:MGI:894286]	18452	Q60716;Q5SX74;Q3UQ81;Q5SX75
ENSMUSG00000040283	29.3792	57.1335	1.62496	0.0284414	-5.13586	9.46381e-11	3.53246e-07	11	49056412	49077986	-	6054	Btnl9	GO:0001817;GO:0005102;GO:0009897;GO:0016020;GO:0016021;GO:0050852;GO:0001817;GO:0005102;GO:0009897;GO:0016020;GO:0016021;GO:0050852;GO:0016020;GO:0016021;	K06712	-	S;O	18Y2Y;09XY5;1AXS9;0IJI4;0UN0K;0DJ60;1CTXW;12TZ8;0V8VY	butyrophilin-like 9 [Source:MGI Symbol;Acc:MGI:2442439]	237754	Q8BJE2
ENSMUSG00000004267	546.001	197.092	894.91	4.54058	2.18288	1.65317e-10	5.14218e-07	6	124737016	124746636	-	4705	Eno2	GO:0000015;GO:0000287;GO:0004634;GO:0004634;GO:0006096;GO:0006096;GO:0016829;GO:0000015;GO:0000015;GO:0000015;GO:0000287;GO:0001917;GO:0004634;GO:0004634;GO:0004634;GO:0004634;GO:0005737;GO:0005737;GO:0005829;GO:0005829;GO:0005886;GO:0005886;GO:0005886;GO:0006096;GO:0006096;GO:0006096;GO:0009986;GO:0016020;GO:0016020;GO:0016020;GO:0016829;GO:0019899;GO:0030426;GO:0032889;GO:0042802;GO:0043005;GO:…	K01689	EC:4.2.1.11	G	0UQR0;1916Q;0V5IG;KOG2670;0DFUY;09UJ9;1B0VS;12NHF;1CQIB	enolase 2, gamma neuronal [Source:MGI Symbol;Acc:MGI:95394]	13807	P17183;Q545V3
ENSMUSG00000019960	261.843	422.843	100.843	0.238488	-2.06801	3.36466e-09	8.97068e-06	10	99099093	99103351	+	3132	Dusp6	GO:0000188;GO:0000188;GO:0001933;GO:0004721;GO:0004721;GO:0004721;GO:0004722;GO:0004725;GO:0005515;GO:0005515;GO:0005654;GO:0005737;GO:0005737;GO:0005737;GO:0005737;GO:0005829;GO:0005829;GO:0005829;GO:0006470;GO:0006470;GO:0006470;GO:0008138;GO:0008138;GO:0008138;GO:0008330;GO:0010033;GO:0010942;GO:0010942;GO:0014070;GO:0016311;GO:0016787;GO:0016791;GO:0017017;GO:0017017;GO:0017017;GO:0030154;GO:…	K21946	-	V	12NUM;18ZG5;1ASQI;09UCM;0UH1D;0V5BV;0DFN8;1CQBT;KOG1717	dual specificity phosphatase 6 [Source:MGI Symbol;Acc:MGI:1914853]	67603	Q9DBB1
ENSMUSG00000050359	18.7415	1.89111	35.5919	18.8206	4.23424	1.24781e-07	0.000271448	3	92391259	92393202	-	806	Sprr1a	GO:0001533;GO:0005737;GO:0005737;GO:0018149;GO:0018149;GO:0030216;GO:0030280;GO:0031424;GO:0071944;	-	-	O	196E8;0AAMH;149BH;0UWRB;1D5JE;0VMK2;0JH2M;0DW9R;1B6XN	small proline-rich protein 1A [Source:MGI Symbol;Acc:MGI:106660]	20753	Q62266
ENSMUSG00000021388	56.7768	96.8711	16.6824	0.172213	-2.53774	1.30902e-07	0.000271448	13	49697919	49721041	+	2354	Aspn	GO:0005509;GO:0005509;GO:0005509;GO:0005509;GO:0005515;GO:0005518;GO:0005576;GO:0005615;GO:0030021;GO:0030282;GO:0030282;GO:0030282;GO:0030512;GO:0030512;GO:0030512;GO:0031012;GO:0031012;GO:0031012;GO:0031214;GO:0042995;GO:0062023;GO:0070171;GO:0005509;GO:0005509;GO:0005509;GO:0005515;GO:0005518;GO:0005576;GO:0005615;GO:0030021;GO:0030282;GO:0030282;GO:0030512;GO:0030512;GO:0031012;GO:0031012;GO:…	K08120	-	T	0DK46;KOG0619;1CUXX;12P1N;0V9ME;09YPQ;1AYJD;0UP0Y;18WG7	asporin [Source:MGI Symbol;Acc:MGI:1913945]	66695	Q99MQ4;A6H6K1
ENSMUSG00000052336	83.2897	159.363	7.21683	0.0452856	-4.4648	4.82187e-07	0.000899906	9	119730682	119898945	-	4505	Cx3cr1	GO:0001774;GO:0002052;GO:0002881;GO:0002931;GO:0004896;GO:0004930;GO:0004930;GO:0004930;GO:0004950;GO:0005886;GO:0006935;GO:0006935;GO:0006955;GO:0007155;GO:0007155;GO:0007165;GO:0007186;GO:0007186;GO:0007200;GO:0007204;GO:0007613;GO:0009897;GO:0009986;GO:0009986;GO:0016020;GO:0016021;GO:0016021;GO:0016493;GO:0016495;GO:0016495;GO:0016525;GO:0019722;GO:0019957;GO:0019960;GO:0019960;GO:0021626;GO:…	K04192	-	T	0DJVD;0IGZ8;18YU6;09YF3;0V858;0UNQ3;1CUNN;13IK9;1AY6T	chemokine (C-X3-C motif) receptor 1 [Source:MGI Symbol;Acc:MGI:1333815]	13051	Q9Z0D9;Q543X3
ENSMUSG00000030111	154.583	65.8406	243.325	3.69568	1.88584	6.48604e-07	0.00110044	6	121612335	121656186	+	7021	A2m	GO:0001869;GO:0001869;GO:0002020;GO:0002020;GO:0002020;GO:0004866;GO:0004866;GO:0004866;GO:0004867;GO:0004867;GO:0004867;GO:0005102;GO:0005102;GO:0005515;GO:0005576;GO:0005576;GO:0005615;GO:0005615;GO:0005615;GO:0007565;GO:0010466;GO:0010951;GO:0019838;GO:0019838;GO:0019899;GO:0019899;GO:0019959;GO:0019959;GO:0019966;GO:0019966;GO:0030414;GO:0030414;GO:0042802;GO:0043120;GO:0043120;GO:0048306;GO:…	K03910	-	O	0UN4G;18Y3V;1CU6R;1B0ZG;0DJE9;09UD8;KOG1366;0V5CM;12P6H	alpha-2-macroglobulin [Source:MGI Symbol;Acc:MGI:2449119]	232345	Q6GQT1
ENSMUSG00000026956	745.781	385.611	1105.95	2.86805	1.52007	1.56079e-06	0.00242742	2	25249901	25255694	-	4071	Uap1l1	GO:0003977;GO:0006048;GO:0016740;GO:0016779;GO:0070569;	K00972	-	M;G	0DI67;1B4QU;0UKJD;KOG2388;1CSWK;12PDS;0V5KI;09VN7;18Y8K	UDP-N-acteylglucosamine pyrophosphorylase 1-like 1 [Source:MGI Symbol;Acc:MGI:2443318]	227620	Q3TW96
ENSMUSG00000071656	116.769	52.9381	180.6	3.41154	1.77042	2.62187e-06	0.00376399	19	8828132	8831273	+	2600	Lrrn4cl	GO:0003674;GO:0005575;GO:0008150;GO:0016020;GO:0016021;GO:0003674;GO:0005575;GO:0008150;GO:0016020;GO:0016021;	-	-	S;W	1B388;0IXSX;0VDK3;192ZQ;0A2QA;1CZDU;0UTKY;13RZI;0DQBU	LRRN4 C-terminal like [Source:MGI Symbol;Acc:MGI:1916102]	68852	Q3TYX2;Q8C2Z8
ENSMUSG00000040280	541.276	190.815	891.737	4.6733	2.22444	3.04745e-06	0.00406246	10	127350836	127353023	+	1095	Ndufa4l2	GO:0004129;GO:0005751;GO:0008150;GO:0022900;GO:1902600;	K03948	-	C	1B6DV;1D4B6;13WKR;0DV0H;0A8G1;0UW0R;0J463;0VJKJ;193U3	Ndufa4, mitochondrial complex associated like 2 [Source:MGI Symbol;Acc:MGI:3039567]	407790	Q4FZG9
ENSMUSG00000025810	307.615	457.618	157.612	0.344419	-1.53776	3.30059e-06	0.00410659	8	129085085	129229844	+	9785	Nrp1	GO:0001525;GO:0001525;GO:0001525;GO:0001525;GO:0001569;GO:0001569;GO:0001764;GO:0002040;GO:0002042;GO:0003148;GO:0005021;GO:0005021;GO:0005096;GO:0005515;GO:0005515;GO:0005515;GO:0005515;GO:0005737;GO:0005739;GO:0005769;GO:0005829;GO:0005883;GO:0005886;GO:0005886;GO:0005886;GO:0005886;GO:0005925;GO:0005925;GO:0006930;GO:0007229;GO:0007229;GO:0007275;GO:0007399;GO:0007411;GO:0007411;GO:0007413;GO:…	K06724	-	T;W	1B17G;0IE8T;1CR6X;0URB4;0DGH8;13GBU;191JF;0V688;09V8T	neuropilin 1 [Source:MGI Symbol;Acc:MGI:106206]	18186	P97333
ENSMUSG00000024427	119.427	188.233	50.6216	0.26893	-1.89469	4.04592e-06	0.00471931	18	38719300	38734468	-	4755	Spry4	GO:0004860;GO:0004860;GO:0005515;GO:0005515;GO:0005737;GO:0005737;GO:0005829;GO:0007275;GO:0007275;GO:0009966;GO:0016020;GO:0016020;GO:0040037;GO:0043407;GO:0043407;GO:0046580;GO:0048513;GO:0070373;GO:1900025;GO:1900025;GO:1990830;	K17385	-	T	1AT46;09Y15;0DJE6;1CU6M;0IH70;0V8YN;13JRM;18U1J;0UHHP	sprouty RTK signaling antagonist 4 [Source:MGI Symbol;Acc:MGI:1345144]	24066	Q9WTP2
ENSMUSG00000050335	824.234	458.026	1190.44	2.59907	1.378	5.80535e-06	0.00637326	14	47605208	47623617	+	1858	Lgals3	GO:0030246;GO:0001772;GO:0002548;GO:0005634;GO:0005634;GO:0005681;GO:0005737;GO:0005737;GO:0005743;GO:0006397;GO:0008380;GO:0019863;GO:0019863;GO:0019903;GO:0030246;GO:0030246;GO:0030593;GO:0030855;GO:0031334;GO:0042056;GO:0042129;GO:0043236;GO:0045806;GO:0048245;GO:0048246;GO:0050918;GO:0070232;GO:0071674;GO:0071677;GO:0090280;GO:1902041;GO:1903078;GO:2001237;GO:0005634;GO:0005681;GO:0005737;GO:…	K06831	-	W	1D159;0A4D8;192VW;0UGPC;0VF81;1ASDY;13MYU;KOG3587;0DF7M	lectin, galactose binding, soluble 3 [Source:MGI Symbol;Acc:MGI:96778]	16854	Q8C253
ENSMUSG00000047798	34.5679	10.0901	59.0457	5.85183	2.54889	6.98129e-06	0.00723844	11	115007040	115024818	-	5149	Cd300lf	GO:0001618;GO:0001786;GO:0002376;GO:0004888;GO:0005136;GO:0005515;GO:0005886;GO:0005886;GO:0008289;GO:0016020;GO:0016021;GO:0030316;GO:0033004;GO:0033004;GO:0034125;GO:0034125;GO:0035666;GO:0035666;GO:0035772;GO:0046718;GO:0097001;GO:0097001;GO:1902216;GO:2000426;GO:2000427;GO:0001618;GO:0001786;GO:0002376;GO:0004888;GO:0005136;GO:0005515;GO:0005886;GO:0005886;GO:0008289;GO:0016020;GO:0016021;GO:…	K20395	-	S;W;T	1AU12;0DJVP;0IZ4I;09YFG;0UNQN;19629;13T9V;1CUNY;0V9DA	CD300 molecule like family member F [Source:MGI Symbol;Acc:MGI:2442359]	246746	Q6SJQ7;A0A1C9ZQ14
ENSMUSG00000030790	87.6414	38.6511	136.632	3.535	1.82171	8.51838e-06	0.00836729	7	110226868	110229027	+	1619	Adm	GO:0001570;GO:0001570;GO:0001666;GO:0001843;GO:0002026;GO:0002026;GO:0002031;GO:0002031;GO:0003073;GO:0003073;GO:0005179;GO:0005179;GO:0005576;GO:0005576;GO:0005615;GO:0005615;GO:0005615;GO:0005737;GO:0005737;GO:0007189;GO:0007189;GO:0007204;GO:0007204;GO:0007507;GO:0007507;GO:0007565;GO:0007568;GO:0008209;GO:0008209;GO:0008284;GO:0008285;GO:0008285;GO:0009409;GO:0009611;GO:0009611;GO:0010033;GO:…	K12333	-	W;T	1CVUC;0IK4C;19380;0DR8J;0VEGM;13HJB;1ARV1;0A3MP;0UG9X	adrenomedullin [Source:MGI Symbol;Acc:MGI:108058]	11535	P97297
ENSMUSG00000026547	571.018	821.179	320.857	0.390727	-1.35577	2.03489e-05	0.0182592	1	172327614	172334947	+	2082	Tagln2	GO:0030855;GO:0030855;GO:0030855;	K20526	-	Z	18Z7A;0VBM2;KOG2046;0DFF6;13HE5;1CWB2;1AZZ6;09ZFN;0UJX5	transgelin 2 [Source:MGI Symbol;Acc:MGI:1312985]	21346	Q9WVA4
ENSMUSG00000042284	122.146	184.871	59.4198	0.321411	-1.63751	2.05457e-05	0.0182592	13	115089632	115238500	-	18599	Itga1	GO:0000187;GO:0000187;GO:0001669;GO:0001669;GO:0005102;GO:0005102;GO:0005515;GO:0005515;GO:0005518;GO:0005518;GO:0005886;GO:0005925;GO:0005925;GO:0007155;GO:0007155;GO:0007155;GO:0007160;GO:0007160;GO:0007229;GO:0008285;GO:0008285;GO:0008285;GO:0008305;GO:0009897;GO:0009897;GO:0009986;GO:0009986;GO:0009986;GO:0016020;GO:0016020;GO:0016020;GO:0016021;GO:0019903;GO:0019903;GO:0030593;GO:0032516;GO:…	K06480	-	W	1DEZF;0WGDP;0V2Z0;1974I;0B3YK;1BAVQ;0E800;0IPB7;13CB0	integrin alpha 1 [Source:MGI Symbol;Acc:MGI:96599]	109700	Q3V3R4;Q8BPT3
ENSMUSG00000064080	283.007	439.591	126.423	0.287592	-1.7979	2.4469e-05	0.0207575	6	91189437	91249522	+	6370	Fbln2	GO:0005201;GO:0005509;GO:0005515;GO:0005576;GO:0005576;GO:0010811;GO:0010811;GO:0030198;GO:0050840;GO:0050840;GO:0062023;GO:0062023;GO:0062023;GO:0005201;GO:0005509;GO:0005515;GO:0005515;GO:0005576;GO:0005576;GO:0010811;GO:0010811;GO:0030198;GO:0050840;GO:0050840;GO:0062023;GO:0062023;GO:0062023;GO:0030198;GO:0062023;GO:0030198;GO:0062023;	K17307	-	W;T	1BB58;197A8;13DX5;0B4ZX;0WHJJ;0E8MC;0IR7F;0V3BX;1DFJ4	fibulin 2 [Source:MGI Symbol;Acc:MGI:95488]	14115	P37889
ENSMUSG00000005125	584.941	331.466	838.416	2.52942	1.33881	2.71896e-05	0.0220626	15	66801167	66841489	-	6596	Ndrg1	GO:0005634;GO:0005634;GO:0005634;GO:0005737;GO:0005737;GO:0005737;GO:0005737;GO:0005813;GO:0005813;GO:0005815;GO:0005829;GO:0005829;GO:0005829;GO:0005856;GO:0005874;GO:0005874;GO:0005874;GO:0005886;GO:0005886;GO:0005886;GO:0005912;GO:0005912;GO:0007165;GO:0008017;GO:0008017;GO:0008285;GO:0015630;GO:0015630;GO:0016020;GO:0030330;GO:0031267;GO:0031267;GO:0032287;GO:0032287;GO:0042127;GO:0043015;GO:…	K18266	-	Z;S	09TSA;0DETJ;18VB1;KOG2931;1CPHB;0UPYR;12Z9B;1AWRH;0V4RK	N-myc downstream regulated gene 1 [Source:MGI Symbol;Acc:MGI:1341799]	17988	Q62433;Q545R3
ENSMUSG00000028238	102.171	50.8761	153.466	3.01647	1.59286	3.87803e-05	0.0301565	4	19876841	19922605	-	2716	Atp6v0d2	GO:0005765;GO:0005768;GO:0005768;GO:0005769;GO:0005769;GO:0006811;GO:0007034;GO:0007035;GO:0015078;GO:0016020;GO:0016324;GO:0016324;GO:0016324;GO:0016471;GO:0016471;GO:0033179;GO:0033181;GO:0046961;GO:1902600;GO:0015078;GO:0033179;GO:1902600;	K02146	-	C	KOG2957;0V4MU;1AU0D;12PVN;1CPNV;194JM;09TNQ;0UQ0K;0DEZ4	ATPase, H+ transporting, lysosomal V0 subunit D2 [Source:MGI Symbol;Acc:MGI:1924415]	242341	Q80SY3
ENSMUSG00000022797	2293.91	1365.51	3222.3	2.35978	1.23865	5.44053e-05	0.0387248	16	32427738	32451612	+	6185	Tfrc	GO:0001934;GO:0001934;GO:0003725;GO:0003725;GO:0004998;GO:0004998;GO:0004998;GO:0004998;GO:0005381;GO:0005515;GO:0005515;GO:0005576;GO:0005576;GO:0005615;GO:0005634;GO:0005737;GO:0005739;GO:0005768;GO:0005768;GO:0005769;GO:0005886;GO:0005886;GO:0005886;GO:0005886;GO:0005887;GO:0005887;GO:0005905;GO:0005905;GO:0006826;GO:0006826;GO:0006826;GO:0006879;GO:0006879;GO:0006879;GO:0006897;GO:0006898;GO:…	K06503	-	O;T;P	1CXWW;0DNX1;0A06Y;0UGWA;KOG2195;12TKD;18TCB;0VC7D;1ASG6	transferrin receptor [Source:MGI Symbol;Acc:MGI:98822]	22042	Q62351;Q542D9
ENSMUSG00000028645	952.911	549.996	1355.83	2.46516	1.30168	5.51081e-05	0.0387248	4	118965908	118995180	+	3506	Slc2a1	GO:0001666;GO:0001917;GO:0001939;GO:0005324;GO:0005324;GO:0005355;GO:0005355;GO:0005355;GO:0005355;GO:0005355;GO:0005515;GO:0005737;GO:0005737;GO:0005737;GO:0005829;GO:0005829;GO:0005886;GO:0005886;GO:0005886;GO:0005886;GO:0005887;GO:0005887;GO:0005887;GO:0005901;GO:0005901;GO:0005911;GO:0005911;GO:0006970;GO:0007417;GO:0007417;GO:0007565;GO:0008643;GO:0014704;GO:0014704;GO:0015911;GO:0015911;GO:…	K07299	-	P;G	1D0S6;18SUM;0V4US;09TVJ;KOG0569;0UHRH;1AT3J;0DKR7;12P9V	solute carrier family 2 (facilitated glucose transporter), member 1 [Source:MGI Symbol;Acc:MGI:95755]	20525	P17809
ENSMUSG00000017144	421.405	602.246	240.565	0.399446	-1.32393	5.60236e-05	0.0387248	2	51020450	51039123	-	4432	Rnd3	GO:0000139;GO:0000166;GO:0003924;GO:0003924;GO:0005515;GO:0005525;GO:0005525;GO:0005525;GO:0005794;GO:0005856;GO:0005886;GO:0005938;GO:0007015;GO:0007163;GO:0007264;GO:0008360;GO:0016020;GO:0016477;GO:0019901;GO:0030865;GO:0031410;GO:0032956;GO:0042995;GO:0043231;GO:0003924;GO:0005525;GO:0007264;GO:0016020;GO:0016021;	K07859	-	Z;S	0A27X;1B0WV;18VGZ;1CWQ4;0VB41;0DMUP;0UR1Q;KOG0393;138RW	Rho family GTPase 3 [Source:MGI Symbol;Acc:MGI:1921444]	74194	P61588
ENSMUSG00000020277	3206.43	1895.47	4517.4	2.38326	1.25294	8.54339e-05	0.0569448	10	77822781	77845917	-	6675	Pfkl	GO:0000166;GO:0003824;GO:0003872;GO:0003872;GO:0003872;GO:0003872;GO:0003872;GO:0003872;GO:0005524;GO:0005524;GO:0005524;GO:0005524;GO:0005524;GO:0005524;GO:0005737;GO:0005737;GO:0005829;GO:0005829;GO:0005945;GO:0005945;GO:0005945;GO:0005975;GO:0005975;GO:0006002;GO:0006002;GO:0006002;GO:0006002;GO:0006002;GO:0006096;GO:0006096;GO:0006096;GO:0006096;GO:0006096;GO:0008152;GO:0009749;GO:0009749;GO:…	K00850	EC:2.7.1.11	G	0UH6S;09U07;0DFA0;KOG2440;18ZRF;0V4Z1;1B29Z;12PSE;1CPZP	phosphofructokinase, liver, B-type [Source:MGI Symbol;Acc:MGI:97547]	18641	P12382
ENSMUSG00000034037	79.0457	122.066	36.0253	0.295129	-1.76058	8.88755e-05	0.057196	6	91955859	92052985	+	6292	Fgd5	GO:0005085;GO:0005737;GO:0005856;GO:0005886;GO:0046872;GO:0046872;GO:0050790;GO:0005085;GO:0005737;GO:0005856;GO:0046872;GO:0046872;GO:0050790;	K05724	-	T	0UK77;09UWA;0DJI1;1CQVA;12QZI;KOG4424;0V5VY;1AVPR;18XW4	FYVE, RhoGEF and PH domain containing 5 [Source:MGI Symbol;Acc:MGI:2443369]	232237	Q80UZ0;E9QKY4
ENSMUSG00000059406	14.4988	2.85492	26.1426	9.15703	3.19488	9.39545e-05	0.0584491	10	80707682	80735326	+	3812	Tmprss9	GO:0004252;GO:0005887;GO:0006508;GO:0006508;GO:0008233;GO:0008236;GO:0016020;GO:0016787;GO:0004252;GO:0005887;GO:0006508;GO:0006508;GO:0008233;GO:0008236;GO:0016020;GO:0016787;	K09640	EC:3.4.21.-	O	1B28Y;09THJ;KOG3627;0DEUD;191GR;0V4GI;13KHR;1CPI4;0UN14	transmembrane protease, serine 9 [Source:MGI Symbol;Acc:MGI:3612246]	432478	D3YTR8
ENSMUSG00000052102	315.721	183.793	447.649	2.43562	1.28429	0.000100911	0.0586816	18	38460588	38472056	-	4311	Gnpda1	GO:0004342;GO:0004342;GO:0005975;GO:0006044;GO:0004342;GO:0004342;GO:0005975;GO:0006044;GO:0004342;GO:0004342;GO:0004342;GO:0004342;GO:0005737;GO:0005737;GO:0005975;GO:0005975;GO:0006002;GO:0006041;GO:0006043;GO:0006043;GO:0006043;GO:0006044;GO:0006046;GO:0006048;GO:0006091;GO:0006091;GO:0007340;GO:0016787;GO:0019262;GO:0042802;GO:0046370;GO:0004342;GO:0006044;GO:0004342;GO:0004342;GO:0005975;GO:…	K02564	EC:3.5.99.6	G	1CVXB;0UISP;0DM2B;KOG3148;18XDD;0VAG3;1AWGP;09ZJ4;12P4Z	glucosamine-6-phosphate deaminase 1 [Source:MGI Symbol;Acc:MGI:1347054]	26384	O88958;Q3TKA0
ENSMUSG00000000628	512.662	266.399	758.925	2.84882	1.51037	0.000105076	0.0586816	6	82702006	82751435	-	5969	Hk2	GO:0000166;GO:0001666;GO:0001678;GO:0001678;GO:0002931;GO:0002931;GO:0003824;GO:0004340;GO:0004340;GO:0004340;GO:0004340;GO:0004340;GO:0004396;GO:0004396;GO:0004396;GO:0004396;GO:0004396;GO:0005515;GO:0005524;GO:0005524;GO:0005524;GO:0005524;GO:0005536;GO:0005536;GO:0005536;GO:0005737;GO:0005739;GO:0005739;GO:0005739;GO:0005739;GO:0005739;GO:0005741;GO:0005741;GO:0005741;GO:0005813;GO:0005829;GO:…	K00844	EC:2.7.1.1	G	09TDH;18ZPV;1CS69;0UPBU;12P4I;1B2BF;KOG1369;0V4CM;0DHG4	hexokinase 2 [Source:MGI Symbol;Acc:MGI:1315197]	15277	O08528
ENSMUSG00000040229	12.6085	24.2327	0.984237	0.0406161	-4.62181	0.000105822	0.0586816	X	13498328	13507097	+	2090	Gpr34	GO:0004930;GO:0004930;GO:0005886;GO:0007165;GO:0007186;GO:0007186;GO:0007186;GO:0016020;GO:0016021;GO:0016021;GO:0035589;GO:0045028;GO:0004930;GO:0004930;GO:0005886;GO:0007165;GO:0007186;GO:0007186;GO:0007186;GO:0016020;GO:0016021;GO:0016021;GO:0035589;GO:0045028;	K08383	-	T	18XF3;09W0W;12V1H;0UJCK;0DHA5;1CS01;1AUVU;0V6Z9;0IH53	G protein-coupled receptor 34 [Source:MGI Symbol;Acc:MGI:1346334]	23890	Q9R1K6;Q3YL73
ENSMUSG00000015533	62.5548	102.927	22.1822	0.215514	-2.21415	0.000109768	0.0586816	13	114969617	115068636	-	7133	Itga2	GO:0001540;GO:0001666;GO:0002687;GO:0002687;GO:0005178;GO:0005178;GO:0005518;GO:0005518;GO:0005518;GO:0005634;GO:0005634;GO:0005886;GO:0005886;GO:0005886;GO:0005886;GO:0005925;GO:0005925;GO:0005925;GO:0006929;GO:0006929;GO:0006971;GO:0006971;GO:0007155;GO:0007155;GO:0007160;GO:0007160;GO:0007229;GO:0007229;GO:0007229;GO:0007565;GO:0008283;GO:0008305;GO:0009897;GO:0009986;GO:0009986;GO:0009986;GO:…	K06481	-	W	0UGYX;18TIN;0V80Z;09X2R;1CT3W;KOG3637;1ASMX;0DIDJ;13KWI	integrin alpha 2 [Source:MGI Symbol;Acc:MGI:96600]	16398	Q62469
ENSMUSG00000028278	563.336	331.994	794.679	2.39365	1.25921	0.00011005	0.0586816	4	32983037	33022180	+	5173	Rragd	GO:0000166;GO:0005525;GO:0005525;GO:0005737;GO:0005764;GO:0032008;GO:0071230;GO:0000166;GO:0003924;GO:0005525;GO:0005525;GO:0005525;GO:0005634;GO:0005654;GO:0005737;GO:0005737;GO:0005764;GO:0005764;GO:0005813;GO:0019003;GO:0032008;GO:0043231;GO:0046982;GO:0051020;GO:0071230;GO:0071233;GO:1904263;GO:1990253;GO:0000166;GO:0005525;GO:0005525;GO:0005737;GO:0005764;GO:0032008;GO:0071230;	K16186	-	U	1ASB5;0UHP9;0V62W;KOG3887;0DJFW;09V3B;18WX4;12PPS;1CU8D	Ras-related GTP binding D [Source:MGI Symbol;Acc:MGI:1098604]	52187	Q7TT45;B1AWT2
ENSMUSG00000031465	273.348	157.231	389.464	2.47702	1.3086	0.000140296	0.0717564	8	18740279	18791578	-	3690	Angpt2	GO:0001525;GO:0001525;GO:0001525;GO:0001525;GO:0001666;GO:0001974;GO:0005102;GO:0005172;GO:0005515;GO:0005576;GO:0005615;GO:0005615;GO:0005615;GO:0005615;GO:0005615;GO:0005634;GO:0005634;GO:0005886;GO:0005886;GO:0007169;GO:0007275;GO:0007281;GO:0007492;GO:0009314;GO:0009612;GO:0009749;GO:0010467;GO:0010467;GO:0010812;GO:0014070;GO:0014823;GO:0016525;GO:0030097;GO:0030154;GO:0030971;GO:0030971;GO:…	K05466	-	S;W;T;E;V	1AS0K;09TS9;13CXA;1CPSF;0DF2N;KOG2579;0UG7I;18WN4;0V4RJ	angiopoietin 2 [Source:MGI Symbol;Acc:MGI:1202890]	11601	O35608;B9EHQ4
ENSMUSG00000020154	167.933	267.432	68.4332	0.25589	-1.9664	0.000142259	0.0717564	10	116111428	116225440	+	13333	Ptprb	GO:0004721;GO:0004725;GO:0004725;GO:0006470;GO:0016020;GO:0016021;GO:0016311;GO:0016311;GO:0016787;GO:0016791;GO:0035335;GO:0043235;GO:0045296;GO:0001525;GO:0001525;GO:0004721;GO:0004725;GO:0004725;GO:0005515;GO:0006470;GO:0016020;GO:0016021;GO:0016311;GO:0016311;GO:0016311;GO:0016787;GO:0016791;GO:0043235;GO:0043235;GO:0045296;GO:0045296;GO:1990264;GO:1990264;	K05694	EC:3.1.3.48	T	1AT4K;1CSI4;0DHTQ;12NH8;KOG0791;0UNYI;09U1T;0V50R;18WAF	protein tyrosine phosphatase, receptor type, B [Source:MGI Symbol;Acc:MGI:97809]	19263	B2RU80
ENSMUSG00000074676	123.877	200.753	47.0009	0.234124	-2.09466	0.000177415	0.0871339	2	152773818	152775128	-	1311	Foxs1	GO:0000122;GO:0000785;GO:0000978;GO:0000978;GO:0000981;GO:0001227;GO:0001568;GO:0003677;GO:0003700;GO:0005634;GO:0006355;GO:0006357;GO:0009653;GO:0030154;GO:0040018;GO:0043433;GO:0043565;GO:0045892;GO:0050885;	K09412	-	K	09XJI;0V8HH;1B52Q;1CTNJ;18WM4;13P9N;0UMJI;0DIX4;KOG2294	forkhead box S1 [Source:MGI Symbol;Acc:MGI:95546]	14239	Q61574;Q4VA05
ENSMUSG00000030208	1562.72	2143.2	982.243	0.458306	-1.12562	0.000184921	0.0884918	6	135339543	135360171	+	5935	Emp1	GO:0005886;GO:0005886;GO:0005886;GO:0005886;GO:0008219;GO:0008219;GO:0016020;GO:0016020;GO:0016021;GO:0016021;GO:0032060;GO:0032060;GO:0016020;GO:0016021;GO:0005886;GO:0005886;GO:0008219;GO:0016020;GO:0016020;GO:0016021;GO:0016021;GO:0032060;GO:0005886;GO:0005886;GO:0008219;GO:0016020;GO:0016020;GO:0016021;GO:0016021;GO:0032060;	-	-	U	1D35G;0VHND;192Z7;0UV06;0DTTB;13PXT;0IW7W;1B5E1;0A6UE	epithelial membrane protein 1 [Source:MGI Symbol;Acc:MGI:107941]	13730	P47801;Q4FK43
ENSMUSG00000023951	5617.17	3251.81	7982.53	2.4548	1.2956	0.000190535	0.0888987	17	46327919	46343295	-	4285	Vegfa	GO:0000122;GO:0001525;GO:0001525;GO:0001541;GO:0001568;GO:0001569;GO:0001666;GO:0001666;GO:0001666;GO:0001701;GO:0001822;GO:0001934;GO:0001934;GO:0001934;GO:0001938;GO:0001938;GO:0001944;GO:0001946;GO:0001968;GO:0001968;GO:0001974;GO:0002040;GO:0002042;GO:0002042;GO:0002052;GO:0002092;GO:0002092;GO:0002575;GO:0003007;GO:0003151;GO:0003169;GO:0005125;GO:0005125;GO:0005161;GO:0005161;GO:0005172;GO:…	K05448	-	T	0UQR6;1B1WU;12SEY;0DMIF;0VAVM;18Z65;0IGCM;09ZYV;1CUD1	vascular endothelial growth factor A [Source:MGI Symbol;Acc:MGI:103178]	22339	Q00731
ENSMUSG00000015852	85.443	154.954	15.9317	0.102815	-3.28188	0.00025183	0.114632	3	87158065	87171045	-	2334	Fcrls	GO:0004888;GO:0005044;GO:0005887;GO:0006897;GO:0007166;GO:0016020;GO:0004888;GO:0005887;GO:0007166;	K06727	-	T	0V582;194IE;09U8X;0DFIQ;0UGWM;1B58W;1CQ8G;12TC2;0IH5T	Fc receptor-like S, scavenger receptor [Source:MGI Symbol;Acc:MGI:1933397]	80891	Q9EQY5
ENSMUSG00000021831	1258.16	780.847	1735.48	2.22256	1.15222	0.000275792	0.12255	14	45520544	45556228	-	5285	Ero1a	GO:0003756;GO:0003756;GO:0005783;GO:0005783;GO:0005783;GO:0005783;GO:0005789;GO:0005789;GO:0006457;GO:0006915;GO:0010260;GO:0015035;GO:0015035;GO:0016020;GO:0016491;GO:0016491;GO:0016491;GO:0016671;GO:0018215;GO:0018401;GO:0022417;GO:0030176;GO:0030198;GO:0030425;GO:0030425;GO:0030968;GO:0034975;GO:0034976;GO:0045454;GO:0050873;GO:0051085;GO:0051085;GO:0051209;GO:0055114;GO:0055114;GO:0055114;GO:…	K10950	EC:1.8.4.-	O	1CQTJ;12R24;1AV2I;18W4U;09UUM;0V5U5;0DG3Y;0UHR3;KOG2608	endoplasmic reticulum oxidoreductase 1 alpha [Source:MGI Symbol;Acc:MGI:1354385]	50527	Q8R180;Q4FK57
ENSMUSG00000017390	230.758	136.077	325.438	2.39158	1.25796	0.000321366	0.136741	11	78213794	78218607	+	3263	Aldoc	GO:0003824;GO:0004332;GO:0004332;GO:0004332;GO:0004332;GO:0004332;GO:0005737;GO:0005739;GO:0005829;GO:0006096;GO:0006096;GO:0006096;GO:0006915;GO:0007568;GO:0008092;GO:0008092;GO:0016829;GO:0030388;GO:0030388;GO:0030388;GO:0030388;GO:0030424;GO:0030855;GO:0042802;GO:0044877;GO:0099524;GO:0003824;GO:0004332;GO:0004332;GO:0004332;GO:0004332;GO:0005737;GO:0005739;GO:0005829;GO:0006096;GO:0006096;GO:…	K01623	EC:4.1.2.13	C;G	12R22;0DJQP;0UFH4;1CUHN;09WXF;KOG1557;1AXKD;19110;0V6DH	aldolase C, fructose-bisphosphate [Source:MGI Symbol;Acc:MGI:101863]	11676	P05063
ENSMUSG00000027221	186.289	268.019	104.559	0.390118	-1.35802	0.000324855	0.136741	2	92430052	92445595	+	2680	Chst1	GO:0000139;GO:0000139;GO:0001517;GO:0005794;GO:0005802;GO:0005975;GO:0005975;GO:0006012;GO:0006012;GO:0006044;GO:0006790;GO:0006790;GO:0006790;GO:0006954;GO:0008146;GO:0008146;GO:0008146;GO:0016020;GO:0016021;GO:0016740;GO:0042339;GO:0042339;GO:0042339;GO:0045130;GO:0045130;GO:0045130;GO:0045130;	K01022	EC:2.8.2.21	O;G	0USC5;1CXXX;0DP06;190IF;12TM5;0VC87;0A1CS;1AXPZ;0IHC0	carbohydrate sulfotransferase 1 [Source:MGI Symbol;Acc:MGI:1924219]	76969	Q9EQC0;Q3UY35
ENSMUSG00000026768	95.0821	146.685	43.4794	0.296414	-1.75432	0.000329708	0.136741	2	12111443	12306733	-	7368	Itga8	GO:0001656;GO:0001822;GO:0005783;GO:0005886;GO:0005886;GO:0007155;GO:0007155;GO:0007160;GO:0007229;GO:0007275;GO:0007399;GO:0007420;GO:0007613;GO:0008305;GO:0009986;GO:0014069;GO:0014069;GO:0016020;GO:0016021;GO:0030030;GO:0030154;GO:0030198;GO:0030511;GO:0032591;GO:0032591;GO:0034446;GO:0042472;GO:0043204;GO:0043204;GO:0045177;GO:0045184;GO:0046872;GO:0048745;GO:2000721;GO:0007155;GO:0007155;GO:…	K06584	-	W	18UAE;09T5M;0V44B;1CS57;KOG3637;0UMSX;12N24;1AX9B;0DEGR	integrin alpha 8 [Source:MGI Symbol;Acc:MGI:109442]	241226	A2ARA8
ENSMUSG00000014852	38.3427	10.946	65.7395	6.00582	2.58636	0.00034246	0.138942	2	26863428	26899640	+	4925	Adamts13	GO:0004222;GO:0005576;GO:0006508;GO:0006508;GO:0008233;GO:0008237;GO:0008237;GO:0004175;GO:0004175;GO:0004222;GO:0004222;GO:0005576;GO:0005615;GO:0005615;GO:0006508;GO:0006508;GO:0006508;GO:0006508;GO:0006508;GO:0007596;GO:0007599;GO:0008233;GO:0008233;GO:0008233;GO:0008237;GO:0008237;GO:0009636;GO:0014075;GO:0016787;GO:0030198;GO:0031012;GO:0034341;GO:0034612;GO:0035864;GO:0043171;GO:0043171;GO:…	K08627	EC:3.4.24.87	O	0A2D4;0DQ0J;0VD8T;1CZ10;12T6R;0UTAH;1B2BI;18XZF;KOG3538	a disintegrin-like and metallopeptidase (reprolysin type) with thrombospondin type 1 motif, 13 [Source:MGI Symbol;Acc:MGI:2685556]	279028	Q769J6
ENSMUSG00000050423	118.114	68.5936	167.635	2.44388	1.28918	0.000389351	0.154606	13	36142822	36154371	+	2694	Ppp1r3g	GO:0000164;GO:0005737;GO:0005979;GO:0008157;GO:0019903;GO:0042593;GO:0045725;GO:2000467;GO:2001069;GO:2001069;GO:0000164;GO:0005737;GO:0005979;GO:0008157;GO:0019903;GO:0042593;GO:0045725;GO:2000467;GO:2001069;GO:2001069;	-	-	O;T	0UFT1;0VBAV;KOG3986;1CWXP;1ARN0;13UJZ;195Y6;0DN1F;0A0EI	protein phosphatase 1, regulatory subunit 3G [Source:MGI Symbol;Acc:MGI:1923737]	76487	Q9CW07
ENSMUSG00000063060	161.998	295.28	28.7169	0.0972533	-3.36211	0.000480232	0.18672	14	64181122	64188181	+	3299	Sox7	GO:0000785;GO:0000976;GO:0000976;GO:0000978;GO:0000981;GO:0000981;GO:0001706;GO:0001706;GO:0003677;GO:0003700;GO:0003700;GO:0005634;GO:0005634;GO:0005634;GO:0005737;GO:0005737;GO:0005737;GO:0006355;GO:0006357;GO:0008285;GO:0008285;GO:0009653;GO:0030154;GO:0043280;GO:0043280;GO:0043565;GO:0045892;GO:0045892;GO:0045893;GO:0060828;GO:0060828;GO:1990837;GO:1990837;	K09270	-	K	0B4CG;0V33M;1BAYX;13CXF;0WGV4;0E883;1976H;0IPZD;1DF6W	SRY (sex determining region Y)-box 7 [Source:MGI Symbol;Acc:MGI:98369]	20680	P40646;Q3U1W5
ENSMUSG00000015854	17.0167	29.1209	4.91247	0.168692	-2.56754	0.000610868	0.231496	3	87265188	87278380	+	2036	Cd5l	GO:0002376;GO:0004252;GO:0005044;GO:0005576;GO:0005737;GO:0005886;GO:0005886;GO:0006897;GO:0006915;GO:0006954;GO:0009986;GO:0009986;GO:0016020;GO:0030449;GO:0031638;GO:1903661;	-	-	S	0UKB4;13N08;194K8;09WPC;1CSPK;0DHYY;0V7MX;1B3UE;0IKHN	CD5 antigen-like [Source:MGI Symbol;Acc:MGI:1334419]	11801	Q9QWK4
ENSMUSG00000024168	113.037	160.367	65.7069	0.409728	-1.28726	0.000620201	0.231496	17	25276676	25302565	-	2378	Tmem204	GO:0001945;GO:0001945;GO:0005515;GO:0005886;GO:0005886;GO:0005886;GO:0005912;GO:0016020;GO:0016021;GO:0030054;GO:0030947;GO:0030947;GO:0051145;GO:0051145;GO:0016020;GO:0016021;	-	-	T;U	0UPCH;0DKF1;0IEHK;18YD0;12YMN;09Z00;1CV93;1AYZ2;0V9XH	transmembrane protein 204 [Source:MGI Symbol;Acc:MGI:3039635]	407831	Q7TQI0
ENSMUSG00000031871	411.338	575.156	247.521	0.430355	-1.2164	0.000634576	0.232217	8	104828257	104871143	+	4203	Cdh5	GO:0000902;GO:0001932;GO:0001932;GO:0001944;GO:0001955;GO:0001955;GO:0005102;GO:0005102;GO:0005509;GO:0005509;GO:0005515;GO:0005515;GO:0005515;GO:0005654;GO:0005654;GO:0005886;GO:0005886;GO:0005886;GO:0005886;GO:0005886;GO:0005911;GO:0005911;GO:0005912;GO:0005912;GO:0005912;GO:0005912;GO:0005923;GO:0005923;GO:0006874;GO:0006874;GO:0007043;GO:0007043;GO:0007043;GO:0007155;GO:0007155;GO:0007156;GO:…	K06533	-	Z;U	0VEPU;18VNX;0UJ4I;1AUMH;13HYT;0DNQB;KOG3594;1CZGY;0A3VB	cadherin 5 [Source:MGI Symbol;Acc:MGI:105057]	12562	P55284
ENSMUSG00000040258	25.5822	9.0215	42.1429	4.67139	2.22385	0.000649847	0.233233	10	127361342	127370428	-	1675	Nxph4	GO:0005102;GO:0005102;GO:0005575;GO:0005576;GO:0008150;	-	-	O	1B1K8;1CX8B;0URN7;13N7W;0DNBA;0VBK2;0A0PX;0IHZT;191UZ	neurexophilin 4 [Source:MGI Symbol;Acc:MGI:1336197]	104080	G3X9N5;Q8BTD1
ENSMUSG00000027314	146.612	255.077	38.1471	0.149551	-2.74129	0.000677857	0.238695	2	119156265	119166443	+	3852	Dll4	GO:0000122;GO:0001525;GO:0001525;GO:0001569;GO:0001974;GO:0003208;GO:0003209;GO:0003222;GO:0003344;GO:0005112;GO:0005112;GO:0005509;GO:0005515;GO:0005515;GO:0005886;GO:0005886;GO:0005886;GO:0005887;GO:0007154;GO:0007219;GO:0007219;GO:0007219;GO:0007219;GO:0007275;GO:0007275;GO:0007399;GO:0007601;GO:0008285;GO:0008285;GO:0008285;GO:0010596;GO:0010596;GO:0010596;GO:0010628;GO:0010628;GO:0010629;GO:…	K06051	-	T	0DI6N;1B0VC;KOG1217;0UFDP;18Z90;09ZC6;0VA9C;12PNX;1CVPJ	delta like canonical Notch ligand 4 [Source:MGI Symbol;Acc:MGI:1859388]	54485	Q9JI71
ENSMUSG00000054435	24.4676	43.7217	5.21348	0.119242	-3.06803	0.000694731	0.240107	6	48661483	48668994	+	1837	Gimap4	GO:0000166;GO:0005525;GO:0000166;GO:0005525;GO:0005525;GO:0005737;GO:0005829;GO:0005829;GO:0005829;GO:0000166;GO:0005525;GO:0000166;GO:0005525;GO:0000166;GO:0005525;GO:0005525;GO:0005737;GO:0005829;GO:0005829;GO:0005829;	-	-	S	0IF8B;1AZV1;0DIG5;1D1WV;0VEDY;13B65;18SV6;0UJ76;0A56S	GTPase, IMAP family member 4 [Source:MGI Symbol;Acc:MGI:1349656]	107526	Q99JY3
ENSMUSG00000020099	296.372	479.409	113.334	0.236404	-2.08067	0.000737523	0.250262	10	60598372	60667360	-	6258	Unc5b	GO:0001525;GO:0005042;GO:0005042;GO:0005042;GO:0005515;GO:0005515;GO:0005829;GO:0005886;GO:0005886;GO:0006915;GO:0007165;GO:0007275;GO:0007411;GO:0007411;GO:0014068;GO:0014068;GO:0016020;GO:0016021;GO:0016021;GO:0033564;GO:0033564;GO:0038007;GO:0043524;GO:0043524;GO:0045121;GO:0045121;GO:2001240;GO:2001240;GO:2001241;GO:0001525;GO:0005042;GO:0005042;GO:0005042;GO:0005515;GO:0005515;GO:0005829;GO:…	K07521	-	T	18TN2;1CSID;09YE1;KOG1480;0V9BQ;1AVJW;0DFJV;0UK3J;12R4I	unc-5 netrin receptor B [Source:MGI Symbol;Acc:MGI:894703]	107449	Q8K1S3
ENSMUSG00000019810	475.473	310.996	639.949	2.05774	1.04106	0.000775101	0.255422	10	13375284	13394779	+	6161	Fuca2	GO:0004560;GO:0004560;GO:0005975;GO:0006004;GO:0008152;GO:0016787;GO:0016798;GO:0004560;GO:0004560;GO:0004560;GO:0004560;GO:0005576;GO:0005615;GO:0005764;GO:0005975;GO:0006004;GO:0006004;GO:0006004;GO:0008152;GO:0009617;GO:0016139;GO:0016139;GO:0016787;GO:0016798;GO:2000535;GO:0004560;GO:0004560;GO:0004560;GO:0004560;GO:0004560;GO:0005576;GO:0005615;GO:0005615;GO:0005764;GO:0005975;GO:0006004;GO:…	K01206	EC:3.2.1.51	G	1AZRN;1CSAT;09WB4;KOG3340;18TUN;0UQ21;12PTY;0V79E;0DGWK	fucosidase, alpha-L- 2, plasma [Source:MGI Symbol;Acc:MGI:1914098]	66848	Q99KR8;Q505Q3
ENSMUSG00000046916	27.746	51.5704	3.92169	0.0760454	-3.717	0.000780103	0.255422	10	5543775	5556904	+	2845	Myct1	GO:0003674;GO:0005634;GO:0005654;GO:0005654;GO:0005654;GO:0016020;GO:0016021;GO:0031965;GO:0043231;GO:0043231;GO:0061484;	-	-	U	0IE0H;09TJU;0UFYU;1CPK4;1AVN3;0V4IU;0DEWK;13QEJ;192TF	myc target 1 [Source:MGI Symbol;Acc:MGI:1915882]	68632	Q8R411
ENSMUSG00000025515	51.7049	24.6771	78.7327	3.19052	1.67379	0.000837659	0.269538	7	141276583	141308430	+	13916	Muc2	GO:0070701;	-	-	-	-	mucin 2 [Source:MGI Symbol;Acc:MGI:1339364]	-	-
ENSMUSG00000029570	41.5402	62.901	20.1794	0.320813	-1.6402	0.000902062	0.285342	5	140593075	140601300	+	2505	Lfng	GO:0000139;GO:0000139;GO:0001541;GO:0001756;GO:0001756;GO:0002315;GO:0005794;GO:0007275;GO:0007386;GO:0007389;GO:0008375;GO:0008593;GO:0008593;GO:0014807;GO:0016020;GO:0016020;GO:0016021;GO:0016740;GO:0016757;GO:0016757;GO:0030173;GO:0030173;GO:0030217;GO:0032092;GO:0033829;GO:0033829;GO:0033829;GO:0033829;GO:0045747;GO:0046872;GO:0051446;GO:1902367;	K05948	EC:2.4.1.222	O;W;G	09XJB;0DHXV;12TPC;1CTN8;0II9W;0URR2;1AV7S;0V6XF;18YJJ	LFNG O-fucosylpeptide 3-beta-N- acetylglucosaminyltransferase [Source:MGI Symbol;Acc:MGI:1095413]	16848	O09010;B2RRW2
ENSMUSG00000030737	33.6044	52.1693	15.0395	0.288283	-1.79444	0.000994123	0.302947	7	99307011	99360547	-	5958	Slco2b1	GO:0005886;GO:0005886;GO:0005887;GO:0006811;GO:0008514;GO:0009925;GO:0015125;GO:0015125;GO:0015347;GO:0015347;GO:0015711;GO:0015721;GO:0015721;GO:0016020;GO:0016020;GO:0016021;GO:0016324;GO:0043252;GO:0055085;GO:0055085;GO:0071718;GO:0005886;GO:0005886;GO:0005887;GO:0006811;GO:0008514;GO:0009925;GO:0015125;GO:0015125;GO:0015347;GO:0015347;GO:0015711;GO:0015721;GO:0015721;GO:0016020;GO:0016020;GO:…	K14352	-	Q;P	0V4MT;12NAH;KOG3626;0DIGK;1CT74;18UZH;1AX1D;09TNP;0UMJ4	solute carrier organic anion transporter family, member 2b1 [Source:MGI Symbol;Acc:MGI:1351872]	101488	Q8BXB6
ENSMUSG00000001493	9.64168	17.6546	1.62877	0.0922577	-3.43819	0.00100328	0.302947	11	101768336	101785200	-	2228	Meox1	GO:0000978;GO:0000978;GO:0000978;GO:0000981;GO:0000981;GO:0001228;GO:0001757;GO:0003677;GO:0003677;GO:0003682;GO:0003700;GO:0003700;GO:0003700;GO:0005634;GO:0005634;GO:0005737;GO:0006355;GO:0006357;GO:0007275;GO:0043565;GO:0045944;GO:0045944;GO:0045944;GO:0060218;GO:0061053;GO:0061053;GO:0061056;GO:0071837;GO:1990837;GO:1990837;	K09322	-	K	1AZRA;1CXI9;KOG0489;0DNM1;18XIW;0VC6U;0URM0;0A01Q;12TJU	mesenchyme homeobox 1 [Source:MGI Symbol;Acc:MGI:103220]	17285	P32442
ENSMUSG00000021196	855.554	431.065	1280.04	2.96949	1.57022	0.00100642	0.302947	13	6629804	6698813	-	13401	Pfkp	GO:0000166;GO:0003824;GO:0003872;GO:0003872;GO:0003872;GO:0003872;GO:0005524;GO:0005524;GO:0005524;GO:0005524;GO:0005737;GO:0005737;GO:0005737;GO:0005737;GO:0005829;GO:0005945;GO:0005945;GO:0006002;GO:0006002;GO:0006002;GO:0006096;GO:0006096;GO:0006096;GO:0008152;GO:0016020;GO:0016208;GO:0016301;GO:0016310;GO:0016740;GO:0030388;GO:0030388;GO:0042802;GO:0042802;GO:0044877;GO:0044877;GO:0046872;GO:…	K00850	EC:2.7.1.11	G	09U07;0DFA0;KOG2440;1ASPB;0V4Z1;0UH05;12PSE;18WW7;1CPZP	phosphofructokinase, platelet [Source:MGI Symbol;Acc:MGI:1891833]	56421	Q9WUA3;Q8C605
ENSMUSG00000035105	252.267	144.519	360.014	2.49112	1.31679	0.00104572	0.306869	12	54225767	54250646	-	2662	Egln3	GO:0001666;GO:0005506;GO:0005634;GO:0005737;GO:0005829;GO:0006915;GO:0006919;GO:0016491;GO:0016491;GO:0016705;GO:0016706;GO:0018126;GO:0018401;GO:0031418;GO:0031545;GO:0042127;GO:0046872;GO:0051213;GO:0055114;GO:0055114;	K09592	EC:1.14.11.29	T	12TIR;0UT2S;0DKP4;1AVVS;0A0F3;KOG3710;0VBBB;1CVHM;19148	egl-9 family hypoxia-inducible factor 3 [Source:MGI Symbol;Acc:MGI:1932288]	112407	Q91UZ4;A0A0R4J0H9
ENSMUSG00000006494	1521.68	1003.13	2040.23	2.03386	1.02422	0.00105233	0.306869	2	71703568	71734202	+	7779	Pdk1	GO:0000166;GO:0004672;GO:0004672;GO:0004672;GO:0004674;GO:0004674;GO:0004740;GO:0004740;GO:0004740;GO:0005524;GO:0005524;GO:0005654;GO:0005730;GO:0005739;GO:0005739;GO:0005739;GO:0005759;GO:0005886;GO:0005967;GO:0005975;GO:0006006;GO:0006468;GO:0007166;GO:0008283;GO:0008283;GO:0008283;GO:0008631;GO:0008631;GO:0008631;GO:0010510;GO:0010906;GO:0010906;GO:0010906;GO:0016301;GO:0016310;GO:0016740;GO:…	K12077	EC:2.7.11.2	T	KOG0787;1B35V;0DJ6E;19298;0V8RW;12NVT;09XCJ;0UQN6;1CTYA	pyruvate dehydrogenase kinase, isoenzyme 1 [Source:MGI Symbol;Acc:MGI:1926119]	228026	Q8BFP9
ENSMUSG00000050700	544.951	732.188	357.714	0.488555	-1.03341	0.00114338	0.32829	2	160748357	160754248	-	3548	Emilin3	GO:0005576;GO:0005737;GO:0005737;GO:0042802;GO:0042802;	K24246	-	S	1367V;0V73J;0DHEI;0IIJ1;1AV22;09W59;1CS4I;0UJJD;191NF	elastin microfibril interfacer 3 [Source:MGI Symbol;Acc:MGI:2389142]	280635	P59900
ENSMUSG00000036655	47.1745	70.5205	23.8284	0.337894	-1.56536	0.00118674	0.335579	12	28644172	28673376	-	1621	Colec11	GO:0005581;GO:0030246;GO:0001867;GO:0003677;GO:0005509;GO:0005537;GO:0005581;GO:0005615;GO:0006956;GO:0019730;GO:0030246;GO:0042806;GO:0070492;GO:0120153;	K10066	-	W	0B5GC;1DFTG;0V3H2;1BB8Y;0E8WV;0IS48;197BV;0WI3N;13EQK	collectin sub-family member 11 [Source:MGI Symbol;Acc:MGI:1918943]	71693	Q3SXB8;A0A0R4J0M6
ENSMUSG00000026786	30.0524	47.0256	13.0792	0.27813	-1.84617	0.00122192	0.340368	2	22664106	22765665	+	7414	Apbb1ip	GO:0002291;GO:0005515;GO:0005515;GO:0005737;GO:0005829;GO:0005829;GO:0005829;GO:0005856;GO:0005886;GO:0005886;GO:0005886;GO:0005886;GO:0005925;GO:0007165;GO:0016020;GO:0030027;GO:0030054;GO:0042101;GO:0042995;GO:0045785;	K17704	-	Z;T	09UFY;0V5FB;0DFRP;1B3EM;1CQF9;KOG3751;12P97;18VS6;0UH70	amyloid beta (A4) precursor protein-binding, family B, member 1 interacting protein [Source:MGI Symbol;Acc:MGI:1861354]	54519	Q8R5A3;B1AYC9
ENSMUSG00000079428	6.92614	0.771978	13.0803	16.9439	4.08269	0.00126737	0.343348	X	135115528	135126849	+	1217	Tceal7	GO:0005634;GO:0005634;GO:0005634;GO:0005634;GO:0005654;GO:0005654;GO:0032088;GO:0032088;GO:0032088;GO:0045892;GO:0045892;GO:0045892;GO:0050699;	-	-	K	13TY7;0UVVD;1D4MJ;1B6CV;0IYJC;0A8Y9;0VJUI;196I3;0DUY4	transcription elongation factor A (SII)-like 7 [Source:MGI Symbol;Acc:MGI:1915746]	100040972	A3KGA4
ENSMUSG00000041757	88.2462	124.851	51.6412	0.413622	-1.27362	0.00130233	0.343348	1	133091948	133231173	+	12530	Plekha6	GO:0003674;GO:0005575;GO:0008150;	K23797	-	T	0IKMF;1AWMW;0UK99;0DNFX;0A0US;1CXDB;18XIK;0VBRD;13J3Z	pleckstrin homology domain containing, family A member 6 [Source:MGI Symbol;Acc:MGI:2388662]	240753	Q7TQG1
ENSMUSG00000000317	150.09	266.607	33.5722	0.125924	-2.98938	0.00130934	0.343348	11	70114954	70120624	-	3719	Bcl6b	GO:0000122;GO:0000122;GO:0000977;GO:0000978;GO:0001227;GO:0001227;GO:0001817;GO:0002682;GO:0003677;GO:0005515;GO:0005634;GO:0005634;GO:0005654;GO:0006357;GO:0042092;GO:0042127;GO:0045595;GO:0046872;GO:0050727;GO:1990837;GO:1990837;	K22648	-	K	13N4K;1AX74;0UMCH;0VDGI;1CW7H;09XWA;0DR8Z;18Y4E;KOG1721	B cell CLL/lymphoma 6, member B [Source:MGI Symbol;Acc:MGI:1278332]	12029	O88282;Q5BKP3
ENSMUSG00000068748	234.001	152.769	315.233	2.06347	1.04507	0.00130993	0.343348	6	22875501	23052915	+	14245	Ptprz1	GO:0002244;GO:0004721;GO:0004725;GO:0004725;GO:0004725;GO:0004725;GO:0005178;GO:0005178;GO:0005515;GO:0005576;GO:0005615;GO:0005737;GO:0005886;GO:0005886;GO:0006470;GO:0006470;GO:0006470;GO:0007409;GO:0007413;GO:0007611;GO:0008285;GO:0010812;GO:0010976;GO:0016020;GO:0016020;GO:0016021;GO:0016311;GO:0016787;GO:0016791;GO:0016791;GO:0016791;GO:0017134;GO:0030027;GO:0030175;GO:0030335;GO:0030424;GO:…	K08114	EC:3.1.3.48	T	1AZNE;09ZEP;0V9ZZ;0DKX0;12SQH;KOG4228;0UPZ0;1CVS8;18TBF	protein tyrosine phosphatase, receptor type Z, polypeptide 1 [Source:MGI Symbol;Acc:MGI:97816]	19283	B9EKR1
ENSMUSG00000020614	85.1717	121.694	48.6493	0.399767	-1.32277	0.0013246	0.343348	11	109560575	109613105	-	3634	Fam20a	GO:0001934;GO:0001934;GO:0005576;GO:0005615;GO:0005615;GO:0005737;GO:0005783;GO:0005794;GO:0005794;GO:0005794;GO:0006468;GO:0009617;GO:0031214;GO:0031214;GO:0043539;GO:0043539;GO:0043539;GO:0044691;GO:0055074;GO:0070166;GO:0070166;GO:0071902;GO:0001934;GO:0001934;GO:0001934;GO:0005576;GO:0005615;GO:0005615;GO:0005615;GO:0005737;GO:0005783;GO:0005794;GO:0005794;GO:0005794;GO:0005794;GO:0006468;GO:…	K21957	-	S;P	1AXVN;09UK5;18TH8;12R04;0DHQ7;0UMAE;KOG3829;0V5JE;1CSEI	FAM20A, golgi associated secretory pathway pseudokinase [Source:MGI Symbol;Acc:MGI:2388266]	208659	Q8CID3
ENSMUSG00000028167	142.557	89.9691	195.144	2.16902	1.11704	0.00135192	0.345629	3	134986982	135010187	+	4250	Bdh2	GO:0003858;GO:0005737;GO:0005829;GO:0006635;GO:0016491;GO:0016491;GO:0030855;GO:0051287;GO:0055114;GO:0055114;GO:0003858;GO:0003858;GO:0003858;GO:0003858;GO:0005737;GO:0005737;GO:0005737;GO:0005737;GO:0005829;GO:0006635;GO:0006635;GO:0016491;GO:0016491;GO:0016616;GO:0016628;GO:0019290;GO:0019290;GO:0030855;GO:0042168;GO:0051287;GO:0051287;GO:0055072;GO:0055072;GO:0055114;GO:0055114;	K00019	EC:1.1.1.30	-	-	3-hydroxybutyrate dehydrogenase, type 2 [Source:MGI Symbol;Acc:MGI:1917022]	69772	Q8JZV9
ENSMUSG00000024924	835.769	540.274	1131.26	2.09387	1.06617	0.00141212	0.35614	19	27193884	27231631	+	10068	Vldlr	GO:0006897;GO:0030229;GO:0005509;GO:0005905;GO:0006629;GO:0006869;GO:0006897;GO:0008202;GO:0008203;GO:0016020;GO:0016021;GO:0030229;GO:0034361;GO:0005509;GO:0005905;GO:0006629;GO:0006869;GO:0006897;GO:0008202;GO:0008203;GO:0016020;GO:0016021;GO:0030229;GO:0034361;GO:0005509;GO:0005515;GO:0005615;GO:0005634;GO:0005905;GO:0006629;GO:0006869;GO:0006897;GO:0006898;GO:0006898;GO:0008202;GO:0008203;GO:…	K20053	-	T	0V32E;13CPW;1BAYA;0WGPN;0IPT5;1DF4K;0E85M;0B47F;19768	very low density lipoprotein receptor [Source:MGI Symbol;Acc:MGI:98935]	22359	P98156;Q3UVX6
ENSMUSG00000020407	26.8655	42.629	11.102	0.260433	-1.94101	0.00145092	0.361048	11	9068103	9086170	+	1961	Upp1	GO:0003824;GO:0004850;GO:0004850;GO:0004850;GO:0004850;GO:0005654;GO:0005654;GO:0005737;GO:0005829;GO:0006218;GO:0006218;GO:0006218;GO:0006218;GO:0006220;GO:0009032;GO:0009116;GO:0009166;GO:0016740;GO:0016757;GO:0016763;GO:0042149;GO:0042802;GO:0042802;GO:0042802;GO:0044206;GO:0046050;GO:0046074;GO:0046108;GO:0003824;GO:0004850;GO:0004850;GO:0004850;GO:0005654;GO:0005737;GO:0005829;GO:0006218;GO:…	K00757	EC:2.4.2.3	F	09UGA;18V8D;0UI8B;KOG3728;12PTT;0DFS2;1CQFK;0V5FN;1ATT2	uridine phosphorylase 1 [Source:MGI Symbol;Acc:MGI:1097668]	22271	P52624;Q5SUC8
ENSMUSG00000047821	28.0533	44.0068	12.0999	0.274955	-1.86273	0.00148652	0.364534	11	62711057	62741634	+	4568	Trim16	GO:0003677;GO:0005737;GO:0005829;GO:0005886;GO:0008270;GO:0016605;GO:0019966;GO:0032089;GO:0032526;GO:0032731;GO:0043966;GO:0043967;GO:0045618;GO:0045893;GO:0046683;GO:0048386;GO:0060416;GO:0008270;GO:0003677;GO:0005737;GO:0005737;GO:0005829;GO:0005886;GO:0008270;GO:0016605;GO:0016740;GO:0019966;GO:0032089;GO:0032731;GO:0043966;GO:0043967;GO:0045618;GO:0045893;GO:0046872;GO:0048386;GO:0060416;	K12006	-	S;K	18W3W;0V84C;09WGB;13HMT;0UMY6;1AV2B;0DIH0;0II63;1CT7J	tripartite motif-containing 16 [Source:MGI Symbol;Acc:MGI:2137356]	94092	Q99PP9;Q5SVT2
ENSMUSG00000074896	30.6318	14.2016	47.0619	3.31384	1.7285	0.00151963	0.364534	19	34560931	34566131	+	1745	Ifit3	GO:0002376;GO:0003723;GO:0005515;GO:0005737;GO:0005737;GO:0005739;GO:0005739;GO:0005829;GO:0005829;GO:0008285;GO:0009615;GO:0009617;GO:0035457;GO:0035458;GO:0035634;GO:0042802;GO:0043066;GO:0045087;GO:0051607;GO:0051607;	-	-	T;P	1AVY2;0UPM4;18T62;1CVFR;12U68;0DKMA;KOG1124;09Z5A;0VA2H	interferon-induced protein with tetratricopeptide repeats 3 [Source:MGI Symbol;Acc:MGI:1101055]	15959	Q64345;Q5FW82
ENSMUSG00000040972	19.0975	31.3506	6.84443	0.218319	-2.19549	0.00153198	0.364534	4	139754157	139974095	-	1979	Igsf21	GO:0005515;GO:0005886;GO:0005912;GO:0007156;GO:0007157;GO:0016020;GO:0030054;GO:0031225;GO:0031362;GO:0042734;GO:0045202;GO:0045211;GO:0060074;GO:0060077;	-	-	S	0DF0J;1AXMG;0UG4P;190G2;12Q9U;09TQ9;0IFDU;1CPQB;0V4PG	immunoglobulin superfamily, member 21 [Source:MGI Symbol;Acc:MGI:2681842]	230868	Q7TNR6
ENSMUSG00000078566	610.763	389.055	832.472	2.13973	1.09743	0.00157894	0.364534	7	138492565	138511248	-	2265	Bnip3	GO:0001666;GO:0001666;GO:0001666;GO:0005515;GO:0005634;GO:0005634;GO:0005634;GO:0005634;GO:0005635;GO:0005635;GO:0005635;GO:0005635;GO:0005654;GO:0005654;GO:0005654;GO:0005737;GO:0005737;GO:0005737;GO:0005739;GO:0005739;GO:0005739;GO:0005739;GO:0005740;GO:0005741;GO:0005741;GO:0005741;GO:0005741;GO:0005783;GO:0006915;GO:0006915;GO:0006915;GO:0008219;GO:0008219;GO:0008219;GO:0009617;GO:0010637;GO:…	K15464	-	T;P;U	0VBMC;0IHYW;1AV1D;0DHE8;18XFC;13NTD;0UJIU;1CS4A;0A0QY	BCL2/adenovirus E1B interacting protein 3 [Source:MGI Symbol;Acc:MGI:109326]	12176	O55003
ENSMUSG00000024691	219.153	298.182	140.123	0.469924	-1.0895	0.00158743	0.364534	19	12523104	12567132	+	4125	Fam111a	GO:0000785;GO:0000785;GO:0000785;GO:0001650;GO:0003677;GO:0003697;GO:0003697;GO:0005634;GO:0005634;GO:0005634;GO:0005654;GO:0005694;GO:0005737;GO:0005737;GO:0006260;GO:0006260;GO:0006260;GO:0006281;GO:0006508;GO:0006508;GO:0006974;GO:0006974;GO:0008233;GO:0016540;GO:0016540;GO:0016787;GO:0031297;GO:0031297;GO:0045071;GO:0106300;GO:0106300;GO:0000785;GO:0000785;GO:0000785;GO:0001650;GO:0003677;GO:…	K24274	-	S	13JFJ;1B2RK;0IH7H;1D13I;0DS2W;0VFF8;0A4K3;0US46;18YS0	family with sequence similarity 111, member A [Source:MGI Symbol;Acc:MGI:1915508]	107373	Q9D2L9
ENSMUSG00000019997	169.324	274.07	64.5788	0.235629	-2.08541	0.00159526	0.364534	10	24471340	24474581	+	2861	Ccn2	GO:0001502;GO:0001503;GO:0001525;GO:0001894;GO:0001934;GO:0001934;GO:0001968;GO:0001968;GO:0005178;GO:0005178;GO:0005520;GO:0005576;GO:0005576;GO:0005576;GO:0005615;GO:0005615;GO:0005615;GO:0005801;GO:0005801;GO:0005829;GO:0005829;GO:0005938;GO:0005938;GO:0007155;GO:0007155;GO:0007160;GO:0007165;GO:0007165;GO:0007229;GO:0007568;GO:0008022;GO:0008022;GO:0008083;GO:0008083;GO:0008201;GO:0008201;GO:…	K06827	-	W	0DNP6;0VBXZ;0A06A;0IH0W;1B2UG;0UHF5;1CXKC;18ZUN;12TY9	cellular communication network factor 2 [Source:MGI Symbol;Acc:MGI:95537]	14219	P29268
ENSMUSG00000037211	126.642	174.59	78.694	0.450736	-1.14964	0.00160166	0.364534	3	37694096	37698747	+	2906	Spry1	GO:0000132;GO:0001656;GO:0001657;GO:0001759;GO:0001759;GO:0005515;GO:0005515;GO:0005654;GO:0005737;GO:0005794;GO:0005829;GO:0005829;GO:0007275;GO:0007275;GO:0008285;GO:0008285;GO:0009966;GO:0010719;GO:0016020;GO:0016020;GO:0030512;GO:0034260;GO:0040037;GO:0040037;GO:0043407;GO:0043407;GO:0046580;GO:0046580;GO:0046580;GO:0048513;GO:0051387;GO:0060449;GO:0070373;GO:0070373;GO:0070373;GO:0070373;GO:…	K04704	-	T	0UGQ0;0DNW1;0VC58;1B4KH;1CWCZ;13I2Q;18WBA;0A19F;0IJJB	sprouty RTK signaling antagonist 1 [Source:MGI Symbol;Acc:MGI:1345139]	24063	Q9QXV9;Q53ZU1
ENSMUSG00000021719	44.4962	66.0937	22.8987	0.346458	-1.52925	0.00170365	0.381568	13	105082412	105191438	-	7077	Rgs7bp	GO:0005515;GO:0005634;GO:0005634;GO:0005737;GO:0005737;GO:0005886;GO:0005886;GO:0007186;GO:0009968;GO:0016020;GO:0030424;GO:0043198;GO:0043204;GO:0044327;GO:0060078;GO:0098793;GO:0098794;GO:0098978;GO:0099026;GO:0099031;	-	-	T	1CST8;0IH1X;0DI2R;1937F;09ZTD;1AXYB;13JQ9;0UNEI;0VAPP	regulator of G-protein signalling 7 binding protein [Source:MGI Symbol;Acc:MGI:106334]	52882	Q8BQP9
ENSMUSG00000033880	251.973	161.715	342.232	2.11627	1.08152	0.00171739	0.381568	11	118283577	118292918	-	2847	Lgals3bp	GO:0005044;GO:0005044;GO:0005515;GO:0005576;GO:0005615;GO:0005615;GO:0005615;GO:0005615;GO:0006897;GO:0007155;GO:0016020;GO:0005044;GO:0006897;GO:0016020;	K17300	-	S;W	0IY2Y;13R25;0DRYZ;09XHI;1B0QE;0URG8;1D26B;0VFVW;192E5	lectin, galactoside-binding, soluble, 3 binding protein [Source:MGI Symbol;Acc:MGI:99554]	19039	Q07797
ENSMUSG00000022103	176.09	243.225	108.955	0.447959	-1.15856	0.00181372	0.398229	14	71127560	71217278	+	3539	Gfra2	GO:0005886;GO:0007169;GO:0007399;GO:0007399;GO:0009897;GO:0016020;GO:0016167;GO:0016167;GO:0016167;GO:0031225;GO:0031953;GO:0031953;GO:0035860;GO:0038023;GO:0038023;GO:0043235;GO:0005886;GO:0007169;GO:0007399;GO:0007399;GO:0009897;GO:0016020;GO:0016167;GO:0016167;GO:0031225;GO:0031953;GO:0033141;GO:0035860;GO:0038023;GO:0038023;GO:0043235;GO:0005886;GO:0016020;GO:0038023;	K19895	-	T	1CX4S;0UP7G;1AXBA;18Y3N;0A0KS;0DN85;12ZWR;0VBGZ;0IU4F	glial cell line derived neurotrophic factor family receptor alpha 2 [Source:MGI Symbol;Acc:MGI:1195462]	14586	O08842;Q3UET6
ENSMUSG00000045534	38.3834	57.81	18.9568	0.327916	-1.6086	0.00184516	0.400421	6	126509514	126512375	-	2862	Kcna5	GO:0001666;GO:0005102;GO:0005102;GO:0005216;GO:0005244;GO:0005249;GO:0005249;GO:0005249;GO:0005251;GO:0005251;GO:0005251;GO:0005251;GO:0005251;GO:0005267;GO:0005515;GO:0005783;GO:0005783;GO:0005794;GO:0005794;GO:0005886;GO:0005886;GO:0005886;GO:0005886;GO:0005887;GO:0005887;GO:0005887;GO:0005887;GO:0006811;GO:0006811;GO:0006813;GO:0006813;GO:0006813;GO:0006813;GO:0007219;GO:0008076;GO:0008076;GO:…	K04878	-	P	0UT61;1CZF4;09UK7;0DFVW;KOG1545;1B543;12QRV;0V5JH;195Q9	potassium voltage-gated channel, shaker-related subfamily, member 5 [Source:MGI Symbol;Acc:MGI:96662]	16493	Q61762
ENSMUSG00000043501	91.15	127.453	54.847	0.430331	-1.21648	0.0018907	0.400821	15	78735060	78739729	-	592	Lgals2	GO:0005737;GO:0016936;GO:0016936;GO:0016936;GO:0030246;GO:0030246;	K10090	-	W	193MS;13UHG;1B64C;0UVNE;0DUNQ;1D402;0A7YH;KOG3587;0VIMD	lectin, galactose-binding, soluble 2 [Source:MGI Symbol;Acc:MGI:895068]	107753	Q9CQW5
ENSMUSG00000033191	145.914	244.603	47.2256	0.193071	-2.3728	0.00190739	0.400821	4	118328388	118347258	-	4917	Tie1	GO:0000166;GO:0001525;GO:0001525;GO:0001568;GO:0001570;GO:0001570;GO:0001701;GO:0001936;GO:0003180;GO:0004672;GO:0004713;GO:0004713;GO:0004714;GO:0004714;GO:0005524;GO:0005524;GO:0005886;GO:0005886;GO:0005887;GO:0006468;GO:0007169;GO:0007275;GO:0016020;GO:0016021;GO:0016021;GO:0016301;GO:0016310;GO:0016525;GO:0016740;GO:0018108;GO:0030336;GO:0032526;GO:0033674;GO:0043235;GO:0045026;GO:0045766;GO:…	K05120	EC:2.7.10.1	T	0VABM;09ZEH;18ZT0;KOG0200;0DJWX;12R30;1CUQC;1AWCF;0UNHJ	tyrosine kinase with immunoglobulin-like and EGF- like domains 1 [Source:MGI Symbol;Acc:MGI:99906]	21846	Q06806
ENSMUSG00000050914	74.1259	28.1603	120.092	4.26457	2.0924	0.00191143	0.400821	8	46449939	46458744	-	1539	Ankrd37	GO:0005515;GO:0005634;GO:0005634;GO:0005654;GO:0005654;GO:0005737;GO:0005737;GO:0005739;GO:0005739;GO:0005829;GO:0005829;GO:0008150;	-	-	S;E	1B5F8;0DK4V;09YQE;1933K;KOG0504;13TZE;0V9N7;0UP1M;1CUYP	ankyrin repeat domain 37 [Source:MGI Symbol;Acc:MGI:3603344]	654824	Q569N2
ENSMUSG00000001053	254.656	344.843	164.47	0.476941	-1.06812	0.00200108	0.414957	11	51533890	51541669	-	2728	N4bp3	GO:0005515;GO:0007275;GO:0007399;GO:0008150;GO:0030424;GO:0030425;GO:0031410;GO:0031410;GO:0031410;GO:0042995;GO:0007275;GO:0030424;GO:0030425;GO:0031410;GO:0042995;GO:0007275;GO:0030424;GO:0030425;GO:0031410;GO:0042995;	-	-	Z;U	09UF4;0DFQX;0IE8K;0UJRC;18V3H;0V5EE;1B1V4;1CQEH;12NQI	NEDD4 binding protein 3 [Source:MGI Symbol;Acc:MGI:2442218]	212706	Q8C7U1
ENSMUSG00000042826	737.366	496.165	978.567	1.97226	0.979851	0.00203749	0.417865	11	69686894	69692683	-	3044	Fgf11	GO:0005576;GO:0007165;GO:0008083;GO:0005576;GO:0005634;GO:0005634;GO:0005737;GO:0007165;GO:0008083;GO:0008083;GO:0017080;GO:1905150;	K22413	-	T	0UI7Q;0A1BR;12U8A;18ZJS;KOG3885;1CRX2;1B1Z7;0DH6W;0VC79	fibroblast growth factor 11 [Source:MGI Symbol;Acc:MGI:109167]	14166	P70378
ENSMUSG00000028680	93.1574	134.387	51.9281	0.386408	-1.3718	0.00209152	0.424282	4	116985852	116991160	-	2531	Plk3	GO:0000082;GO:0000122;GO:0000166;GO:0000302;GO:0002039;GO:0004672;GO:0004674;GO:0004674;GO:0004674;GO:0005524;GO:0005524;GO:0005634;GO:0005730;GO:0005737;GO:0005795;GO:0005813;GO:0006468;GO:0006970;GO:0006974;GO:0009314;GO:0016301;GO:0016310;GO:0016740;GO:0030425;GO:0031122;GO:0032465;GO:0043025;GO:0043066;GO:0051302;GO:0090166;GO:0090316;GO:1904716;GO:2000777;GO:0000166;GO:0004672;GO:0004674;GO:…	K08862	EC:2.7.11.21	D;B	0DJU6;0V605;0UNZU;09V0D;1AYZW;1CUMA;KOG0575;12PB0;18ZVH	polo like kinase 3 [Source:MGI Symbol;Acc:MGI:109604]	12795	Q6P571
ENSMUSG00000026582	8.43588	15.2517	1.62005	0.106221	-3.23486	0.00217555	0.433935	1	163875803	163885246	+	2912	Sele	GO:0005509;GO:0005886;GO:0007155;GO:0007155;GO:0016020;GO:0016020;GO:0016021;GO:0030246;GO:0046872;	K06494	-	W;T;V	0DGZB;0UIZN;1ASJK;KOG4297;1CRPH;13KIC;18XTT;09VQR;0V6PT	selectin, endothelial cell [Source:MGI Symbol;Acc:MGI:98278]	20339	Q00690;Q3U5F6
ENSMUSG00000031673	1710.56	2237.47	1183.66	0.529015	-0.918619	0.0021856	0.433935	8	103358727	103512274	-	8904	Cdh11	GO:0000902;GO:0005509;GO:0005509;GO:0005737;GO:0005886;GO:0005886;GO:0005886;GO:0005912;GO:0007043;GO:0007155;GO:0007155;GO:0007156;GO:0007275;GO:0016020;GO:0016020;GO:0016021;GO:0016339;GO:0016342;GO:0021957;GO:0034332;GO:0045202;GO:0045296;GO:0046872;GO:0050804;GO:0098609;GO:0098685;GO:0098742;GO:0098978;	K06803	-	Z;U	09UGV;0V5G6;12NRH;1CQG7;0UH84;KOG3594;0DFSN;18WR4;1ASW9	cadherin 11 [Source:MGI Symbol;Acc:MGI:99217]	12552	P55288;Q8C7Q6
ENSMUSG00000049723	125.593	78.8112	172.375	2.18718	1.12908	0.00223117	0.437294	9	7344381	7369499	+	7237	Mmp12	GO:0004222;GO:0006508;GO:0006508;GO:0008233;GO:0008237;GO:0008237;GO:0008270;GO:0016787;GO:0031012;GO:0046872;GO:0004222;GO:0006508;GO:0006508;GO:0008233;GO:0008237;GO:0008237;GO:0008270;GO:0016787;GO:0031012;GO:0046872;GO:0000122;GO:0001046;GO:0001046;GO:0004222;GO:0004222;GO:0004222;GO:0004222;GO:0005509;GO:0005509;GO:0005518;GO:0005518;GO:0005576;GO:0005576;GO:0005615;GO:0005615;GO:0005615;GO:…	K01413	EC:3.4.24.65	O;W	0DGSQ;KOG1565;0V6HA;09U0I;13GUN;1AU6C;1CRGU;1914H;0UINV	matrix metallopeptidase 12 [Source:MGI Symbol;Acc:MGI:97005]	17381	P34960
ENSMUSG00000028369	121.942	166.807	77.0766	0.462071	-1.11381	0.00224938	0.437294	4	58042442	58206859	-	16117	Svep1	GO:0001945;GO:0003017;GO:0003682;GO:0005509;GO:0005515;GO:0005576;GO:0005576;GO:0005615;GO:0005615;GO:0005634;GO:0005737;GO:0005737;GO:0007155;GO:0008544;GO:0010467;GO:0016020;GO:0016477;GO:0031012;GO:0036303;GO:0048014;GO:0090136;GO:0120193;	K24469	-	W;T;V	0UGVU;1ASJE;KOG1217;0DFI8;12QB8;0V4ZJ;1903C;KOG4297;1CQ80;09U0T	sushi, von Willebrand factor type A, EGF and pentraxin domain containing 1 [Source:MGI Symbol;Acc:MGI:1928849]	64817	A2AVA0
ENSMUSG00000050370	6.25214	11.8461	0.658156	0.0555588	-4.16984	0.00233063	0.444825	19	34451178	34452564	-	1387	Ch25h	GO:0000254;GO:0001567;GO:0004497;GO:0005506;GO:0005783;GO:0005789;GO:0005789;GO:0006629;GO:0006694;GO:0008202;GO:0008203;GO:0008203;GO:0008395;GO:0008395;GO:0008610;GO:0016020;GO:0016020;GO:0016021;GO:0016126;GO:0016126;GO:0016491;GO:0016491;GO:0016491;GO:0035754;GO:0046872;GO:0055114;GO:0055114;	K10223	EC:1.14.99.38	I	0VDNC;0A2SV;0DQEU;1ASUG;KOG0873;1CZGS;135H8;0UKEC;18VSA	cholesterol 25-hydroxylase [Source:MGI Symbol;Acc:MGI:1333869]	12642	Q9Z0F5
ENSMUSG00000006445	98.7158	136.043	61.3888	0.451246	-1.14801	0.00233579	0.444825	4	141028551	141056695	+	4674	Epha2	GO:0000166;GO:0001501;GO:0001525;GO:0001568;GO:0001570;GO:0001649;GO:0001818;GO:0002043;GO:0004672;GO:0004713;GO:0004713;GO:0004714;GO:0004714;GO:0004714;GO:0004714;GO:0005003;GO:0005005;GO:0005515;GO:0005515;GO:0005524;GO:0005524;GO:0005886;GO:0005886;GO:0005886;GO:0005887;GO:0005887;GO:0005887;GO:0005887;GO:0005887;GO:0005925;GO:0005925;GO:0005925;GO:0006468;GO:0006915;GO:0006954;GO:0007155;GO:…	K05103	EC:2.7.10.1	T	0A4HX;1CRV8;1AVEP;192FE;0US7B;KOG0196;0V42J;12PWI;0DH50	Eph receptor A2 [Source:MGI Symbol;Acc:MGI:95278]	13836	Q03145
ENSMUSG00000019990	318.698	206.46	430.935	2.08726	1.06161	0.00237114	0.446996	10	20273750	20600824	-	12444	Pde7b	GO:0004114;GO:0004114;GO:0004115;GO:0004115;GO:0004115;GO:0006198;GO:0007165;GO:0007165;GO:0008081;GO:0016787;GO:0019933;GO:0046872;GO:0004114;GO:0004115;GO:0007165;GO:0008081;GO:0016787;GO:0046872;GO:0004114;GO:0007165;GO:0008081;GO:0016787;GO:0046872;GO:0004114;GO:0007165;GO:0008081;GO:0016787;GO:0046872;	K18436	EC:3.1.4.53	F;T	0UTND;0V5YG;0DG83;194BA;1B440;09UYK;KOG3689;1CQXI;12NF4	phosphodiesterase 7B [Source:MGI Symbol;Acc:MGI:1352752]	29863	Q9QXQ1;Q8CBS2
ENSMUSG00000053388	157.521	93.5539	221.489	2.3675	1.24336	0.00246052	0.459207	5	135382149	135396859	+	1807	Trim50	GO:0005829;GO:0008270;GO:0042802;GO:0046872;GO:0005515;GO:0005737;GO:0005737;GO:0005829;GO:0008270;GO:0016235;GO:0016567;GO:0016740;GO:0042802;GO:0046872;GO:0061630;GO:0070201;	K12024	-	O	0B6A9;0V3TP;0WJ04;1DGAF;1BBGQ;197FT;0E9F5;0ITFB;13FY9	tripartite motif-containing 50 [Source:MGI Symbol;Acc:MGI:2664992]	215061	Q810I2
ENSMUSG00000059895	679.731	919.89	439.573	0.477854	-1.06536	0.00265068	0.487596	15	73594994	73630615	+	9351	Ptp4a3	GO:0004721;GO:0004725;GO:0004725;GO:0004725;GO:0005634;GO:0005634;GO:0005737;GO:0005737;GO:0005768;GO:0005769;GO:0005886;GO:0006355;GO:0006470;GO:0007219;GO:0016020;GO:0016311;GO:0016787;GO:0016791;GO:0035335;GO:0043117;GO:0043542;GO:0043542;GO:1900746;GO:1901224;GO:1904951;GO:1990830;GO:0006470;GO:0008138;GO:0016311;GO:0016791;GO:0004721;GO:0004725;GO:0004725;GO:0004725;GO:0005634;GO:0005634;GO:…	K18041	EC:3.1.3.48	T;V	1383X;09U3X;KOG2836;0DFDK;1CZIN;18S6C;0V530;1ARFG;0UTQS	protein tyrosine phosphatase 4a3 [Source:MGI Symbol;Acc:MGI:1277098]	19245	Q9D658
ENSMUSG00000036853	16.7571	6.08963	27.4246	4.50349	2.17104	0.00266489	0.487596	3	145823205	145847561	+	3467	Mcoln3	GO:0005261;GO:0016020;GO:0016021;GO:0034220;GO:0098655;GO:0000421;GO:0005261;GO:0005737;GO:0005765;GO:0005768;GO:0005886;GO:0005886;GO:0005886;GO:0006811;GO:0007626;GO:0008289;GO:0010008;GO:0016020;GO:0016020;GO:0016021;GO:0031410;GO:0031901;GO:0031902;GO:0034220;GO:0042491;GO:0042995;GO:0051209;GO:0060171;GO:0072345;GO:0098655;	K04994	-	P	1CY4P;0DIN0;09XAK;KOG3733;0V88X;18UGC;0UPEI;1B3IN;12T8J	mucolipin 3 [Source:MGI Symbol;Acc:MGI:1890500]	171166	Q8R4F0;Q3KP78
ENSMUSG00000046794	85.4486	49.3968	121.5	2.45968	1.29847	0.00272079	0.492992	8	35842893	35855293	+	6216	Ppp1r3b	GO:0000164;GO:0000164;GO:0000164;GO:0004721;GO:0005975;GO:0005977;GO:0005977;GO:0005979;GO:0005979;GO:0005981;GO:0005981;GO:0006470;GO:0008157;GO:0019888;GO:0019888;GO:0019899;GO:0042587;GO:0043231;GO:0043666;GO:0050196;GO:2001069;GO:0000164;GO:0000164;GO:0000164;GO:0004721;GO:0005975;GO:0005977;GO:0005977;GO:0005979;GO:0005979;GO:0005981;GO:0005981;GO:0006470;GO:0008157;GO:0019888;GO:0019888;GO:…	K07189	-	O;T;K	1CZE5;18S6I;0USW9;0V80C;0DKVR;13PZK;1B4G3;KOG3986;0A2QG	protein phosphatase 1, regulatory subunit 3B [Source:MGI Symbol;Acc:MGI:2177268]	244416	Q8C767
ENSMUSG00000033981	36.1285	64.1496	8.10735	0.126382	-2.98414	0.00314371	0.564144	3	80588757	80710142	-	15548	Gria2	GO:0004970;GO:0004970;GO:0005216;GO:0005886;GO:0006811;GO:0006811;GO:0015276;GO:0016020;GO:0016020;GO:0016021;GO:0030054;GO:0034220;GO:0035235;GO:0038023;GO:0045202;GO:0045211;GO:0004970;GO:0005216;GO:0005886;GO:0006811;GO:0006811;GO:0015276;GO:0016020;GO:0016020;GO:0016021;GO:0030054;GO:0034220;GO:0035235;GO:0038023;GO:0045202;GO:0045211;GO:0004970;GO:0005216;GO:0005886;GO:0006811;GO:0006811;GO:…	K05198	-	W;T	12SMD;1AW39;18X14;KOG1054;1CQCA;09UD2;0DFNU;0V5CD;0UKMD	glutamate receptor, ionotropic, AMPA2 (alpha 2) [Source:MGI Symbol;Acc:MGI:95809]	14800	-
ENSMUSG00000031880	112.008	71.6156	152.401	2.12804	1.08953	0.00329656	0.585141	8	105354702	105357959	-	1577	Rrad	GO:0000166;GO:0003924;GO:0003924;GO:0005525;GO:0005525;GO:0007165;GO:0016020;GO:1901841;GO:1901842;GO:1901842;GO:1901841;	K07845	-	F;S;J	0V6AT;19020;1ATJB;09VBH;12RPT;0UHZS;KOG0395;1CR9U;0DGJZ	Ras-related associated with diabetes [Source:MGI Symbol;Acc:MGI:1930943]	56437	Q6PGA2
ENSMUSG00000001946	226.472	367.53	85.4142	0.232401	-2.10531	0.00332342	0.585141	9	37439374	37449615	+	2867	Esam	GO:0005886;GO:0005886;GO:0005886;GO:0005911;GO:0005911;GO:0005912;GO:0005912;GO:0005923;GO:0005923;GO:0007155;GO:0007156;GO:0016020;GO:0016021;GO:0016338;GO:0030054;GO:0030833;GO:0030833;GO:0032991;GO:0032991;GO:0034613;GO:0034613;GO:0070830;GO:0070830;GO:0098609;GO:0098609;GO:0098609;GO:0098632;GO:0098632;GO:2000249;GO:2000249;GO:0016020;GO:0016021;GO:0098609;	K06787	-	W;T	0DPQC;0A22D;18ZS0;1B41N;12UAX;1CYPH;0UT1A;0VCXQ;0IHVB	endothelial cell-specific adhesion molecule [Source:MGI Symbol;Acc:MGI:1916774]	69524	Q925F2;Q3U102
ENSMUSG00000062070	5959.13	3615.34	8302.93	2.29659	1.19949	0.00345827	0.603193	X	105230706	105247305	+	2244	Pgk1	GO:0000166;GO:0004618;GO:0004618;GO:0004618;GO:0004618;GO:0004618;GO:0005515;GO:0005524;GO:0005524;GO:0005524;GO:0005615;GO:0005615;GO:0005737;GO:0005737;GO:0005829;GO:0005829;GO:0005975;GO:0006094;GO:0006094;GO:0006096;GO:0006096;GO:0006096;GO:0006096;GO:0006096;GO:0016301;GO:0016310;GO:0016525;GO:0016525;GO:0016740;GO:0030855;GO:0031639;GO:0031639;GO:0043531;GO:0043531;GO:0045121;GO:0045121;GO:…	K00927	EC:2.7.2.3	G	1AU4C;0UIKP;1CRF7;18SBA;09VGG;0V6FN;KOG1367;12P3D;0DFKK	phosphoglycerate kinase 1 [Source:MGI Symbol;Acc:MGI:97555]	18655	P09411
ENSMUSG00000019846	477.498	622.005	332.991	0.535352	-0.90144	0.00357163	0.617197	10	38841511	38986184	+	12068	Lama4	GO:0001568;GO:0005102;GO:0005201;GO:0005576;GO:0005576;GO:0005604;GO:0005604;GO:0007155;GO:0007155;GO:0030155;GO:0030334;GO:0031594;GO:0043083;GO:0045995;GO:0050873;GO:0062023;GO:0120163;	K06241	-	W	0AZYC;0V0YI;1DCFR;196RA;1B9WB;0KCXD;0WCEQ;14T3B;0E5FR	laminin, alpha 4 [Source:MGI Symbol;Acc:MGI:109321]	16775	P97927
ENSMUSG00000023349	14.6972	24.4983	4.89612	0.199855	-2.32297	0.0037055	0.634456	6	123206802	123223980	+	1420	Clec4n	GO:0001819;GO:0002250;GO:0002376;GO:0005509;GO:0005509;GO:0005515;GO:0005537;GO:0005537;GO:0005886;GO:0016020;GO:0016021;GO:0030246;GO:0030246;GO:0043123;GO:0045087;GO:0046872;GO:0050832;GO:0001819;GO:0002250;GO:0002376;GO:0005509;GO:0005509;GO:0005509;GO:0005515;GO:0005537;GO:0005537;GO:0005537;GO:0005886;GO:0016020;GO:0016021;GO:0030246;GO:0030246;GO:0030246;GO:0043123;GO:0045087;GO:0046872;GO:…	K17514	-	T	0WI2G;13EPB;0IS3R;0B5F6;1DFSI;0E8VV;0V3GB	C-type lectin domain family 4, member n [Source:MGI Symbol;Acc:MGI:1861231]	56620	Q9JKF4;Q3V2N1
ENSMUSG00000020875	37.1589	54.3735	19.9443	0.366803	-1.44692	0.00380517	0.642665	11	96162283	96167421	+	2574	Hoxb9	GO:0000977;GO:0000978;GO:0000981;GO:0001228;GO:0003677;GO:0003677;GO:0003700;GO:0005634;GO:0005634;GO:0005634;GO:0005654;GO:0005654;GO:0005739;GO:0006351;GO:0006355;GO:0006357;GO:0007275;GO:0009952;GO:0009952;GO:0009954;GO:0030879;GO:0045944;GO:0048704;GO:0048706;GO:0060326;GO:0060326;GO:0090575;GO:1990837;GO:1990837;GO:0005634;GO:0005634;GO:0006351;	K09294	-	K	1CYEM;KOG0487;12U2B;18V6K;0DPGC;0A1U2;0UG8P;0VCPS;1AS1I	homeobox B9 [Source:MGI Symbol;Acc:MGI:96190]	15417	P20615
ENSMUSG00000016087	48.3324	77.74	18.9247	0.243436	-2.03839	0.00382231	0.642665	9	32333500	32454157	-	3486	Fli1	GO:0000978;GO:0000978;GO:0000981;GO:0001228;GO:0003677;GO:0003682;GO:0003700;GO:0005634;GO:0005634;GO:0005634;GO:0005634;GO:0005654;GO:0005654;GO:0005829;GO:0005829;GO:0006355;GO:0006355;GO:0006357;GO:0008015;GO:0009887;GO:0009987;GO:0016604;GO:0016604;GO:0030154;GO:0035855;GO:0043565;GO:0043565;GO:0045893;GO:0045893;GO:0045944;GO:1990837;GO:1990837;GO:0003700;GO:0006355;GO:0043565;	K09436	-	K	12SEX;0DMIE;1AXFV;KOG3806;1CRX1;0VAVJ;0UNDY;09ZYT;18Z04	Friend leukemia integration 1 [Source:MGI Symbol;Acc:MGI:95554]	14247	P26323;Q544B3;Q8BZ56
ENSMUSG00000039377	27.2147	43.7155	10.7138	0.245081	-2.02867	0.00398036	0.660127	1	184459337	184464816	-	2278	Hlx	GO:0000981;GO:0001889;GO:0003677;GO:0003677;GO:0005634;GO:0006355;GO:0006357;GO:0007519;GO:0008284;GO:0030154;GO:0043565;GO:0043565;GO:0043565;GO:0045627;GO:0045629;GO:0046622;GO:0048484;GO:0048513;GO:0048557;	K09339	-	K	1AV0P;18W2N;KOG0488;09W4K;0V72Y;0DHDQ;0UJI5;1CS3X;13UQ9	H2.0-like homeobox [Source:MGI Symbol;Acc:MGI:96109]	15284	Q61670;Q549B7;Q6P3B7;Q80YV1
ENSMUSG00000032024	184.036	245.36	122.712	0.500132	-0.999619	0.00399691	0.660127	9	40597258	40696615	+	4591	Clmp	GO:0003674;GO:0005881;GO:0005881;GO:0005881;GO:0005881;GO:0005886;GO:0005923;GO:0005923;GO:0005923;GO:0016020;GO:0016020;GO:0016020;GO:0016020;GO:0016021;GO:0030054;GO:0048565;GO:0048565;	K06789	-	S;W	18X63;12NXK;1AS8T;0V5SW;0UHPE;1CQSE;09UTC;0DG2X;0IEC5	CXADR-like membrane protein [Source:MGI Symbol;Acc:MGI:1918816]	71566	Q8R373
ENSMUSG00000003469	23.3933	11.1463	35.6404	3.1975	1.67694	0.00421497	0.690035	14	70694916	70706272	+	2910	Phyhip	GO:0005515;GO:0005737;GO:0005737;GO:0005737;GO:0005737;GO:0008104;GO:0008104;GO:0008104;GO:1990782;GO:1990782;	K24497	-	S	0V6MQ;12PDX;0UR6U;1B4JD;0IEM3;09VNV;0DGX7;1CRMG	phytanoyl-CoA hydroxylase interacting protein [Source:MGI Symbol;Acc:MGI:1860417]	105653	Q8K0S0;B9EIC7
ENSMUSG00000030249	221.104	325.96	116.249	0.356635	-1.48748	0.00434942	0.705854	6	142533588	142648041	-	8373	Abcc9	GO:0000166;GO:0001669;GO:0005261;GO:0005267;GO:0005267;GO:0005524;GO:0005524;GO:0005739;GO:0005886;GO:0006813;GO:0006813;GO:0008281;GO:0008281;GO:0008282;GO:0008282;GO:0015459;GO:0016020;GO:0016020;GO:0016020;GO:0016021;GO:0016021;GO:0016887;GO:0016887;GO:0016887;GO:0019829;GO:0019905;GO:0022857;GO:0030017;GO:0030315;GO:0033198;GO:0033198;GO:0036094;GO:0042626;GO:0042626;GO:0042802;GO:0044325;GO:…	K05033	-	Q	KOG0054;0V48M;09T9I;190YW;12N3Q;1CVRB;0DKW7;1AVSQ;0UJE8	ATP-binding cassette, sub-family C (CFTR/MRP), member 9 [Source:MGI Symbol;Acc:MGI:1352630]	20928	P70170
ENSMUSG00000028717	13.102	22.5893	3.61468	0.160017	-2.6437	0.00445991	0.714773	4	114913623	114928952	+	4379	Tal1	GO:0000118;GO:0000118;GO:0000122;GO:0000785;GO:0000785;GO:0000785;GO:0000976;GO:0000976;GO:0000978;GO:0000978;GO:0000981;GO:0000981;GO:0001085;GO:0001085;GO:0001525;GO:0003677;GO:0003677;GO:0003682;GO:0003682;GO:0003700;GO:0003700;GO:0005515;GO:0005515;GO:0005515;GO:0005634;GO:0005634;GO:0005634;GO:0005634;GO:0005654;GO:0005654;GO:0005667;GO:0005667;GO:0006357;GO:0006357;GO:0006366;GO:0007275;GO:…	K09068	-	K	1CYEE;0UPC5;KOG4029;1AX34;13W7N;0A1TT;0DPG3;0VCPJ;18Z0Q	T cell acute lymphocytic leukemia 1 [Source:MGI Symbol;Acc:MGI:98480]	21349	P22091;Q3TZH7
ENSMUSG00000056313	72.725	124.255	21.1947	0.170574	-2.55153	0.00448097	0.714773	8	24927196	24929000	-	1805	Tcim	GO:0002264;GO:0002264;GO:0002264;GO:0002264;GO:0005112;GO:0005112;GO:0005112;GO:0005634;GO:0005634;GO:0005634;GO:0005634;GO:0005654;GO:0005654;GO:0005730;GO:0005730;GO:0005730;GO:0005737;GO:0005737;GO:0005737;GO:0005829;GO:0005829;GO:0005829;GO:0005886;GO:0005886;GO:0006915;GO:0010739;GO:0010739;GO:0016607;GO:0016607;GO:0016607;GO:0034605;GO:0034605;GO:0034605;GO:0043066;GO:0043066;GO:0043620;GO:…	-	-	S	0DU92;1933C;13RC6;0A7G6;0UVEC;0IXNR;1D3KX;1B5Y0;0VIAY	transcriptional and immune response regulator [Source:MGI Symbol;Acc:MGI:1916318]	69068	Q9D915
ENSMUSG00000032487	17.9293	28.6658	7.19285	0.250921	-1.9947	0.00456677	0.722285	1	149975782	149983978	+	4580	Ptgs2	GO:0001516;GO:0001516;GO:0001516;GO:0001516;GO:0001525;GO:0001525;GO:0004601;GO:0004601;GO:0004666;GO:0004666;GO:0004666;GO:0005515;GO:0005634;GO:0005637;GO:0005637;GO:0005640;GO:0005640;GO:0005737;GO:0005737;GO:0005737;GO:0005783;GO:0005783;GO:0005789;GO:0005901;GO:0005901;GO:0006629;GO:0006631;GO:0006633;GO:0006693;GO:0006954;GO:0006954;GO:0006954;GO:0006979;GO:0007566;GO:0007566;GO:0007568;GO:…	K11987	EC:1.14.99.1	S;U	0V8DS;0UPC7;09YZ0;KOG2408;0DP9V;1CY7W;18ZB0;12RSZ;1AYYI	prostaglandin-endoperoxide synthase 2 [Source:MGI Symbol;Acc:MGI:97798]	19225	Q05769
ENSMUSG00000045915	19.7386	31.3056	8.17164	0.261028	-1.93772	0.00464029	0.727746	11	68477847	68488792	+	1483	Ccdc42	GO:0003674;GO:0005575;GO:0007286;GO:0003674;GO:0005575;GO:0007286;	-	-	S	0IF8G;1AU8S;12QEQ;0UIRI;09VK5;0DGUR;0V6JA;18VA1;1CRIV	coiled-coil domain containing 42 [Source:MGI Symbol;Acc:MGI:3045254]	276920	Q5SV66
ENSMUSG00000022114	244.032	322.759	165.305	0.512161	-0.96533	0.00470256	0.731365	14	106129381	106134253	-	2087	Spry2	GO:0000132;GO:0005515;GO:0005515;GO:0005634;GO:0005737;GO:0005829;GO:0005829;GO:0005856;GO:0005856;GO:0005874;GO:0005886;GO:0007275;GO:0007275;GO:0007605;GO:0008285;GO:0009966;GO:0010628;GO:0010628;GO:0010719;GO:0010801;GO:0010801;GO:0015629;GO:0015629;GO:0015630;GO:0015630;GO:0016020;GO:0016020;GO:0016020;GO:0016525;GO:0016525;GO:0019901;GO:0019901;GO:0030324;GO:0030335;GO:0030335;GO:0030512;GO:…	K17383	-	T	0VCS8;0DPIU;0IHQY;18XCM;0A1WQ;1CYHG;0UHU8;1AXN5;12U4Y	sprouty RTK signaling antagonist 2 [Source:MGI Symbol;Acc:MGI:1345138]	24064	Q9QXV8;B2RS85
ENSMUSG00000064158	16.4624	6.49038	26.4344	4.07285	2.02604	0.00474915	0.732507	7	45271235	45278247	+	2992	Izumo1	GO:0001669;GO:0002080;GO:0002080;GO:0002080;GO:0005102;GO:0005102;GO:0005102;GO:0005102;GO:0005515;GO:0005515;GO:0005886;GO:0005886;GO:0007155;GO:0007338;GO:0007342;GO:0007342;GO:0007342;GO:0007342;GO:0007342;GO:0016020;GO:0016021;GO:0016021;GO:0016021;GO:0016021;GO:0016021;GO:0031410;GO:0034113;GO:0034113;GO:0035036;GO:0035036;GO:0035036;GO:0042802;GO:0042803;GO:0042803;GO:0086080;GO:0086080;	-	-	W;U	09ZIN;0IHEV;1ASNS;0DM1P;0VAFK;0UGZR;1CVWP;18TK1;13C0S	izumo sperm-egg fusion 1 [Source:MGI Symbol;Acc:MGI:1920706]	73456	Q9D9J7
ENSMUSG00000032373	166.848	230.73	102.965	0.446257	-1.16405	0.00493283	0.743161	9	66620968	66674127	+	7597	Car12	GO:0004089;GO:0004089;GO:0008270;GO:0008270;GO:0016020;GO:0016021;GO:0016021;GO:0016829;GO:0046872;GO:0055064;GO:0004089;GO:0004089;GO:0008270;GO:0008270;GO:0016020;GO:0016021;GO:0016021;GO:0016829;GO:0046872;GO:0004089;GO:0008270;GO:0016020;GO:0016021;GO:0016021;	K01672	EC:4.2.1.1	P	0A1V6;0UKWP;18Z10;13IIK;0VDK1;0DQEY;KOG0382;1B50Q;1CZGZ	carbonic anhydrase 12 [Source:MGI Symbol;Acc:MGI:1923709]	76459	Q8CI85;A0A0R4J0W4
ENSMUSG00000029675	2177.22	2777.54	1576.89	0.56773	-0.816722	0.00501085	0.743161	5	134731447	134776177	-	8098	Eln	GO:0003151;GO:0005201;GO:0005515;GO:0005576;GO:0005739;GO:0007519;GO:0030023;GO:0030198;GO:0030833;GO:0043149;GO:0050840;GO:0062023;GO:0062023;GO:0071953;GO:0071953;GO:0005201;GO:0005576;GO:0062023;	K14211	-	Z;O;W	0UW7Z;0DVKN;147W8;0A9RM;0VKP5;1B71I;1D4X0;196DQ;0IZT8	elastin [Source:MGI Symbol;Acc:MGI:95317]	13717	P54320
ENSMUSG00000046280	150.302	199.626	100.978	0.505833	-0.983267	0.00501627	0.743161	3	89738677	89766141	+	7222	She	GO:0001784;GO:0005575;	K23697	-	S;T	0A033;0DG9N;18WT0;1CQ1C;1AU6Z;12SZD;0UT1X;0V5CC;0IGWI	src homology 2 domain-containing transforming protein E [Source:MGI Symbol;Acc:MGI:1099462]	214547	Q8BSD5
ENSMUSG00000029819	5.71165	0.670242	10.753	16.0435	4.00392	0.00504228	0.743161	6	49799690	49806487	+	566	Npy	GO:0001664;GO:0001664;GO:0001878;GO:0005179;GO:0005179;GO:0005184;GO:0005576;GO:0005576;GO:0005615;GO:0005615;GO:0005615;GO:0005737;GO:0005794;GO:0005794;GO:0007218;GO:0007218;GO:0007631;GO:0008217;GO:0008343;GO:0019731;GO:0019732;GO:0021954;GO:0021987;GO:0031175;GO:0031410;GO:0031841;GO:0032100;GO:0043005;GO:0043195;GO:0043204;GO:0045087;GO:0048471;GO:0050829;GO:0050830;GO:0061844;GO:0098992;GO:…	K05232	-	T;W	193ID;1D46I;0A89E;0J0KC;0VJ5A;0DUVK;1B6F9;13TA2;0UW2H	neuropeptide Y [Source:MGI Symbol;Acc:MGI:97374]	109648	P57774
ENSMUSG00000022558	1151.7	790.074	1513.33	1.91543	0.937665	0.00505432	0.743161	15	76264461	76337238	+	16468	Mroh1	GO:0003674;GO:0005575;GO:0008150;GO:0003674;GO:0005575;GO:0008150;GO:0003674;GO:0005575;GO:0008150;GO:0003674;GO:0005575;GO:0008150;GO:0003674;GO:0005575;GO:0008150;	-	-	S;O	0V4XP;0UJ5I;1AZKR;0DNY4;18YD4;1CXVJ;KOG2032;09TYS;12NFS	maestro heat-like repeat family member 1 [Source:MGI Symbol;Acc:MGI:2442558]	223658	D3Z624
ENSMUSG00000030827	23.5789	10.5087	36.6491	3.48749	1.80219	0.00505714	0.743161	7	45263310	45264914	-	951	Fgf21	GO:0001934;GO:0005104;GO:0005104;GO:0005576;GO:0005576;GO:0005615;GO:0005615;GO:0005615;GO:0005737;GO:0005829;GO:0008083;GO:0008083;GO:0008083;GO:0008284;GO:0008284;GO:0008543;GO:0008543;GO:0009887;GO:0010628;GO:0010898;GO:0010898;GO:0014823;GO:0030154;GO:0030334;GO:0030968;GO:0031667;GO:0035690;GO:0046326;GO:0046326;GO:0070374;GO:0070374;GO:0071333;GO:0071377;GO:0071404;GO:0072577;GO:0090080;GO:…	K22429	-	T	0A4YB;1D1SX;18V12;KOG3885;0VFXZ;0USMD;1B1U7;0DPXC;13S5M	fibroblast growth factor 21 [Source:MGI Symbol;Acc:MGI:1861377]	56636	Q9JJN1
ENSMUSG00000000731	76.3239	26.1729	126.475	4.83228	2.2727	0.0051894	0.756639	10	77865856	77879444	-	3825	Aire	GO:0000976;GO:0000977;GO:0000977;GO:0001228;GO:0002458;GO:0002458;GO:0002509;GO:0002509;GO:0002509;GO:0003677;GO:0003677;GO:0003682;GO:0003682;GO:0003682;GO:0005634;GO:0005634;GO:0005634;GO:0005634;GO:0005737;GO:0005737;GO:0005737;GO:0006355;GO:0006417;GO:0006959;GO:0006959;GO:0006959;GO:0008270;GO:0008270;GO:0016604;GO:0032602;GO:0042393;GO:0042393;GO:0042393;GO:0042802;GO:0042802;GO:0045060;GO:…	K10603	-	K	0IRE7;197AR;13E3D;1DFMF;0B53V;0WHPY;0V3DH;0E8Q3;1BB6G	autoimmune regulator (autoimmune polyendocrinopathy candidiasis ectodermal dystrophy) [Source:MGI Symbol;Acc:MGI:1338803]	11634	Q9Z0E3;B2MVU6
ENSMUSG00000061068	49.7095	97.4767	1.94232	0.019926	-5.64921	0.00526024	0.756932	14	56297086	56299770	-	1108	Mcpt4	GO:0004252;GO:0006508;GO:0006508;GO:0008233;GO:0008236;GO:0016787;	K01329	EC:3.4.21.39	O	141ED;0DIBD;KOG3627;1B15A;0A47J;0UUI4;1D10B;195Q2;0VF2F	mast cell protease 4 [Source:MGI Symbol;Acc:MGI:96940]	17227	P21812;Q3UN88
ENSMUSG00000037762	131.347	85.8258	176.869	2.06079	1.0432	0.00527253	0.756932	10	70080930	70121798	+	3869	Slc16a9	GO:0005886;GO:0005887;GO:0008028;GO:0015293;GO:0015718;GO:0016020;GO:0016021;GO:0016021;GO:0022857;GO:0046415;GO:0046415;GO:0055085;	K08186	-	P;G	18TVA;13J48;0DNEV;1CXC5;0VBQ4;1B069;0UT0N;0A0TH;KOG2504	solute carrier family 16 (monocarboxylic acid transporters), member 9 [Source:MGI Symbol;Acc:MGI:1914109]	66859	Q7TM99
ENSMUSG00000079679	6.3365	11.6877	0.985327	0.0843048	-3.56824	0.00551557	0.785779	6	13156298	13224964	-	7287	Vwde	GO:0005509;GO:0003674;GO:0005575;GO:0005576;GO:0008150;	-	-	T	1B14H;KOG1217;194J1;1CZR4;12S93;0UHZU;0A30T;0DQNC;0VDVV	von Willebrand factor D and EGF domains [Source:MGI Symbol;Acc:MGI:2685313]	232585	-
ENSMUSG00000032633	990.445	698.337	1282.55	1.83658	0.877022	0.00565953	0.80018	11	59682234	59700842	-	4322	Flcn	GO:0000122;GO:0000122;GO:0000122;GO:0001701;GO:0001932;GO:0001932;GO:0001934;GO:0005085;GO:0005096;GO:0005096;GO:0005515;GO:0005634;GO:0005634;GO:0005737;GO:0005737;GO:0005764;GO:0005765;GO:0005765;GO:0005813;GO:0005813;GO:0005815;GO:0005819;GO:0005829;GO:0005829;GO:0005829;GO:0005856;GO:0005886;GO:0005886;GO:0005929;GO:0005929;GO:0007043;GO:0009267;GO:0009267;GO:0010508;GO:0010508;GO:0010629;GO:…	K09594	-	K;E;U	09YA0;12RMJ;0V63X;0UNG7;1CUGG;18VAA;KOG3715;0DJPJ;1AYUW	folliculin [Source:MGI Symbol;Acc:MGI:2442184]	216805	Q8QZS3
ENSMUSG00000053470	3001.7	2177.48	3825.93	1.75704	0.81315	0.00586541	0.808944	6	71565956	71609974	-	8225	Kdm3a	GO:0000118;GO:0000785;GO:0003682;GO:0003712;GO:0003712;GO:0005506;GO:0005515;GO:0005634;GO:0005634;GO:0005654;GO:0005737;GO:0005737;GO:0006325;GO:0006357;GO:0007283;GO:0007283;GO:0007290;GO:0009755;GO:0010468;GO:0010628;GO:0016491;GO:0030154;GO:0030521;GO:0031490;GO:0032454;GO:0032454;GO:0032454;GO:0033169;GO:0033169;GO:0036123;GO:0045893;GO:0045944;GO:0046293;GO:0046872;GO:0050681;GO:0051213;GO:…	K15601	EC:1.14.11.65	K;B	0UGF8;0DGBR;18T23;0V621;09V2E;1AS7U;12Q1J;KOG1356;1CR17	lysine (K)-specific demethylase 3A [Source:MGI Symbol;Acc:MGI:98847]	104263	Q6PCM1
ENSMUSG00000027955	591.385	768.927	413.844	0.53821	-0.893759	0.00587674	0.808944	3	79791840	79853587	+	9598	Gask1b	GO:0000139;GO:0003674;GO:0005794;GO:0005794;GO:0005794;GO:0008150;GO:0016020;GO:0016021;GO:0005794;GO:0016020;GO:0000139;GO:0003674;GO:0005794;GO:0005794;GO:0008150;GO:0016020;GO:0016021;	-	-	U	0UID4;12RVH;0V6A3;09VAS;18Y7X;1CR91;1ATXA;0IT3B;0DGJ6	golgi associated kinase 1B [Source:MGI Symbol;Acc:MGI:1915909]	68659	Q3UPI1
ENSMUSG00000023959	14.3369	23.439	5.23473	0.223334	-2.16272	0.00591026	0.808944	17	44445659	44591059	+	9669	Clic5	GO:0005244;GO:0005254;GO:0005254;GO:0005737;GO:0006749;GO:0006811;GO:0006821;GO:0006821;GO:0007605;GO:0007605;GO:0015629;GO:0016020;GO:0034220;GO:0034707;GO:0034765;GO:1902476;GO:0002021;GO:0002024;GO:0005244;GO:0005254;GO:0005254;GO:0005254;GO:0005254;GO:0005634;GO:0005737;GO:0005794;GO:0005794;GO:0005815;GO:0005856;GO:0005886;GO:0005938;GO:0006749;GO:0006811;GO:0006821;GO:0006821;GO:0007601;GO:…	K05025	-	P	KOG1422;190Y5;13HTJ;0DKFR;0V9Y1;1AZ02;1CRYR;0UIAQ;09Z0K	chloride intracellular channel 5 [Source:MGI Symbol;Acc:MGI:1917912]	224796	Q8BXK9
ENSMUSG00000019916	2341.27	1546.75	3135.79	2.02734	1.01959	0.00592544	0.808944	10	59159118	59209126	+	4114	P4ha1	GO:0004656;GO:0004656;GO:0004656;GO:0004656;GO:0005506;GO:0005739;GO:0005783;GO:0005783;GO:0005783;GO:0005783;GO:0005788;GO:0016222;GO:0016491;GO:0016491;GO:0016702;GO:0016705;GO:0018401;GO:0018401;GO:0030199;GO:0031418;GO:0031418;GO:0042802;GO:0043231;GO:0046872;GO:0051213;GO:0055114;GO:0055114;GO:0004656;GO:0004656;GO:0005506;GO:0005783;GO:0005783;GO:0005788;GO:0016491;GO:0016491;GO:0016702;GO:…	K00472	EC:1.14.11.2	E	0VA8A;194AJ;12RV0;0UGXU;KOG1591;1CQD2;1ASM5;0DFPI;09ZB2	procollagen-proline, 2-oxoglutarate 4-dioxygenase (proline 4-hydroxylase), alpha 1 polypeptide [Source:MGI Symbol;Acc:MGI:97463]	18451	Q60715;Q3UF16
ENSMUSG00000024621	150.517	236.019	65.0144	0.275462	-1.86007	0.00599506	0.808944	18	61233670	61265221	+	5774	Csf1r	GO:0000166;GO:0001934;GO:0002244;GO:0002376;GO:0002931;GO:0004672;GO:0004713;GO:0004713;GO:0004714;GO:0004714;GO:0004714;GO:0004714;GO:0005011;GO:0005011;GO:0005011;GO:0005011;GO:0005515;GO:0005515;GO:0005515;GO:0005524;GO:0005524;GO:0005654;GO:0005886;GO:0005886;GO:0005887;GO:0006468;GO:0006954;GO:0007169;GO:0007169;GO:0007169;GO:0007169;GO:0007275;GO:0007411;GO:0008283;GO:0008284;GO:0008284;GO:…	K05090	EC:2.7.10.1	T	0V4N9;0UN2X;KOG0200;1AXJG;1CPP7;18XM1;13IKF;09TP3;0DEZH	colony stimulating factor 1 receptor [Source:MGI Symbol;Acc:MGI:1339758]	12978	P09581;Q6NXV8;Q3UKC6;Q0P635
ENSMUSG00000028978	29.6304	46.266	12.9947	0.28087	-1.83202	0.00602934	0.808944	5	24569808	24589472	+	4132	Nos3	GO:0004517;GO:0004517;GO:0005516;GO:0005516;GO:0006809;GO:0010181;GO:0016491;GO:0016491;GO:0020037;GO:0046872;GO:0050660;GO:0050661;GO:0055114;GO:0055114;GO:0001525;GO:0001542;GO:0001701;GO:0001974;GO:0002028;GO:0003057;GO:0003100;GO:0003180;GO:0003184;GO:0003203;GO:0003779;GO:0003785;GO:0003958;GO:0004517;GO:0004517;GO:0004517;GO:0004517;GO:0005516;GO:0005516;GO:0005516;GO:0005634;GO:0005634;GO:…	K13242	EC:1.14.13.39	C	0UFUE;1AVUV;09TG9;1CPGY;0V4FA;12PXV;18T8Z;KOG1158;0DET5	nitric oxide synthase 3, endothelial cell [Source:MGI Symbol;Acc:MGI:97362]	18127	P70313;Q8C5P3
ENSMUSG00000030433	44.7689	26.3933	63.1445	2.39244	1.25849	0.00605757	0.808944	7	4943511	4967405	-	3147	Sbk2	GO:0004672;GO:0005524;GO:0006468;GO:0000165;GO:0000166;GO:0000187;GO:0004672;GO:0004674;GO:0004708;GO:0005524;GO:0005524;GO:0006468;GO:0016301;GO:0016310;GO:0016740;GO:0106310;GO:0106311;GO:0000165;GO:0000166;GO:0000187;GO:0004672;GO:0004674;GO:0004708;GO:0005524;GO:0005524;GO:0006468;GO:0016301;GO:0016310;GO:0016740;GO:0106310;GO:0106311;GO:0000166;GO:0004672;GO:0004674;GO:0005524;GO:0005524;GO:…	K08858	EC:2.7.11.1	T	KOG1345;1AY5C;0VC4C;1CWXK;0UNNX;13HZ9;0A18K;18YIB;0DN1C	SH3-binding domain kinase family, member 2 [Source:MGI Symbol;Acc:MGI:2685925]	381836	P0C5K1
ENSMUSG00000055409	377.733	492.614	262.851	0.533583	-0.906215	0.00606827	0.808944	7	49624612	50516356	+	7271	Nell1	GO:0005080;GO:0005080;GO:0005509;GO:0005576;GO:0005615;GO:0005634;GO:0005635;GO:0005635;GO:0005737;GO:0005737;GO:0005737;GO:0008201;GO:0008201;GO:0010468;GO:0010468;GO:0030154;GO:0030501;GO:0030501;GO:0033689;GO:0033689;GO:0042802;GO:0043065;GO:0045667;GO:0045669;GO:0045669;GO:0045778;GO:0048471;GO:0048471;GO:1903363;GO:1903363;GO:0005509;	K24342	-	W;T	0E5RU;0WCSX;14TFY;0B0A8;1DCRM;1BA1Z;0KD9R;0V2D1;196T8	NEL-like 1 [Source:MGI Symbol;Acc:MGI:2443902]	338352	Q2VWQ2
ENSMUSG00000029544	51.3597	75.9797	26.7397	0.351933	-1.50663	0.00616361	0.811422	5	115306748	115332440	-	5832	Cabp1	GO:0000139;GO:0005509;GO:0005515;GO:0005886;GO:0007601;GO:0008139;GO:0042308;GO:0046872;GO:0048306;GO:0050896;GO:0098885;GO:0098978;GO:0000139;GO:0005509;GO:0005886;GO:0014069;GO:0048306;GO:0000139;GO:0005509;GO:0005515;GO:0005886;GO:0007601;GO:0008139;GO:0042308;GO:0046872;GO:0048306;GO:0050896;GO:0098885;GO:0098978;	K23531	-	T	19533;1CWZY;0A0GF;0DN3J;12SFU;KOG0027;0VBCN;0UFKC;1ARG6	calcium binding protein 1 [Source:MGI Symbol;Acc:MGI:1352750]	29867	Q9JLK7
ENSMUSG00000028773	243.336	143.884	342.787	2.38238	1.2524	0.00617381	0.811422	4	130202388	130209256	+	823	Fabp3	GO:0005324;GO:0005324;GO:0005504;GO:0005504;GO:0005615;GO:0005615;GO:0005615;GO:0005737;GO:0005737;GO:0005737;GO:0005829;GO:0005829;GO:0005829;GO:0006631;GO:0008092;GO:0008092;GO:0008289;GO:0008289;GO:0015909;GO:0015909;GO:0015909;GO:0016528;GO:0016528;GO:0032365;GO:0032868;GO:0036041;GO:0036041;GO:0042493;GO:0042632;GO:0046320;GO:0050543;GO:0050543;GO:0050873;GO:0055091;GO:0070538;GO:0070538;GO:…	K08752	-	I	1D34F;0UV51;0A6SZ;KOG4015;13QJM;0DTSF;1B5SG;0VHKT;1935T	fatty acid binding protein 3, muscle and heart [Source:MGI Symbol;Acc:MGI:95476]	14077	P11404;Q5EBJ0
ENSMUSG00000031906	32.5488	47.3977	17.6999	0.373434	-1.42107	0.00623504	0.813739	8	106979180	107064620	-	5232	Smpd3	GO:0000137;GO:0000139;GO:0001501;GO:0001503;GO:0001786;GO:0001932;GO:0001958;GO:0002063;GO:0002244;GO:0002685;GO:0003433;GO:0004620;GO:0004767;GO:0004767;GO:0004767;GO:0005515;GO:0005576;GO:0005737;GO:0005737;GO:0005794;GO:0005794;GO:0005886;GO:0005886;GO:0006629;GO:0006665;GO:0006665;GO:0006672;GO:0006684;GO:0006684;GO:0006684;GO:0006685;GO:0007049;GO:0007165;GO:0007275;GO:0008081;GO:0014824;GO:…	K12352	EC:3.1.4.12	T	0IEKS;1CREE;18ZCZ;0V6EX;0DGQI;09VFR;1AU3B;12PE7;0UIJN	sphingomyelin phosphodiesterase 3, neutral [Source:MGI Symbol;Acc:MGI:1927578]	58994	Q9JJY3
ENSMUSG00000026814	255.751	334.472	177.03	0.529281	-0.917894	0.00628885	0.815062	2	32536607	32572681	+	4048	Eng	GO:0016020;GO:0016021;GO:0000122;GO:0001525;GO:0001525;GO:0001525;GO:0001569;GO:0001570;GO:0001570;GO:0001570;GO:0001570;GO:0001666;GO:0001837;GO:0001934;GO:0001934;GO:0001937;GO:0001947;GO:0003084;GO:0003148;GO:0003198;GO:0003203;GO:0003208;GO:0003209;GO:0003222;GO:0003273;GO:0005024;GO:0005114;GO:0005114;GO:0005114;GO:0005515;GO:0005534;GO:0005534;GO:0005539;GO:0005539;GO:0005539;GO:0005615;GO:…	K06526	-	T	0V98M;0UN8W;13KN7;1AXS3;1CVVT;0A2J0;0IQ57;0DQ6I;190QN	endoglin [Source:MGI Symbol;Acc:MGI:95392]	13805	Q63961;Q3UAM9
ENSMUSG00000027684	78.2981	134.762	21.8338	0.162017	-2.62578	0.00638955	0.822401	3	30005445	30602157	-	12427	Mecom	GO:0000118;GO:0000118;GO:0000977;GO:0000978;GO:0000978;GO:0001228;GO:0001228;GO:0001701;GO:0001780;GO:0003677;GO:0003700;GO:0003700;GO:0005515;GO:0005515;GO:0005634;GO:0005634;GO:0005634;GO:0005737;GO:0006357;GO:0006915;GO:0006954;GO:0007275;GO:0008168;GO:0009617;GO:0009791;GO:0016607;GO:0016607;GO:0016740;GO:0030154;GO:0030900;GO:0032259;GO:0035115;GO:0035116;GO:0042127;GO:0042803;GO:0043069;GO:…	K04462	EC:2.1.1.367	K	0V7JQ;1CSM9;1AUQQ;18Y72;KOG1721;0UG70;09WM2;12RRF;0DHWP	MDS1 and EVI1 complex locus [Source:MGI Symbol;Acc:MGI:95457]	14013	P14404
ENSMUSG00000046470	204.362	290.492	118.232	0.407007	-1.29688	0.00644099	0.823344	2	181311629	181313433	-	1620	Sox18	GO:0000122;GO:0000122;GO:0000785;GO:0000785;GO:0000785;GO:0000976;GO:0000976;GO:0000978;GO:0000978;GO:0000978;GO:0000981;GO:0000981;GO:0001228;GO:0001228;GO:0001525;GO:0001525;GO:0001525;GO:0001568;GO:0001570;GO:0001570;GO:0001701;GO:0001942;GO:0001944;GO:0001945;GO:0001946;GO:0001946;GO:0001946;GO:0003677;GO:0003677;GO:0003700;GO:0005515;GO:0005515;GO:0005634;GO:0005634;GO:0005634;GO:0005667;GO:…	K09270	-	K	0IPYV;1BAYM;0E878;13CW1;0WGU0;0V334;0B4BB;1976D;1DF62	SRY (sex determining region Y)-box 18 [Source:MGI Symbol;Acc:MGI:103559]	20672	P43680
ENSMUSG00000071713	36.3623	20.2043	52.5203	2.59946	1.37821	0.00651545	0.827196	15	78209952	78238047	+	7277	Csf2rb	GO:0001558;GO:0004896;GO:0005515;GO:0005515;GO:0016020;GO:0016020;GO:0016021;GO:0016021;GO:0019221;GO:0019221;GO:0001558;GO:0004896;GO:0005515;GO:0005515;GO:0016020;GO:0016020;GO:0016021;GO:0016021;GO:0019221;GO:0019221;GO:0004896;GO:0016020;GO:0016020;GO:0016021;GO:0019221;	K04738	-	W;T	0UI7U;0IGEX;1B2E2;0VATT;1CWB6;12RW9;09Z09;0DMFV;1955X	colony stimulating factor 2 receptor, beta, low- affinity (granulocyte-macrophage) [Source:MGI Symbol;Acc:MGI:1339759]	12983	P26955
ENSMUSG00000026304	26.5935	13.9772	39.2098	2.80528	1.48814	0.0068232	0.854129	1	90885855	90897383	-	1992	Rab17	GO:0000166;GO:0002415;GO:0003924;GO:0003924;GO:0003924;GO:0003924;GO:0005515;GO:0005525;GO:0005525;GO:0005768;GO:0005768;GO:0005886;GO:0006886;GO:0012505;GO:0015031;GO:0016020;GO:0016323;GO:0016324;GO:0019003;GO:0019003;GO:0019003;GO:0030100;GO:0030139;GO:0030139;GO:0030425;GO:0032401;GO:0032402;GO:0032456;GO:0032456;GO:0042470;GO:0042995;GO:0043025;GO:0045056;GO:0046847;GO:0050773;GO:0051489;GO:…	K07909	-	U	1AYED;KOG0092;09YK0;0UIIY;18ZC9;0V9HU;1CUNT;0DK0D;12QJ3	RAB17, member RAS oncogene family [Source:MGI Symbol;Acc:MGI:104640]	19329	P35292;Q0PD39
ENSMUSG00000041134	18.4901	33.7488	3.23139	0.0957481	-3.38461	0.0068505	0.854129	16	85218421	85350285	-	8894	Cyyr1	GO:0016020;GO:0016021;GO:0003674;GO:0003674;GO:0005575;GO:0008150;GO:0008150;GO:0016020;GO:0016021;	-	-	U	0IWAY;0VETK;0UUG0;196E2;09UBF;0DT9D;13PP9;1B5TB;1D3FA	cysteine and tyrosine-rich protein 1 [Source:MGI Symbol;Acc:MGI:2152187]	224405	Q8VIH7
ENSMUSG00000032135	480.056	743.504	216.608	0.291334	-1.77925	0.00686488	0.854129	9	44045766	44054024	+	3350	Mcam	GO:0001525;GO:0001525;GO:0003094;GO:0005615;GO:0005615;GO:0005634;GO:0005634;GO:0005886;GO:0007155;GO:0007155;GO:0007157;GO:0009897;GO:0009897;GO:0016020;GO:0016021;GO:0030335;GO:0030335;GO:0061042;GO:0001525;GO:0005615;GO:0005634;GO:0005886;GO:0007155;GO:0007155;GO:0007157;GO:0009897;GO:0016020;GO:0016021;GO:0030335;	K06534	-	T	1CQS7;12NXJ;0V5SN;1906N;09UT4;1AZ58;0UMR5;0DG2Q;0IEC2	melanoma cell adhesion molecule [Source:MGI Symbol;Acc:MGI:1933966]	84004	Q8R2Y2
ENSMUSG00000030123	779.069	1139.47	418.668	0.367424	-1.44448	0.00720111	0.890029	6	115931772	115971966	-	7301	Plxnd1	GO:0001525;GO:0001569;GO:0001822;GO:0002116;GO:0003151;GO:0003151;GO:0003279;GO:0005515;GO:0005886;GO:0005886;GO:0005887;GO:0005887;GO:0007162;GO:0007165;GO:0007275;GO:0007416;GO:0008360;GO:0016020;GO:0016021;GO:0017154;GO:0017154;GO:0017154;GO:0017154;GO:0019904;GO:0019904;GO:0030027;GO:0030027;GO:0030334;GO:0030334;GO:0031258;GO:0032092;GO:0035904;GO:0042995;GO:0043087;GO:0043542;GO:0043542;GO:…	K06822	-	T	1BAPS;0E7KY;0B3BM;0V2QX;0WFQ6;1DEMB;13B9W;KOG3610	plexin D1 [Source:MGI Symbol;Acc:MGI:2154244]	67784	Q3UH93
ENSMUSG00000028373	38.6225	54.9746	22.2705	0.405105	-1.30363	0.00730994	0.897536	4	65299040	66322848	-	4959	Astn2	GO:0001764;GO:0005509;GO:0005509;GO:0005509;GO:0005515;GO:0005737;GO:0005768;GO:0005768;GO:0005768;GO:0005769;GO:0005770;GO:0005938;GO:0007158;GO:0015031;GO:0016020;GO:0016021;GO:0016021;GO:0016021;GO:0030136;GO:0031410;GO:0043204;GO:0043533;GO:0043533;GO:0043533;GO:0043533;GO:0046872;GO:0048105;GO:0060187;GO:2000009;GO:0001764;GO:0005509;GO:0005509;GO:0005515;GO:0005737;GO:0005768;GO:0005768;GO:…	K24479	-	T	18UXN;12TXA;0V93T;0IHIU;09Y69;0UJ0Y;1CUKQ;1AXUH;0DIKQ	astrotactin 2 [Source:MGI Symbol;Acc:MGI:1889277]	56079	Q80Z10
ENSMUSG00000015340	81.5826	113.768	49.3968	0.434187	-1.20361	0.00743872	0.901838	X	9301491	9354010	-	5808	Cybb	GO:0005244;GO:0005515;GO:0005515;GO:0005635;GO:0005635;GO:0005737;GO:0005737;GO:0005739;GO:0005783;GO:0005783;GO:0005791;GO:0005791;GO:0005794;GO:0005794;GO:0005886;GO:0005886;GO:0005886;GO:0005886;GO:0005887;GO:0006801;GO:0006801;GO:0006811;GO:0006952;GO:0006954;GO:0007584;GO:0009055;GO:0016020;GO:0016020;GO:0016021;GO:0016175;GO:0016175;GO:0016491;GO:0016491;GO:0020037;GO:0022900;GO:0030425;GO:…	K21421	EC:1.-.-.-	Q;C;P	1CSAS;0V6AP;1AVA4;KOG0039;12P7E;09VBE;0DHKF;18WB9;0UJTA	cytochrome b-245, beta polypeptide [Source:MGI Symbol;Acc:MGI:88574]	13058	Q61093;Q3U6G0
ENSMUSG00000035385	21.6365	33.1633	10.1096	0.304843	-1.71386	0.00744292	0.901838	11	81926397	81928279	+	1138	Ccl2	GO:0001525;GO:0001664;GO:0001666;GO:0001912;GO:0001912;GO:0001938;GO:0001938;GO:0002523;GO:0002523;GO:0002544;GO:0002548;GO:0002687;GO:0002687;GO:0002693;GO:0002693;GO:0005125;GO:0005125;GO:0005515;GO:0005515;GO:0005576;GO:0005576;GO:0005615;GO:0005615;GO:0005615;GO:0005615;GO:0005615;GO:0005737;GO:0005737;GO:0005791;GO:0005791;GO:0006874;GO:0006874;GO:0006935;GO:0006954;GO:0006954;GO:0006954;GO:…	K14624	-	W	0A9MF;0J1ST;0VKCZ;13VZX;1D54A;0DVIR;0UW9M;1B6T0;1942X	chemokine (C-C motif) ligand 2 [Source:MGI Symbol;Acc:MGI:98259]	20296	P10148;Q5SVU3
ENSMUSG00000037161	83.0928	40.7388	125.447	3.07929	1.6226	0.00751577	0.901838	3	51295833	51304159	-	2067	Mgarp	GO:0005739;GO:0008089;GO:1904115;GO:0005515;GO:0005739;GO:0005739;GO:0005739;GO:0005741;GO:0006626;GO:0008089;GO:0008089;GO:0008090;GO:0010822;GO:0016020;GO:0016021;GO:0019896;GO:0031307;GO:0031307;GO:0071383;GO:0071456;GO:0097211;GO:1904115;GO:0005739;GO:0008089;GO:1904115;	-	-	U	0VCGP;1B295;13Q5X;0A1KZ;1CXT9;0IWK1;0US7M;0DNVU;1941V	mitochondria localized glutamic acid rich protein [Source:MGI Symbol;Acc:MGI:1914999]	67749	Q8VI64
ENSMUSG00000032698	129.974	207.421	52.5268	0.253238	-1.98144	0.00755573	0.901838	2	103788331	103812223	+	2166	Lmo2	GO:0046872;GO:0001102;GO:0001221;GO:0003677;GO:0003682;GO:0003713;GO:0005515;GO:0005515;GO:0005515;GO:0005634;GO:0005634;GO:0005667;GO:0008134;GO:0032991;GO:0035162;GO:0042802;GO:0043425;GO:0045647;GO:0045944;GO:0046872;GO:0097067;GO:0001102;GO:0001221;GO:0003677;GO:0003682;GO:0003713;GO:0005515;GO:0005515;GO:0005515;GO:0005634;GO:0005634;GO:0005667;GO:0008134;GO:0032991;GO:0035162;GO:0042802;GO:…	K15612	-	K	1CZ2G;18VQI;12YFI;0UGS3;0A2EN;0VDAA;0DQ1R;KOG0490;1ASG1	LIM domain only 2 [Source:MGI Symbol;Acc:MGI:102811]	16909	P25801;Q544Z2
ENSMUSG00000007038	430.703	309.021	552.385	1.78753	0.837967	0.00763091	0.901838	17	35150229	35154929	+	3733	Neu1	GO:0004308;GO:0004308;GO:0004308;GO:0004308;GO:0004308;GO:0005515;GO:0005737;GO:0005764;GO:0005764;GO:0005764;GO:0005764;GO:0005765;GO:0005886;GO:0005975;GO:0006629;GO:0006689;GO:0008152;GO:0009313;GO:0009313;GO:0009313;GO:0009313;GO:0009986;GO:0010976;GO:0016020;GO:0016020;GO:0016042;GO:0016787;GO:0016798;GO:0016997;GO:0016997;GO:0030054;GO:0030054;GO:0031410;GO:0043202;GO:0043231;GO:0043231;GO:…	K01186	EC:3.2.1.18	W;G	0DGBC;0UJCE;18TMA;09W0T;1CRFH;12THM;1B310;0IE33;0V6Z5	neuraminidase 1 [Source:MGI Symbol;Acc:MGI:97305]	18010	O35657;Q3UL64
ENSMUSG00000059049	610.531	779.935	441.127	0.565595	-0.822159	0.00764833	0.901838	4	82816157	82970576	-	13978	Frem1	GO:0005604;GO:0007154;GO:0007160;GO:0016021;GO:0005576;GO:0005604;GO:0005604;GO:0005604;GO:0005604;GO:0007154;GO:0007155;GO:0007160;GO:0007160;GO:0007275;GO:0016021;GO:0030246;GO:0046872;GO:0062023;GO:0097094;GO:0097094;GO:0005576;GO:0005604;GO:0005604;GO:0005604;GO:0005604;GO:0007154;GO:0007155;GO:0007160;GO:0007160;GO:0007275;GO:0016021;GO:0030246;GO:0046872;GO:0062023;GO:0097094;GO:0097094;GO:…	K23380	-	W	0B08S;0KD85;1DCQD;0V15K;14TED;1BA12;196SZ;0E5QH;0WCRD	Fras1 related extracellular matrix protein 1 [Source:MGI Symbol;Acc:MGI:2670972]	329872	Q684R7
ENSMUSG00000040289	487.92	635.013	340.828	0.536725	-0.897745	0.0077286	0.901838	3	8728419	8732316	-	3265	Hey1	GO:0000122;GO:0000981;GO:0001525;GO:0003677;GO:0003700;GO:0005634;GO:0006355;GO:0007219;GO:0007219;GO:0045746;GO:0045892;GO:0046983;GO:0071385;GO:1990837;GO:2000678;GO:2000820;	K09091	-	K	0UJ52;0DJ9Q;1912Z;0V8UD;1CU1Q;09XWV;KOG4304;13PVB;1AZU7	hairy/enhancer-of-split related with YRPW motif 1 [Source:MGI Symbol;Acc:MGI:1341800]	15213	Q9QUM5
ENSMUSG00000036353	6.84432	12.3734	1.31522	0.106294	-3.23387	0.00776206	0.901838	3	59123693	59170292	-	2546	P2ry12	GO:0001609;GO:0001621;GO:0001621;GO:0001621;GO:0001973;GO:0001973;GO:0004930;GO:0004930;GO:0005739;GO:0005739;GO:0005886;GO:0005886;GO:0005887;GO:0005901;GO:0005901;GO:0006930;GO:0007165;GO:0007186;GO:0007186;GO:0007186;GO:0007186;GO:0007186;GO:0007186;GO:0007188;GO:0007193;GO:0007193;GO:0007193;GO:0007200;GO:0007200;GO:0007596;GO:0007596;GO:0007599;GO:0008347;GO:0008347;GO:0009897;GO:0009897;GO:…	K04298	-	T;P	1CT99;09X78;0IFYD;0DIIP;1AZG8;0V85U;12QCX;18YWI;0UM35	purinergic receptor P2Y, G-protein coupled 12 [Source:MGI Symbol;Acc:MGI:1918089]	70839	Q9CPV9;Q546L4
ENSMUSG00000006356	272.244	380.568	163.92	0.430724	-1.21516	0.00777988	0.901838	12	113103856	113109126	+	2099	Crip2	GO:0005515;GO:0005938;GO:0008284;GO:0030097;GO:0046872;GO:0046872;GO:0046872;	K24413	-	Z;T	1BBIB;13G1P;0ITI5;0E9HG;0B6DA;0WJ3D;197GM;1DGCP;0V3VJ	cysteine rich protein 2 [Source:MGI Symbol;Acc:MGI:1915587]	68337	Q9DCT8;Q4FJU3
ENSMUSG00000043282	18.4942	8.57021	28.4181	3.31592	1.72941	0.0078448	0.90375	1	153750091	153752617	+	2527	Teddm1b	GO:0003674;GO:0005575;GO:0008150;GO:0016020;GO:0016021;	-	-	S	0VD7V;12STG;1CZ03;0DPZS;18ZSF;1B4FW;0A2BY;0USQC;0IIK0	transmembrane epididymal protein 1B [Source:MGI Symbol;Acc:MGI:3646829]	433365	Q8CC62
ENSMUSG00000046768	381.622	490.708	272.536	0.555393	-0.84842	0.00807437	0.921332	12	75355096	75448230	+	6484	Rhoj	GO:0003924;GO:0005525;GO:0007264;GO:0003924;GO:0005525;GO:0007264;GO:0000166;GO:0001525;GO:0003924;GO:0003924;GO:0003924;GO:0003924;GO:0003924;GO:0005515;GO:0005515;GO:0005525;GO:0005525;GO:0005525;GO:0005525;GO:0005525;GO:0005575;GO:0005886;GO:0005886;GO:0005886;GO:0006897;GO:0007264;GO:0007266;GO:0008360;GO:0010594;GO:0010594;GO:0010594;GO:0016020;GO:0016477;GO:0030031;GO:0030036;GO:0030036;GO:…	K07864	-	Z;S	0A0Z1;1B1Z0;12T91;0DNK8;18XN4;0VBVE;KOG0393;0URXF;1CXHD	ras homolog family member J [Source:MGI Symbol;Acc:MGI:1931551]	80837	Q9ER71
ENSMUSG00000054640	371.195	491.084	251.306	0.511737	-0.966525	0.00813941	0.921332	17	81680534	82045806	-	18807	Slc8a1	GO:0005432;GO:0005516;GO:0005886;GO:0006811;GO:0006814;GO:0006816;GO:0006816;GO:0007154;GO:0015297;GO:0016020;GO:0016020;GO:0016021;GO:0016021;GO:0035725;GO:0046872;GO:0055085;GO:0005432;GO:0005516;GO:0005886;GO:0006811;GO:0006814;GO:0006816;GO:0006816;GO:0007154;GO:0015297;GO:0016020;GO:0016020;GO:0016021;GO:0016021;GO:0035725;GO:0046872;GO:0055085;GO:0001666;GO:0002028;GO:0005432;GO:0005432;GO:…	K05849	-	W;T;P	KOG1306;0V989;0DJQD;18X5P;1AVE8;1CUHC;0UKXA;09VNB;12S8D	solute carrier family 8 (sodium/calcium exchanger), member 1 [Source:MGI Symbol;Acc:MGI:107956]	20541	P70414;G3X9J1;Q68FL0
ENSMUSG00000038390	423.093	287.731	558.454	1.94089	0.956716	0.0081538	0.921332	6	124835407	124840946	-	3838	Gpr162	GO:0003674;GO:0004930;GO:0004930;GO:0005575;GO:0005886;GO:0007165;GO:0007186;GO:0007186;GO:0008150;GO:0016020;GO:0016021;GO:0016021;GO:0003674;GO:0004930;GO:0004930;GO:0005575;GO:0005886;GO:0007165;GO:0007186;GO:0007186;GO:0008150;GO:0016020;GO:0016021;GO:0016021;	K08440	-	T	1B27B;0V98R;0DJQW;0US5D;18WPD;0IFBH;1CUHX;09XZI;12UHP	G protein-coupled receptor 162 [Source:MGI Symbol;Acc:MGI:1315214]	14788	Q3UN16
ENSMUSG00000062545	10.3908	18.1703	2.61137	0.143717	-2.7987	0.00819488	0.921332	4	128509236	128512412	-	3177	Tlr12	GO:0002224;GO:0002224;GO:0002376;GO:0004888;GO:0005887;GO:0006954;GO:0006954;GO:0006955;GO:0007165;GO:0016020;GO:0016021;GO:0016021;GO:0016787;GO:0038023;GO:0042832;GO:0045087;GO:0050135;GO:0061809;	K18807	-	T	0VB0N;0DMQ4;0UQXE;1CWJP;0A04E;13KC6;1B7MQ;KOG4641	toll-like receptor 12 [Source:MGI Symbol;Acc:MGI:3045221]	384059	Q6QNU9;A2RRZ9
ENSMUSG00000032291	477.443	622.57	332.315	0.53378	-0.905683	0.00836289	0.932239	9	54672032	54680394	+	802	Crabp1	GO:0001972;GO:0001972;GO:0001972;GO:0005501;GO:0005737;GO:0005737;GO:0005737;GO:0005829;GO:0005829;GO:0008289;GO:0016918;GO:0019841;GO:0034653;	K17337	-	I	0VHTP;19178;KOG4015;1AZ0B;13Q4T;0A6ZI;0DTXK;1D346;0URK5	cellular retinoic acid binding protein I [Source:MGI Symbol;Acc:MGI:88490]	12903	P62965
ENSMUSG00000031216	124.719	163.846	85.5918	0.52239	-0.9368	0.0083918	0.932239	X	98046854	98118334	+	5499	Stard8	GO:0005096;GO:0005096;GO:0005925;GO:0007165;GO:0008289;GO:0030036;GO:0030054;GO:0035023;GO:0043547;	K20632	-	T	0V7TE;18SUB;KOG2200;0DI5G;12NR9;1CSVV;1B47W;0UP9N;09WVF	START domain containing 8 [Source:MGI Symbol;Acc:MGI:2448556]	236920	Q8K031
ENSMUSG00000020185	85.7451	115.864	55.6261	0.480098	-1.0586	0.00846688	0.933818	10	110581300	110623245	+	9009	E2f7	GO:0005634;GO:0000122;GO:0000122;GO:0000122;GO:0000122;GO:0000785;GO:0000977;GO:0000978;GO:0000978;GO:0000981;GO:0000987;GO:0000987;GO:0001217;GO:0001227;GO:0001890;GO:0002040;GO:0002040;GO:0002040;GO:0003677;GO:0003700;GO:0003700;GO:0003700;GO:0003700;GO:0005515;GO:0005634;GO:0005634;GO:0005667;GO:0006355;GO:0006355;GO:0006357;GO:0006974;GO:0007049;GO:0008285;GO:0008285;GO:0016607;GO:0016607;GO:…	K09391	-	K	1D0CU;18XJU;0A3KS;0UR61;12RTC;KOG2578;0VEFT;1AWZ0;0DR7E	E2F transcription factor 7 [Source:MGI Symbol;Acc:MGI:1289147]	52679	Q6S7F2
ENSMUSG00000025905	138.675	63.4094	213.941	3.37397	1.75445	0.00864254	0.933818	1	5658689	5676354	+	9151	Oprk1	GO:0004930;GO:0004930;GO:0004930;GO:0004985;GO:0004985;GO:0004985;GO:0005654;GO:0005829;GO:0005886;GO:0005886;GO:0005886;GO:0005887;GO:0005887;GO:0005887;GO:0006955;GO:0007165;GO:0007186;GO:0007186;GO:0007200;GO:0007200;GO:0007218;GO:0007610;GO:0007626;GO:0016020;GO:0016021;GO:0016021;GO:0016021;GO:0019233;GO:0019233;GO:0030285;GO:0030425;GO:0031635;GO:0031635;GO:0032868;GO:0033603;GO:0033612;GO:…	K04214	-	T	KOG3656;09V4N;1AUUH;1CR3A;0DGDS;0UJBF;18XT9;0V64A;12RBB	opioid receptor, kappa 1 [Source:MGI Symbol;Acc:MGI:97439]	18387	P33534;Q14AL5;Q3UVW8
ENSMUSG00000034765	221.754	297.052	146.455	0.493026	-1.02027	0.00872833	0.933818	19	53517540	53530862	+	2473	Dusp5	GO:0000188;GO:0001706;GO:0004721;GO:0004721;GO:0004722;GO:0004725;GO:0004725;GO:0005634;GO:0005634;GO:0005737;GO:0006470;GO:0006470;GO:0008138;GO:0008138;GO:0008138;GO:0008330;GO:0016311;GO:0016311;GO:0016311;GO:0016787;GO:0016791;GO:0016791;GO:0016791;GO:0017017;GO:0017017;GO:0017017;GO:0035335;GO:0035335;GO:0035335;GO:0035970;GO:0035970;GO:0035970;GO:0045892;GO:0045906;GO:0051019;GO:0106306;GO:…	K04459	-	V	0DPDW;13MS0;0VCMA;0UKGT;18UUA;0A1RP;1AXUN;1CYBQ;KOG1716	dual specificity phosphatase 5 [Source:MGI Symbol;Acc:MGI:2685183]	240672	Q1HL35
ENSMUSG00000018845	65.2987	89.3091	41.2884	0.462309	-1.11307	0.00874721	0.933818	11	82801376	82834229	+	4493	Unc45b	GO:0002088;GO:0005737;GO:0005829;GO:0005829;GO:0007275;GO:0007517;GO:0030154;GO:0051879;GO:0051879;GO:0061077;GO:0061077;GO:0002088;GO:0005737;GO:0005829;GO:0005829;GO:0007275;GO:0007517;GO:0030154;GO:0051879;GO:0051879;GO:0061077;GO:0061077;GO:0002088;GO:0005737;GO:0005829;GO:0005829;GO:0007275;GO:0007517;GO:0030154;GO:0051879;GO:0051879;GO:0061077;GO:0061077;	K21991	-	O;D	192IJ;0VCS9;1CVJR;0A1WR;0UG17;1ARV3;KOG4151;0DKGR;12TYB	unc-45 myosin chaperone B [Source:MGI Symbol;Acc:MGI:2443377]	217012	Q8CGY6
ENSMUSG00000021822	500.845	638.919	362.771	0.567788	-0.816576	0.00876069	0.933818	14	20886728	20893453	+	2367	Plau	GO:0001525;GO:0001666;GO:0004252;GO:0004252;GO:0004252;GO:0005515;GO:0005515;GO:0005576;GO:0005615;GO:0005615;GO:0005615;GO:0005615;GO:0006508;GO:0006508;GO:0006508;GO:0008233;GO:0008233;GO:0008236;GO:0008236;GO:0008284;GO:0009986;GO:0009986;GO:0010469;GO:0010469;GO:0014909;GO:0014910;GO:0014910;GO:0014911;GO:0016020;GO:0016301;GO:0016310;GO:0016787;GO:0030335;GO:0030335;GO:0031639;GO:0031639;GO:…	K01348	EC:3.4.21.73	O	0V8M3;0UMGJ;132AH;0DIUV;1CTK6;0IGFI;0A2MM;18ZU8;1AWZ7	plasminogen activator, urokinase [Source:MGI Symbol;Acc:MGI:97611]	18792	P06869;Q0VBA8
ENSMUSG00000025877	85.2417	56.3646	114.119	2.02465	1.01768	0.00880033	0.933818	13	55153798	55169198	-	3682	Hk3	GO:0000166;GO:0001678;GO:0001678;GO:0003824;GO:0004340;GO:0004340;GO:0004340;GO:0004396;GO:0004396;GO:0004396;GO:0004396;GO:0005524;GO:0005524;GO:0005536;GO:0005739;GO:0005739;GO:0005829;GO:0005975;GO:0006002;GO:0006002;GO:0006096;GO:0006096;GO:0006096;GO:0008152;GO:0008865;GO:0008865;GO:0008865;GO:0016301;GO:0016310;GO:0016740;GO:0016773;GO:0019158;GO:0019318;GO:0019899;GO:0032991;GO:0042562;GO:…	K00844	EC:2.7.1.1	G	09TDH;0UJHP;18YQV;12P4I;KOG1369;1AXD3;0V4CM;0DIJA;1D1CB	hexokinase 3 [Source:MGI Symbol;Acc:MGI:2670962]	212032	Q3TRM8
ENSMUSG00000057098	70.0137	101.41	38.6176	0.380808	-1.39287	0.00884617	0.933818	11	44508144	44898918	+	9756	Ebf1	GO:0000785;GO:0000978;GO:0000978;GO:0000978;GO:0000981;GO:0001228;GO:0003677;GO:0003677;GO:0003677;GO:0003700;GO:0003700;GO:0005515;GO:0005634;GO:0005634;GO:0005654;GO:0006355;GO:0006355;GO:0006357;GO:0007275;GO:0045893;GO:0045944;GO:0046872;GO:0046983;GO:0070742;GO:0003677;GO:0003677;GO:0003700;GO:0005634;GO:0006355;GO:0007275;GO:0046872;GO:0046983;GO:0070742;GO:0003677;GO:0003677;GO:0003700;GO:…	K09103	-	K	KOG3836;0UHQ9;1CQSV;1AZ8S;09UTZ;12PT5;0DG3B;0V5TH;19461	early B cell factor 1 [Source:MGI Symbol;Acc:MGI:95275]	13591	Q07802;Q5SWK5;Q5SWK4;Q8CBL7
ENSMUSG00000053137	43.1004	61.0587	25.142	0.411768	-1.2801	0.00885058	0.933818	15	89026689	89033831	-	2887	Mapk11	GO:0000166;GO:0004672;GO:0004674;GO:0004707;GO:0004707;GO:0004707;GO:0004707;GO:0004707;GO:0004707;GO:0005515;GO:0005524;GO:0005524;GO:0005524;GO:0005524;GO:0005634;GO:0005634;GO:0005654;GO:0005737;GO:0005737;GO:0005829;GO:0006468;GO:0006468;GO:0006468;GO:0010468;GO:0010628;GO:0010628;GO:0016301;GO:0016310;GO:0016740;GO:0032735;GO:0032735;GO:0035556;GO:0051403;GO:0051403;GO:0051403;GO:0060043;GO:…	K04441	EC:2.7.11.24	T;K	1B5B4;0UQW3;12NDT;1CU1Y;09UX7;0V5X0;1945T;KOG0660;0DJA0	mitogen-activated protein kinase 11 [Source:MGI Symbol;Acc:MGI:1338024]	19094	Q9WUI1
ENSMUSG00000016494	736.336	939.951	532.721	0.566753	-0.819207	0.00885633	0.933818	1	194621127	194643587	+	7290	Cd34	GO:0001894;GO:0001894;GO:0001894;GO:0001935;GO:0001935;GO:0003094;GO:0003094;GO:0003094;GO:0003158;GO:0005576;GO:0005737;GO:0005737;GO:0005764;GO:0005764;GO:0005764;GO:0005886;GO:0005886;GO:0005886;GO:0005886;GO:0007155;GO:0007155;GO:0007160;GO:0007165;GO:0008134;GO:0008134;GO:0008217;GO:0008217;GO:0008217;GO:0009897;GO:0009897;GO:0009925;GO:0009925;GO:0009925;GO:0009986;GO:0009986;GO:0010628;GO:…	K06474	-	T	1CV4S;0UN46;1AXFT;0IPJJ;09YVR;0DKAW;18X0Q;0V9TH;13NK9	CD34 antigen [Source:MGI Symbol;Acc:MGI:88329]	12490	Q64314;Q543Y2;Q543B6
ENSMUSG00000006567	92.5695	55.1982	129.941	2.35408	1.23516	0.00896021	0.939463	8	22482801	22550321	-	6505	Atp7b	GO:0000166;GO:0000166;GO:0005375;GO:0005507;GO:0005507;GO:0005507;GO:0005524;GO:0005524;GO:0005524;GO:0005768;GO:0005770;GO:0005770;GO:0005783;GO:0005794;GO:0005794;GO:0005802;GO:0005802;GO:0005886;GO:0005923;GO:0006811;GO:0006812;GO:0006825;GO:0006825;GO:0006878;GO:0006878;GO:0006882;GO:0007595;GO:0008270;GO:0015677;GO:0015680;GO:0016020;GO:0016020;GO:0016021;GO:0016021;GO:0016323;GO:0019829;GO:…	K17686	EC:7.2.2.8	P	0V7QK;09WSA;1AU3S;1CSSK;0DI1Y;0UJGB;KOG0207;12P75;191ZX	ATPase, Cu++ transporting, beta polypeptide [Source:MGI Symbol;Acc:MGI:103297]	11979	Q64446
ENSMUSG00000031387	800.522	585.308	1015.74	1.73539	0.795258	0.00904393	0.942943	X	72965727	72974456	-	2494	Renbp	GO:0004857;GO:0005524;GO:0005975;GO:0006044;GO:0006044;GO:0006051;GO:0006051;GO:0010951;GO:0016853;GO:0017076;GO:0019262;GO:0030414;GO:0042802;GO:0043086;GO:0050121;GO:0050121;GO:0050121;GO:0004857;GO:0004857;GO:0005524;GO:0005524;GO:0005975;GO:0006044;GO:0006044;GO:0006044;GO:0006051;GO:0006051;GO:0006051;GO:0010951;GO:0010951;GO:0016853;GO:0017076;GO:0017076;GO:0019262;GO:0030414;GO:0042802;GO:…	K01787	EC:5.1.3.8	G	0IE08;0DP0X;12QEJ;09ZH4;1B2Q2;0USJH;1CY55;18VDS;0VCER	renin binding protein [Source:MGI Symbol;Acc:MGI:105940]	19703	P82343
ENSMUSG00000029778	60.7145	83.1767	38.2523	0.459892	-1.12063	0.00929887	0.951303	6	55428963	55478436	+	6601	Adcyap1r1	GO:0004888;GO:0004930;GO:0004930;GO:0004930;GO:0004999;GO:0004999;GO:0005515;GO:0005737;GO:0005768;GO:0005791;GO:0005886;GO:0005886;GO:0005901;GO:0005923;GO:0007165;GO:0007166;GO:0007186;GO:0007186;GO:0007186;GO:0007188;GO:0007202;GO:0007275;GO:0007283;GO:0008179;GO:0008528;GO:0009986;GO:0010524;GO:0016020;GO:0016020;GO:0016021;GO:0016021;GO:0017046;GO:0019933;GO:0030154;GO:0031267;GO:0042923;GO:…	K04587	-	T	0DPQP;0A22Q;1AUEQ;0VCY5;1CYPW;KOG4564;18WNY;0UN9M;13N30	adenylate cyclase activating polypeptide 1 receptor 1 [Source:MGI Symbol;Acc:MGI:108449]	11517	P70205;Q6NXJ9
ENSMUSG00000035458	237.667	307.81	167.524	0.544246	-0.87767	0.00932451	0.951303	7	4521304	4527228	-	2063	Tnni3	GO:0001570;GO:0001980;GO:0003009;GO:0003779;GO:0003779;GO:0005737;GO:0005737;GO:0005861;GO:0005861;GO:0006874;GO:0006936;GO:0006937;GO:0006940;GO:0006940;GO:0006941;GO:0007507;GO:0010882;GO:0019855;GO:0019901;GO:0019904;GO:0030016;GO:0030016;GO:0030017;GO:0030017;GO:0030172;GO:0031014;GO:0032780;GO:0043292;GO:0043292;GO:0046872;GO:0048306;GO:0051015;GO:0055010;GO:0060047;GO:0060048;GO:0060048;GO:…	K12044	-	Z	0UHDH;0A1SD;0VFHU;13KDE;1AT0Q;1CVJH;18XMU;KOG3977;0DKR2	troponin I, cardiac 3 [Source:MGI Symbol;Acc:MGI:98783]	21954	P48787;Q497F1
ENSMUSG00000020439	344.527	441.721	247.333	0.559931	-0.836678	0.00933919	0.951303	11	3467523	3490612	-	4380	Smtn	GO:0003085;GO:0003779;GO:0005737;GO:0005815;GO:0005856;GO:0030036;GO:0031941;GO:0060452;GO:0003085;GO:0003779;GO:0005737;GO:0005815;GO:0005856;GO:0030036;GO:0031941;GO:0060452;GO:0003085;GO:0003779;GO:0005737;GO:0005815;GO:0005856;GO:0030036;GO:0031941;GO:0060452;	-	-	Z	1CV8B;133VC;KOG4678;0VCIN;0A3C8;0DKE9;1ATZK;0UHAE;19075	smoothelin [Source:MGI Symbol;Acc:MGI:1354727]	29856	Q921U8
ENSMUSG00000021990	121.814	161.558	82.0697	0.507991	-0.977125	0.00937338	0.951303	14	60871450	61002005	+	9102	Spata13	GO:0005085;GO:0035556;GO:0050790;GO:0005085;GO:0035556;GO:0050790;GO:0005085;GO:0035556;GO:0050790;	K05769	-	T	0E9K1;0V3XD;197H7;1DGF0;0WJ7F;0B6GY;1BBJR;0ITS0;13G73	spermatogenesis associated 13 [Source:MGI Symbol;Acc:MGI:104838]	219140	Q5DU57;E0CYU0
ENSMUSG00000020108	935.769	673.453	1198.09	1.77902	0.831082	0.00937897	0.951303	10	59785491	59787656	-	1755	Ddit4	GO:0001666;GO:0001666;GO:0001666;GO:0001764;GO:0001764;GO:0005737;GO:0005737;GO:0005737;GO:0005737;GO:0005739;GO:0005739;GO:0005829;GO:0005829;GO:0005829;GO:0006915;GO:0006915;GO:0006915;GO:0007420;GO:0007420;GO:0009968;GO:0010801;GO:0010801;GO:0030182;GO:0030182;GO:0032006;GO:0032007;GO:0032007;GO:0032007;GO:0032984;GO:0033137;GO:0033137;GO:0042771;GO:0045820;GO:0048011;GO:0048011;GO:0051607;GO:…	K08270	-	T	0UHX7;0IIEE;12UA5;0V5YD;18UBW;0DG7Y;09UYG;1ATGU;1CQXE	DNA-damage-inducible transcript 4 [Source:MGI Symbol;Acc:MGI:1921997]	74747	Q9D3F7;B7ZNP9
ENSMUSG00000044364	29.8896	15.9879	43.7913	2.73902	1.45366	0.00944863	0.953188	2	151543928	151554077	+	1959	Tmem74b	GO:0003674;GO:0005575;GO:0008150;GO:0016020;GO:0016021;GO:0003674;GO:0005575;GO:0008150;GO:0016020;GO:0016021;	-	-	S	0DJYX;0A2WS;13QTX;0VDS0;0UPB6;1AYSS;0IW2S;1CZKY;18WJJ	transmembrane protein 74B [Source:MGI Symbol;Acc:MGI:1918629]	108832	A2AU34
ENSMUSG00000024901	79.6967	51.0704	108.323	2.12105	1.08478	0.00952327	0.954571	19	4979745	4993155	-	4720	Peli3	GO:0000209;GO:0008063;GO:0008592;GO:0010804;GO:0016567;GO:0016740;GO:0061630;GO:0061630;GO:2001237;GO:0000209;GO:0008063;GO:0008592;GO:0016567;GO:0016740;GO:0061630;GO:0061630;GO:0000209;GO:0008592;GO:0061630;GO:0000209;GO:0008592;GO:0061630;	K11964	EC:2.3.2.27	T	1AT0H;0UPG9;0DNAJ;KOG3842;0VBJD;1CX7H;12TB1;0A0P6;18T32	pellino 3 [Source:MGI Symbol;Acc:MGI:1924963]	240518	Q8BXR6;A0A0R4J057
ENSMUSG00000060961	512.133	363.325	660.941	1.81915	0.863262	0.00957499	0.954571	5	89034345	89387512	+	11333	Slc4a4	GO:0005452;GO:0005886;GO:0006811;GO:0006814;GO:0006820;GO:0008509;GO:0008510;GO:0009986;GO:0015293;GO:0015698;GO:0015701;GO:0016020;GO:0016020;GO:0016020;GO:0016021;GO:0016021;GO:0016323;GO:0035725;GO:0036376;GO:0042391;GO:0042802;GO:0045821;GO:0051453;GO:0055085;GO:0098656;GO:0005452;GO:0005515;GO:0005515;GO:0005515;GO:0005886;GO:0005886;GO:0005886;GO:0005887;GO:0006811;GO:0006814;GO:0006814;GO:…	K13575	-	P	KOG1172;09VZ2;18U3P;0UHJM;0DHY5;0V6NE;12Q16;1AT6F;1CUNV	solute carrier family 4 (anion exchanger), member 4 [Source:MGI Symbol;Acc:MGI:1927555]	54403	O88343
ENSMUSG00000025791	1138.85	824.007	1453.69	1.76418	0.818995	0.00961579	0.954571	4	99786611	99844491	+	2921	Pgm1	GO:0000287;GO:0000287;GO:0004614;GO:0004614;GO:0004614;GO:0005737;GO:0005737;GO:0005829;GO:0005975;GO:0005975;GO:0005975;GO:0006006;GO:0006006;GO:0016853;GO:0016868;GO:0030018;GO:0046872;GO:0071704;GO:0000287;GO:0005975;GO:0005975;GO:0006006;GO:0016853;GO:0016868;GO:0046872;GO:0071704;	K01835	EC:5.4.2.2	G	1AWJX;0DQ4H;12QH6;18SHN;0VC4Q;1CZ5P;KOG0625;0A18V;0UKR0	phosphoglucomutase 1 [Source:MGI Symbol;Acc:MGI:97565]	72157	Q9D0F9;Q3U6X6
ENSMUSG00000026051	16.8517	26.5122	7.19122	0.271242	-1.88235	0.0100147	0.984124	1	43769762	43781738	+	902	Ecrg4	GO:0005184;GO:0005576;GO:0005615;GO:0005615;GO:0005615;GO:0005737;GO:0005737;GO:0005886;GO:0007218;GO:0007417;GO:0008285;GO:0009611;GO:0016020;GO:0016324;GO:0016324;GO:0030103;GO:0031045;GO:0031045;GO:0031145;GO:0031145;GO:0042127;GO:0051461;GO:0051466;GO:0070314;GO:0070314;GO:0090398;GO:0090398;GO:2000854;	-	-	O	0A7JZ;0DUCE;1B64D;1D3Q4;0IXRD;0UVIN;19636;13R1S;0VIEF	ECRG4 augurin precursor [Source:MGI Symbol;Acc:MGI:1926146]	78896	Q99LS0
ENSMUSG00000073599	26.4277	41.1487	11.7068	0.284499	-1.8135	0.0100844	0.984124	18	35846139	35855409	-	1752	Ecscr	GO:0001525;GO:0005654;GO:0005737;GO:0005829;GO:0005829;GO:0005886;GO:0005886;GO:0005886;GO:0006915;GO:0006935;GO:0007275;GO:0016020;GO:0016021;GO:0016525;GO:0016525;GO:0030154;GO:0043231;GO:1901800;GO:1901800;GO:2000353;GO:2000353;GO:0016020;GO:0016021;GO:0016020;GO:0016021;GO:0016020;GO:0016021;	-	-	T	0A7Z8;1B6C5;193XM;0UVRV;0VIUI;0DUCF;0J4RP;13X34;1D40I	endothelial cell surface expressed chemotaxis and apoptosis regulator [Source:MGI Symbol;Acc:MGI:1915795]	68545	Q3TZW0
ENSMUSG00000040732	61.5143	95.2936	27.7349	0.291046	-1.78068	0.0101145	0.984124	16	95160028	95387452	-	3466	Erg	GO:0000978;GO:0000978;GO:0000981;GO:0001228;GO:0001228;GO:0003677;GO:0003682;GO:0003700;GO:0005515;GO:0005634;GO:0005634;GO:0005737;GO:0006355;GO:0006357;GO:0030154;GO:0043565;GO:0045944;GO:0045944;GO:1990837;GO:1990837;GO:1990904;GO:1990904;GO:1990904;GO:0003677;GO:0003700;GO:0005634;GO:0006355;GO:0043565;GO:0000978;GO:0000981;GO:0001228;GO:0003677;GO:0003682;GO:0003700;GO:0005515;GO:0005634;GO:…	K09435	-	-	-	ETS transcription factor [Source:MGI Symbol;Acc:MGI:95415]	13876	P81270
ENSMUSG00000020427	2211.12	3048.84	1373.4	0.450467	-1.15051	0.0101244	0.984124	11	7156086	7163923	-	3130	Igfbp3	GO:0000792;GO:0001558;GO:0001649;GO:0001933;GO:0001933;GO:0001968;GO:0001968;GO:0005520;GO:0005520;GO:0005576;GO:0005576;GO:0005615;GO:0005615;GO:0005615;GO:0005615;GO:0005634;GO:0005634;GO:0006468;GO:0006468;GO:0008160;GO:0008160;GO:0008160;GO:0008285;GO:0008285;GO:0010666;GO:0010906;GO:0014912;GO:0014912;GO:0019838;GO:0031091;GO:0031994;GO:0031994;GO:0031994;GO:0031995;GO:0031995;GO:0040008;GO:…	K10138	-	T;K	0UMK5;18Y71;0VAEQ;09ZHE;1CVV8;0DM0D;1AX9J;12V3E;0IHZU	insulin-like growth factor binding protein 3 [Source:MGI Symbol;Acc:MGI:96438]	16009	P47878;Q3UR87
ENSMUSG00000017446	124.498	174.121	74.8758	0.430023	-1.21752	0.0101898	0.985345	11	118319029	118340789	+	3131	C1qtnf1	GO:0005515;GO:0005518;GO:0005518;GO:0005576;GO:0005581;GO:0005615;GO:0005615;GO:0005887;GO:0005887;GO:0007204;GO:0007204;GO:0010544;GO:0010544;GO:0010628;GO:0010628;GO:0010906;GO:0042802;GO:0043410;GO:0051897;GO:0090331;GO:0090331;GO:2000860;GO:2000860;GO:0005515;GO:0005518;GO:0005576;GO:0005581;GO:0005615;GO:0005887;GO:0007204;GO:0010544;GO:0010628;GO:0010906;GO:0042802;GO:0043410;GO:0051897;GO:…	K19470	-	W	18Y6F;0V73A;12SZ0;1CS47;0IKX5;0DHE3;0UJIM;09W4Z;1B21N	C1q and tumor necrosis factor related protein 1 [Source:MGI Symbol;Acc:MGI:1919254]	56745	Q9QXP7;A0A3B0J1J8
ENSMUSG00000036198	21.8639	10.6982	33.0295	3.08739	1.62639	0.0103456	0.995258	X	48552822	48589121	+	3421	Arhgap36	GO:0007165;GO:0003674;GO:0005096;GO:0007165;GO:0043547;GO:0007165;	K20648	-	T	0DKBZ;13JAQ;0UI7X;KOG2710;1CV5U;0V9UJ;09YWU;1ATSS;18VSY	Rho GTPase activating protein 36 [Source:MGI Symbol;Acc:MGI:1922654]	75404	B1AUC7
ENSMUSG00000020310	12.5022	4.76391	20.2405	4.24871	2.08702	0.0106234	1	10	79500393	79504371	+	1436	Madcam1	GO:0007155;GO:0007160;GO:0007229;GO:0016020;GO:0098640;GO:2000403;GO:0002687;GO:0002687;GO:0007155;GO:0007155;GO:0007155;GO:0007160;GO:0007229;GO:0007229;GO:0016020;GO:0016020;GO:0016021;GO:0030216;GO:0034113;GO:0050900;GO:0050901;GO:0098640;GO:0098640;GO:2000403;	K06779	-	W;T	0J133;0DQES;0VF8H;1948A;1B45B;13W2U;1CZGQ;0UTPB;0A40X	mucosal vascular addressin cell adhesion molecule 1 [Source:MGI Symbol;Acc:MGI:103579]	17123	-
ENSMUSG00000053310	104.357	157.44	51.2748	0.325678	-1.61848	0.0109331	1	9	37455788	37464200	-	1453	Nrgn	GO:0005516;GO:0005516;GO:0005516;GO:0005547;GO:0005547;GO:0005634;GO:0005634;GO:0005737;GO:0005737;GO:0005737;GO:0008306;GO:0012510;GO:0012510;GO:0014069;GO:0014069;GO:0021537;GO:0030054;GO:0030424;GO:0030424;GO:0030425;GO:0030425;GO:0031966;GO:0031966;GO:0035556;GO:0042995;GO:0043025;GO:0043025;GO:0043197;GO:0044327;GO:0044327;GO:0045202;GO:0045202;GO:0045202;GO:0045211;GO:0045211;GO:0070300;GO:…	-	-	T	0DW0E;0VKU8;1B720;14D8M;1943Q;1D54Q;0AA2F;0UWJP;0JNUP	neurogranin [Source:MGI Symbol;Acc:MGI:1927184]	64011	P60761
ENSMUSG00000001751	585.682	423.411	747.953	1.76649	0.820887	0.0109364	1	11	100960838	100968498	+	2658	Naglu	GO:0007040;GO:0016787;GO:0021680;GO:0042474;GO:0045475;GO:0046548;GO:0060119;GO:0070062;GO:0070062;	K01205	EC:3.2.1.50	G;U	0V5IM;09UJE;0DFV2;0UNN7;18UVC;KOG2233;12TZY;1AU1J;1CQIF	alpha-N-acetylglucosaminidase (Sanfilippo disease IIIB) [Source:MGI Symbol;Acc:MGI:1351641]	27419	O88325
ENSMUSG00000037621	58.1348	80.6271	35.6426	0.442067	-1.17766	0.0111906	1	6	72183161	72212561	-	2507	Atoh8	GO:0003700;GO:0006355;GO:0030154;GO:0046983;GO:0000978;GO:0000981;GO:0001704;GO:0001937;GO:0001937;GO:0001937;GO:0003677;GO:0003700;GO:0003700;GO:0003700;GO:0003700;GO:0005634;GO:0005634;GO:0005634;GO:0005634;GO:0005654;GO:0005654;GO:0005737;GO:0006355;GO:0006357;GO:0007275;GO:0007399;GO:0008134;GO:0010595;GO:0010595;GO:0010595;GO:0010629;GO:0010629;GO:0016607;GO:0030154;GO:0030154;GO:0030182;GO:…	K09084	-	K	0WGX8;1976Z;0IQ4D;0B4EB;0E89D;1DF85;1BAZM;0V34G;13D0T	atonal bHLH transcription factor 8 [Source:MGI Symbol;Acc:MGI:1918343]	71093	Q99NA2
ENSMUSG00000026228	42.8207	21.0206	64.6207	3.07416	1.62019	0.0111954	1	1	86026748	86039692	-	2131	Htr2b	GO:0001587;GO:0001587;GO:0001755;GO:0001819;GO:0001819;GO:0001819;GO:0001938;GO:0001938;GO:0001938;GO:0001965;GO:0001965;GO:0001965;GO:0002031;GO:0003007;GO:0003300;GO:0004930;GO:0004930;GO:0004993;GO:0004993;GO:0004993;GO:0004993;GO:0004993;GO:0005096;GO:0005654;GO:0005654;GO:0005737;GO:0005737;GO:0005737;GO:0005886;GO:0005886;GO:0005886;GO:0005887;GO:0005887;GO:0006874;GO:0006874;GO:0006939;GO:…	K04157	-	T;P	KOG3656;18X6X;0A28S;1AU7B;12TCK;0DPWQ;1CYW7;0UGAN;0VA2Y	5-hydroxytryptamine (serotonin) receptor 2B [Source:MGI Symbol;Acc:MGI:109323]	15559	Q02152
ENSMUSG00000031375	1828.88	2289.06	1368.71	0.597936	-0.741936	0.0113025	1	X	72527208	72539539	+	6099	Bgn	GO:0001974;GO:0005539;GO:0005576;GO:0005615;GO:0009986;GO:0009986;GO:0019800;GO:0030021;GO:0030133;GO:0030133;GO:0031012;GO:0042383;GO:0050840;GO:0060348;GO:0061975;GO:0062023;GO:0005539;GO:0005576;GO:0005615;GO:0009986;GO:0019800;GO:0030021;GO:0030133;GO:0031012;GO:0042383;GO:0050840;GO:0060348;GO:0061975;GO:0062023;	K08118	-	O;T	0DK46;KOG0619;1ATYN;1CUXX;12P1N;0UR6A;0V9ME;18W8Z;09YPQ	biglycan [Source:MGI Symbol;Acc:MGI:88158]	12111	P28653;Q3TNY9
ENSMUSG00000047867	61.1505	105.947	16.3542	0.154362	-2.69561	0.0113111	1	6	48678516	48685159	-	3496	Gimap6	GO:0000166;GO:0005525;GO:0005525;GO:0005737;GO:0005829;GO:0005829;GO:0005829;GO:0008150;	-	-	S	0A3WE;0DRGG;0VDSZ;1D0NU;0UNK3;192SV;0IFCF;1AY37;13PJB	GTPase, IMAP family member 6 [Source:MGI Symbol;Acc:MGI:1918876]	231931	Q8K349
ENSMUSG00000032911	240.951	338.695	143.208	0.422823	-1.24187	0.0113614	1	9	56772317	56807154	+	11931	Cspg4	GO:0000187;GO:0001525;GO:0001726;GO:0005515;GO:0005515;GO:0005518;GO:0005654;GO:0005654;GO:0005886;GO:0005886;GO:0005886;GO:0006929;GO:0006954;GO:0007165;GO:0007169;GO:0007275;GO:0008283;GO:0008347;GO:0009986;GO:0010977;GO:0015026;GO:0016020;GO:0016021;GO:0016322;GO:0016324;GO:0019901;GO:0019901;GO:0030154;GO:0031258;GO:0035556;GO:0035556;GO:0042995;GO:0042995;GO:0048008;GO:0048771;GO:0050731;GO:…	K08115	-	O;T	0DKQG;09Z7Y;1B24S;0VA55;12Q00;KOG3597;18XPD;1CVS6;0UR0D	chondroitin sulfate proteoglycan 4 [Source:MGI Symbol;Acc:MGI:2153093]	121021	Q8VHY0;Q3URZ9
ENSMUSG00000063229	6423.41	3851.34	8995.48	2.33567	1.22384	0.0113651	1	7	46490899	46505051	+	3310	Ldha	GO:0003824;GO:0004459;GO:0004459;GO:0005975;GO:0016491;GO:0016491;GO:0016616;GO:0019752;GO:0055114;GO:0055114;GO:0003824;GO:0004457;GO:0004459;GO:0004459;GO:0004459;GO:0004459;GO:0005515;GO:0005737;GO:0005737;GO:0005739;GO:0005829;GO:0005975;GO:0016491;GO:0016491;GO:0016616;GO:0019244;GO:0019661;GO:0019752;GO:0031668;GO:0035686;GO:0042802;GO:0055114;GO:0055114;GO:0003824;GO:0004459;GO:0004459;GO:…	K00016	EC:1.1.1.27	C	0V5M5;1ARAA;1CQKQ;0UHF4;KOG1495;13DTI;18X77;09UMK;0DFXD	lactate dehydrogenase A [Source:MGI Symbol;Acc:MGI:96759]	16828	P06151;Q564E2
ENSMUSG00000049719	8.39015	2.40603	14.3743	5.97427	2.57876	0.0114541	1	9	110673574	110685590	+	1346	Prss46	GO:0004252;GO:0004252;GO:0005615;GO:0006508;GO:0006508;GO:0006508;GO:0008233;GO:0008236;GO:0016020;GO:0016021;GO:0016787;	-	-	O	0VCN7;0A1SJ;KOG3627;1ARU7;0DPEP;1CYCS;1415G;0UN2N;192UB	protease, serine 46 [Source:MGI Symbol;Acc:MGI:1921556]	74306	Q5M8S2
ENSMUSG00000022754	376.411	274.633	478.19	1.7412	0.800082	0.0115553	1	16	56625524	56706529	-	3129	Tmem45a	GO:0016020;GO:0016021;GO:0016020;GO:0016021;GO:0016020;GO:0016021;	-	-	S	1CSXX;0IG9I;12TE6;0UNYK;0DMXB;18ZEP;0V7V7;0A0AI;1AYGM	transmembrane protein 45a [Source:MGI Symbol;Acc:MGI:1913122]	56277	Q8BFU6
ENSMUSG00000034891	5.87162	0.385989	11.3573	29.4238	4.87891	0.0118404	1	13	54906673	54914408	-	2145	Sncb	GO:0005509;GO:0005509;GO:0005737;GO:0005737;GO:0005737;GO:0005739;GO:0007268;GO:0007268;GO:0016234;GO:0016234;GO:0030426;GO:0042417;GO:0043014;GO:0043025;GO:0043025;GO:0043195;GO:0043524;GO:0043679;GO:0043679;GO:0045202;GO:0046914;GO:0046914;GO:0048487;GO:0048488;GO:0048488;GO:0050808;GO:0050808;GO:0099523;GO:1901214;GO:1903136;GO:1903136;GO:1903136;GO:0005509;GO:0005737;GO:0005737;GO:0005737;GO:…	K24201	-	Z;O	1D38U;0DTWQ;0IZ8U;1B5W7;0UVE9;13T0G;0VHSR;1969C;0A6YJ	synuclein, beta [Source:MGI Symbol;Acc:MGI:1889011]	104069	Q91ZZ3
ENSMUSG00000026826	91.0845	127.598	54.5711	0.42768	-1.2254	0.012084	1	2	56996842	57014015	-	4059	Nr4a2	GO:0000122;GO:0000122;GO:0000977;GO:0000978;GO:0000978;GO:0000981;GO:0001228;GO:0001228;GO:0001228;GO:0001666;GO:0001764;GO:0001975;GO:0003677;GO:0003677;GO:0003677;GO:0003700;GO:0004879;GO:0004879;GO:0005515;GO:0005515;GO:0005515;GO:0005634;GO:0005634;GO:0005634;GO:0005634;GO:0005634;GO:0005654;GO:0005667;GO:0005737;GO:0005737;GO:0006351;GO:0006351;GO:0006351;GO:0006355;GO:0006355;GO:0006357;GO:…	K08558	-	K	1AWM7;12N74;19487;0UQPP;1CWCA;09TF3;KOG4217;0V4E5;0DES5	nuclear receptor subfamily 4, group A, member 2 [Source:MGI Symbol;Acc:MGI:1352456]	18227	Q06219;Q3TYI4
ENSMUSG00000034488	198.774	144.063	253.485	1.75954	0.815201	0.0121041	1	13	88969591	89471342	+	13677	Edil3	GO:0005509;GO:0007155;GO:0005509;GO:0005576;GO:0007155;GO:0007275;GO:0010811;GO:0046872;GO:0005509;GO:0007155;	K24464	-	T	1CUAV;0DH22;0IFBC;0UQHN;18XUG;0V92H;13JKY;1AU5K;09URB	EGF-like repeats and discoidin I-like domains 3 [Source:MGI Symbol;Acc:MGI:1329025]	13612	O35474;Q8C8K0
ENSMUSG00000069171	52.5536	73.1082	31.999	0.437693	-1.19201	0.0122123	1	13	78337092	78347876	-	5093	Nr2f1	GO:0000122;GO:0000978;GO:0001227;GO:0003677;GO:0003700;GO:0003700;GO:0005634;GO:0005634;GO:0005654;GO:0005829;GO:0006355;GO:0007399;GO:0008270;GO:0010977;GO:0043565;GO:0043565;GO:0044323;GO:0045944;GO:0046872;GO:1990837;GO:0005634;GO:0005634;GO:0005634;GO:0005634;	K08547	-	K	1953R;0DG1V;09US9;12TH6;1CQRD;0UND5;0V5RS;1B1RV;KOG3575	nuclear receptor subfamily 2, group F, member 1 [Source:MGI Symbol;Acc:MGI:1352451]	13865	Q60632;Q32NY6
ENSMUSG00000048965	41.5922	20.8629	62.3216	2.9872	1.57879	0.0122502	1	7	143332100	143338237	-	3761	Mrgpre	GO:0004930;GO:0004930;GO:0004930;GO:0005886;GO:0007165;GO:0007186;GO:0007186;GO:0007186;GO:0016020;GO:0016021;GO:0016021;	K08393	-	T	0DSN9;144HK;0VGBG;0UTQ5;1B1GX;0A5GK;0JC07;191QH;1D1YI	MAS-related GPR, member E [Source:MGI Symbol;Acc:MGI:2441884]	244238	Q91ZB7;Q4V9R2
ENSMUSG00000018459	6.61446	12.5746	0.654342	0.0520369	-4.26432	0.0123832	1	2	165246948	165315150	-	5215	Slc13a3	GO:0005310;GO:0005310;GO:0005343;GO:0005886;GO:0005886;GO:0005886;GO:0006811;GO:0006814;GO:0006835;GO:0006835;GO:0015137;GO:0015137;GO:0015139;GO:0015139;GO:0015141;GO:0015141;GO:0015141;GO:0015141;GO:0015183;GO:0015293;GO:0015362;GO:0015742;GO:0015744;GO:0015746;GO:0015746;GO:0015810;GO:0016020;GO:0016020;GO:0016020;GO:0016021;GO:0016021;GO:0016021;GO:0016323;GO:0016323;GO:0017153;GO:0017153;GO:…	K14445	-	P	0V512;195A0;12Q3H;0DFBW;0USYH;1CU0A;09U24;1AYJI;KOG1281	solute carrier family 13 (sodium-dependent dicarboxylate transporter), member 3 [Source:MGI Symbol;Acc:MGI:2149635]	114644	Q91Y63;Q3UUJ6
ENSMUSG00000034614	520.868	382.915	658.82	1.72054	0.782861	0.0123937	1	11	3280401	3292971	+	4272	Pik3ip1	GO:0004252;GO:0005886;GO:0006508;GO:0014067;GO:0014067;GO:0014067;GO:0016020;GO:0016021;GO:0036313;GO:0036313;GO:0043553;GO:0043553;GO:0043553;GO:0016020;GO:0016021;GO:0004252;GO:0005886;GO:0006508;GO:0014067;GO:0014067;GO:0016020;GO:0016021;GO:0036313;GO:0043553;GO:0043553;GO:0016020;GO:0016021;GO:0016020;GO:0016021;	-	-	T	13HM9;1ASY4;0V881;0DIM4;1CTC2;18XMP;09X9M;0UHAK;0IIHU	phosphoinositide-3-kinase interacting protein 1 [Source:MGI Symbol;Acc:MGI:1917016]	216505	Q7TMJ8
ENSMUSG00000023968	272.178	348.597	195.76	0.561564	-0.832477	0.0124649	1	17	46739852	46742702	+	1520	Crip3	GO:0003674;GO:0005737;GO:0005737;GO:0042098;GO:0046872;GO:0046872;	K24413	-	Z;T	1BBI4;0ITI0;0E9H8;0B6D2;197GH;0WJ36;1DGCF;0V3VB;13G1E	cysteine-rich protein 3 [Source:MGI Symbol;Acc:MGI:2152434]	114570	Q6Q6R3;A0A0R4J1I1
ENSMUSG00000071714	27.1083	14.9441	39.2725	2.62796	1.39394	0.0124708	1	15	78166707	78189921	-	4740	Csf2rb2	GO:0004896;GO:0005886;GO:0016020;GO:0016020;GO:0016021;GO:0016021;GO:0019221;GO:0004896;GO:0016020;GO:0016020;GO:0016021;GO:0019221;	K04738	-	W;T	0UI7U;0IGEX;1B2E2;0VATT;1CWB6;12RW9;09Z09;0DMFV;1955X	colony stimulating factor 2 receptor, beta 2, low- affinity (granulocyte-macrophage) [Source:MGI Symbol;Acc:MGI:1339760]	12984	P26954
ENSMUSG00000029121	46.0967	67.0923	25.1012	0.374129	-1.41839	0.0125185	1	5	37399284	37449477	+	7046	Crmp1	GO:0000226;GO:0007399;GO:0007411;GO:0016810;GO:0000226;GO:0005634;GO:0005737;GO:0005737;GO:0005813;GO:0005829;GO:0007399;GO:0007411;GO:0010977;GO:0016787;GO:0016810;GO:0030496;GO:0031005;GO:0031005;GO:0042802;GO:0048666;GO:1904530;GO:0000226;GO:0007399;GO:0007411;GO:0016787;GO:0000226;GO:0005634;GO:0005737;GO:0005737;GO:0005737;GO:0005813;GO:0005815;GO:0005819;GO:0005829;GO:0005856;GO:0007399;GO:…	-	-	F	12N8J;190PM;0DI51;1CVKN;0UU4F;1ATVY;0V4HE;09TIF;KOG2584	collapsin response mediator protein 1 [Source:MGI Symbol;Acc:MGI:107793]	12933	P97427
ENSMUSG00000043122	54.767	74.8256	34.7084	0.463858	-1.10824	0.013095	1	12	112455882	112466361	+	3110	A530016L24Rik	GO:0016020;GO:0016021;	-	-	S	0UW3E;1B6HD;13YPK;19404;0A8V8;1D4A3;0J5MZ;0VK3U;0DVFY	RIKEN cDNA A530016L24 gene [Source:MGI Symbol;Acc:MGI:2443020]	319942	Q8BNX7;A0A0R4J0P8
ENSMUSG00000040659	922.325	693.369	1151.28	1.66042	0.731546	0.0132861	1	4	141585453	141602231	-	2381	Efhd2	GO:0005509;GO:0046872;	K23922	-	S;T	1CY4J;13K7I;0VCE3;KOG0041;0DMH6;0UQAE;1B2UX;0A1IK;18VNM	EF hand domain containing 2 [Source:MGI Symbol;Acc:MGI:106504]	27984	Q8C845
ENSMUSG00000029755	3.09103	6.18206	0	0	-Inf	0.0133435	1	6	6877805	6882085	-	2263	Dlx5	GO:0000785;GO:0000785;GO:0000976;GO:0000976;GO:0000978;GO:0000978;GO:0000981;GO:0000981;GO:0001228;GO:0001503;GO:0001649;GO:0001958;GO:0003677;GO:0003677;GO:0003677;GO:0005515;GO:0005515;GO:0005634;GO:0005634;GO:0005654;GO:0005737;GO:0006355;GO:0006355;GO:0006357;GO:0007275;GO:0007409;GO:0007411;GO:0008283;GO:0008283;GO:0010628;GO:0021889;GO:0030154;GO:0030326;GO:0030509;GO:0030855;GO:0042472;GO:…	K18489	-	K	0UKNZ;0A3T4;1ASE5;13HV5;18V0Z;1D0IY;0VEMP;KOG0850;0DRD8	distal-less homeobox 5 [Source:MGI Symbol;Acc:MGI:101926]	13395	P70396;Q3TYA7
ENSMUSG00000035004	48.2447	30.525	65.9643	2.16099	1.11169	0.0133449	1	7	120663290	120673795	-	2175	Igsf6	GO:0003674;GO:0005575;GO:0008150;GO:0016020;GO:0016021;	-	-	T	0IUPA;09ZQP;18YGQ;1AYTZ;1CW3M;0DM8I;0UQDG;0VAM6;13K1D	immunoglobulin superfamily, member 6 [Source:MGI Symbol;Acc:MGI:1891393]	80719	P0C6B7
ENSMUSG00000032281	801.539	591.201	1011.88	1.71156	0.775314	0.0134532	1	9	54512161	54569154	-	3604	Acsbg1	GO:0000038;GO:0000038;GO:0000038;GO:0000166;GO:0001676;GO:0001676;GO:0001676;GO:0004467;GO:0004467;GO:0004467;GO:0004467;GO:0004467;GO:0005524;GO:0005737;GO:0005737;GO:0005737;GO:0005737;GO:0005783;GO:0005886;GO:0005886;GO:0005886;GO:0006629;GO:0006631;GO:0016020;GO:0016405;GO:0016874;GO:0031410;GO:0031957;GO:0031957;GO:0031957;GO:0042759;GO:0042759;GO:0043231;GO:0051384;GO:0102391;	K15013	EC:6.2.1.3	H;I	0DJUK;1CUMS;12WBF;0V9C5;KOG1256;09YED;0UUA7;18W4W;1AZ0N	acyl-CoA synthetase bubblegum family member 1 [Source:MGI Symbol;Acc:MGI:2385656]	94180	Q99PU5
ENSMUSG00000028159	89.2	60.5585	117.841	1.94591	0.960445	0.013601	1	3	137636768	137687306	-	4124	Dapp1	GO:0005547;GO:0005547;GO:0005737;GO:0005886;GO:0005886;GO:0016020;GO:0043325;GO:0043325;	K12229	-	T	09WBX;12RE1;0V7AA;0DHM8;0UJKH;0IF6C;192TH;1CSBM;1AV32	dual adaptor for phosphotyrosine and 3- phosphoinositides 1 [Source:MGI Symbol;Acc:MGI:1347063]	26377	Q9QXT1;Q3TEK6;Q3UL29;Q3UK44
ENSMUSG00000054675	138.39	179.114	97.6672	0.54528	-0.87493	0.0136837	1	5	113931790	113938577	-	2315	Tmem119	GO:0001503;GO:0001503;GO:0001649;GO:0001934;GO:0001958;GO:0005515;GO:0005737;GO:0005783;GO:0005783;GO:0005789;GO:0005886;GO:0005886;GO:0005886;GO:0005886;GO:0007283;GO:0010628;GO:0010832;GO:0016020;GO:0016021;GO:0030154;GO:0030501;GO:0030501;GO:0030501;GO:0030501;GO:0031214;GO:0033690;GO:0033690;GO:0033690;GO:0033690;GO:0045669;GO:0045669;GO:0045669;GO:0045669;GO:0045669;GO:0045779;GO:0048515;GO:…	-	-	S	0DQFW;0UTQ2;13ITP;1ASXG;1911X;0IVJ5;0A2TP;0VDPC;1CZHZ	transmembrane protein 119 [Source:MGI Symbol;Acc:MGI:2385228]	231633	Q8R138
ENSMUSG00000026193	1155.23	1447.3	863.152	0.596387	-0.74568	0.0139347	1	1	71624679	71692359	-	11685	Fn1	GO:0005576;GO:0006953;GO:0007155;GO:0008201;GO:0008360;GO:0005576;GO:0006953;GO:0007155;GO:0008201;GO:0008360;GO:0005576;GO:0006953;GO:0007155;GO:0008201;GO:0008360;GO:0005576;GO:0006953;GO:0007155;GO:0008201;GO:0008360;GO:0005576;GO:0006953;GO:0007155;GO:0008201;GO:0008360;GO:0001525;GO:0001775;GO:0001932;GO:0001932;GO:0002020;GO:0002020;GO:0005102;GO:0005102;GO:0005102;GO:0005178;GO:0005178;GO:…	K05717	-	W	0DIBR;0V7Z7;1CT28;18Y37;12Q8I;09X13;0URQA;1B4R6;0IF4N	fibronectin 1 [Source:MGI Symbol;Acc:MGI:95566]	14268	P11276;Q3UZF9
ENSMUSG00000004415	798.388	997.019	599.756	0.601549	-0.733246	0.014065	1	5	136770613	136912063	-	8176	Col26a1	GO:0005515;GO:0005576;GO:0005581;GO:0005783;GO:0005794;GO:0010811;GO:0031012;GO:0005515;GO:0005576;GO:0005581;GO:0005783;GO:0005794;GO:0010811;GO:0031012;	K24358	-	W	0DF0Z;12QPJ;18SFY;09TQS;0IFDY;1CPQU;0UG5B;0V4Q2;1B4C4	collagen, type XXVI, alpha 1 [Source:MGI Symbol;Acc:MGI:2155345]	140709	Q91VF6
ENSMUSG00000039476	162.292	211.89	112.694	0.53185	-0.91091	0.0140666	1	2	30724984	30771263	+	1961	Prrx2	GO:0000981;GO:0003677;GO:0003677;GO:0005634;GO:0006355;GO:0006357;GO:0007275;GO:0000981;GO:0003677;GO:0003677;GO:0005634;GO:0006355;GO:0006357;GO:0007275;GO:1990837;	K09329	-	K	0VEEC;0DQFB;1D0B6;0UNYF;1AW27;13URR;1962D;KOG0490;0A3J8	paired related homeobox 2 [Source:MGI Symbol;Acc:MGI:98218]	20204	Q06348;A2APZ7
ENSMUSG00000029153	212.461	156.399	268.523	1.71691	0.779815	0.014175	1	5	73479542	73498371	-	2722	Ociad2	GO:0003674;GO:0005739;GO:0005743;GO:0005768;GO:0009617;	-	-	S	0J13G;13VWU;0A3W7;1AXNA;1936S;0V7I9;0DRG6;0UTX6;1D0NK	OCIA domain containing 2 [Source:MGI Symbol;Acc:MGI:1916377]	433904	Q9D8W7
ENSMUSG00000022226	14.4873	27.667	1.30759	0.0472619	-4.40318	0.0142714	1	14	56279498	56282099	+	1061	Mcpt2	GO:0004252;GO:0005615;GO:0006508;GO:0006508;GO:0008233;GO:0008236;GO:0016787;	K08662	EC:3.4.21.-	O	KOG3627	mast cell protease 2 [Source:MGI Symbol;Acc:MGI:96938]	17225	P15119;Q541U2
ENSMUSG00000032561	40.2223	60.1779	20.2666	0.336778	-1.57013	0.0143076	1	9	104165450	104214947	-	7330	Acpp	GO:0003993;GO:0003993;GO:0003993;GO:0003993;GO:0005576;GO:0005615;GO:0005615;GO:0005615;GO:0005764;GO:0005764;GO:0005765;GO:0005771;GO:0005886;GO:0005886;GO:0005886;GO:0005886;GO:0006144;GO:0006772;GO:0007040;GO:0008253;GO:0008253;GO:0008253;GO:0009117;GO:0012506;GO:0016020;GO:0016021;GO:0016311;GO:0016311;GO:0016311;GO:0016311;GO:0016787;GO:0016791;GO:0016791;GO:0016791;GO:0016791;GO:0030141;GO:…	K19283	-	I	0V7JU;09VQX;1CRNN;192G5;1AUEA;0DGYE;130PG;KOG3720;0UFI8	acid phosphatase, prostate [Source:MGI Symbol;Acc:MGI:1928480]	56318	Q8CE08
ENSMUSG00000030695	9345.11	6668.31	12021.9	1.80284	0.850273	0.0145025	1	7	126394406	126399923	-	2911	Aldoa	GO:0000792;GO:0002020;GO:0003824;GO:0004332;GO:0004332;GO:0004332;GO:0004332;GO:0004332;GO:0005615;GO:0005737;GO:0005737;GO:0005739;GO:0005829;GO:0005829;GO:0005886;GO:0006000;GO:0006096;GO:0006096;GO:0006096;GO:0006096;GO:0006754;GO:0006941;GO:0007339;GO:0008092;GO:0008360;GO:0015629;GO:0016020;GO:0016829;GO:0019242;GO:0030018;GO:0030335;GO:0030388;GO:0030388;GO:0031430;GO:0031674;GO:0032991;GO:…	K01623	EC:4.1.2.13	G	12R22;0DJQP;1AYI9;1CUHN;09WXF;KOG1557;18TCS;0V6DH;0UKVW	aldolase A, fructose-bisphosphate [Source:MGI Symbol;Acc:MGI:87994]	11674	P05064;Q5FWB7
ENSMUSG00000005949	482.746	355.854	609.638	1.71317	0.77667	0.0145703	1	11	73074422	73089868	-	3391	Ctns	GO:0002088;GO:0005764;GO:0005764;GO:0005765;GO:0005765;GO:0005765;GO:0005770;GO:0005774;GO:0005886;GO:0006749;GO:0007420;GO:0007616;GO:0007625;GO:0007628;GO:0008542;GO:0010730;GO:0010918;GO:0015184;GO:0015184;GO:0015811;GO:0015811;GO:0016020;GO:0016021;GO:0042438;GO:0042470;GO:0043231;GO:0045111;GO:0046034;GO:0050890;GO:1903427;GO:0002088;GO:0005764;GO:0005764;GO:0005764;GO:0005765;GO:0005765;GO:…	K12386	-	E	0UR34;KOG3145;0VC17;1CXQ3;190AK;12TEP;0A14Z;0DNSV;1AWAK	cystinosis, nephropathic [Source:MGI Symbol;Acc:MGI:1932872]	83429	P57757;Q542U5
ENSMUSG00000022449	41.1551	57.4862	24.8241	0.431828	-1.21147	0.0146426	1	15	94168044	94363299	-	8997	Adamts20	GO:0004175;GO:0004222;GO:0004222;GO:0004222;GO:0005576;GO:0005615;GO:0006508;GO:0006508;GO:0006508;GO:0008233;GO:0008237;GO:0008237;GO:0008270;GO:0009967;GO:0016787;GO:0030198;GO:0030198;GO:0031012;GO:0043066;GO:0045636;GO:0046872;GO:0048070;GO:0004175;GO:0004222;GO:0004222;GO:0004222;GO:0005576;GO:0005615;GO:0006508;GO:0006508;GO:0006508;GO:0008233;GO:0008237;GO:0008237;GO:0008270;GO:0009967;GO:…	K09609	EC:3.4.24.-	O	1AUBD;0V69U;1CU9C;195Y3;0DJGU;12PII;09U5N;0UIUN;KOG3538	a disintegrin-like and metallopeptidase (reprolysin type) with thrombospondin type 1 motif, 20 [Source:MGI Symbol;Acc:MGI:2660628]	223838	P59511;Q3UQW9
ENSMUSG00000030894	1458.64	1076.45	1840.84	1.71011	0.774087	0.0148438	1	7	105394018	105401442	-	5164	Tpp1	GO:0004175;GO:0004175;GO:0004175;GO:0004175;GO:0004252;GO:0005515;GO:0005515;GO:0005739;GO:0005764;GO:0005764;GO:0005764;GO:0005794;GO:0005794;GO:0005794;GO:0006508;GO:0006508;GO:0006508;GO:0006508;GO:0006508;GO:0007040;GO:0007399;GO:0007399;GO:0007399;GO:0007417;GO:0008233;GO:0008233;GO:0008233;GO:0008236;GO:0008236;GO:0008236;GO:0008236;GO:0008240;GO:0008240;GO:0008240;GO:0008240;GO:0016787;GO:…	K01279	EC:3.4.14.9	O	18Y62;1B4U8;13I7B;0DNUX;0UU41;0A178;1CXSC;0IICY;0VC2W	tripeptidyl peptidase I [Source:MGI Symbol;Acc:MGI:1336194]	12751	O89023
ENSMUSG00000048779	38.0127	53.8274	22.198	0.412393	-1.27791	0.0151676	1	7	100586837	100623856	-	2887	P2ry6	GO:0001621;GO:0004930;GO:0004930;GO:0005886;GO:0006909;GO:0006909;GO:0007165;GO:0007186;GO:0007186;GO:0014911;GO:0014911;GO:0016020;GO:0016021;GO:0016021;GO:0016323;GO:0016323;GO:0016324;GO:0016324;GO:0019103;GO:0030321;GO:0031587;GO:0031587;GO:0032962;GO:0035589;GO:0045028;GO:0045029;GO:0045030;GO:0070374;GO:0071380;GO:0071407;GO:0071415;GO:1904707;GO:1905835;GO:1905835;	K04272	-	T	13I03;18YX7;0DMUH;1CWPY;1AXC7;0VEQJ;0UNEP;0A3VX;0IJR4	pyrimidinergic receptor P2Y, G-protein coupled, 6 [Source:MGI Symbol;Acc:MGI:2673874]	233571	Q9ERK9;Q3UQ86
ENSMUSG00000044026	407.135	295.92	518.35	1.75166	0.808719	0.0151889	1	19	38384428	38394058	+	4642	Slc35g1	GO:0003674;GO:0005783;GO:0005789;GO:0005789;GO:0005789;GO:0005789;GO:0005886;GO:0005886;GO:0005886;GO:0005886;GO:0016020;GO:0016020;GO:0016021;GO:0016021;GO:0016021;GO:0051480;GO:0051480;GO:0051480;GO:1990034;GO:1990034;GO:1990034;	-	-	G;E	0V5MG;KOG4510;18SUN;0UG80;1AS14;1CQM5;09UMV;12U0G;0DFXQ	solute carrier family 35, member G1 [Source:MGI Symbol;Acc:MGI:2444789]	240660	Q8BY79
ENSMUSG00000015702	41.179	25.4707	56.8874	2.23345	1.15927	0.0154542	1	3	95203407	95214487	-	2073	Anxa9	GO:0001786;GO:0001786;GO:0001786;GO:0001786;GO:0002020;GO:0005262;GO:0005509;GO:0005509;GO:0005543;GO:0005543;GO:0005543;GO:0005544;GO:0005544;GO:0005546;GO:0005615;GO:0005634;GO:0005737;GO:0005829;GO:0005829;GO:0005829;GO:0005886;GO:0007271;GO:0009986;GO:0009986;GO:0009986;GO:0015464;GO:0015464;GO:0015464;GO:0019834;GO:0031267;GO:0031982;GO:0043086;GO:0045202;GO:0046790;GO:0062023;GO:0070588;GO:…	K17090	-	U	0DSJN;18TEX;0VESX;0UPNK;0A5CY;13NV6;KOG0819;1D1VK;1AZAM	annexin A9 [Source:MGI Symbol;Acc:MGI:1923711]	71790	Q9JHQ0
ENSMUSG00000022564	1813.95	1349.28	2278.63	1.68878	0.755984	0.0155517	1	15	76130964	76134104	+	2067	Grina	GO:0005783;GO:0005794;GO:0016020;GO:0016021;GO:0032469;GO:0044325;GO:1902236;	K24205	-	T;P	1CT69;13IUP;0DRRX;1AY0P;0A472;0VE3F;KOG2322;18ZBS;0UNH1	glutamate receptor, ionotropic, N-methyl D- aspartate-associated protein 1 (glutamate binding) [Source:MGI Symbol;Acc:MGI:1913418]	66168	Q9ESF4
ENSMUSG00000060212	156.982	200.718	113.246	0.564205	-0.825709	0.0157024	1	8	126478247	126625056	-	9574	Pcnx2	GO:0003674;GO:0005575;GO:0008150;GO:0016020;GO:0016021;GO:0016021;GO:0003674;GO:0005575;GO:0008150;GO:0016020;GO:0016021;GO:0016021;	-	-	U	0WFVJ;1971Y;0B3GB;KOG3604;1BAQS;0V2S6;0E7P4;1DEPA;13BGW	pecanex homolog 2 [Source:MGI Symbol;Acc:MGI:2445010]	270109	Q5DU28
ENSMUSG00000024186	1640.89	1201.84	2079.93	1.73061	0.791285	0.0157698	1	17	26421925	26430298	+	4206	Rgs11	GO:0007186;GO:0009968;GO:0035556;GO:0007186;GO:0009968;GO:0031681;GO:0032991;GO:0035556;	K16449	-	T	0UKJI;09WW3;0DI6C;1CSWR;0V7U5;12RNH;18VXC;KOG3589;1AXCI	regulator of G-protein signaling 11 [Source:MGI Symbol;Acc:MGI:1354739]	50782	G3X8W6
ENSMUSG00000056073	8.36257	14.1061	2.619	0.185664	-2.42923	0.0158269	1	10	48970929	49664862	-	13246	Grik2	GO:0001662;GO:0004970;GO:0004970;GO:0005216;GO:0005234;GO:0005234;GO:0005234;GO:0005515;GO:0005515;GO:0005886;GO:0005886;GO:0005887;GO:0005887;GO:0006811;GO:0006811;GO:0006874;GO:0007268;GO:0007268;GO:0008066;GO:0008066;GO:0008066;GO:0008328;GO:0008328;GO:0014069;GO:0015276;GO:0015276;GO:0015277;GO:0015277;GO:0015277;GO:0015277;GO:0016020;GO:0016020;GO:0016020;GO:0016021;GO:0019228;GO:0030054;GO:…	K05202	-	T;P	12SMD;KOG1054;1CY3H;0UNY0;09UD2;0DP5H;194JN;1AYFT;0V5CD	glutamate receptor, ionotropic, kainate 2 (beta 2) [Source:MGI Symbol;Acc:MGI:95815]	14806	-
ENSMUSG00000030411	33.3744	47.1545	19.5943	0.415534	-1.26696	0.0158938	1	7	18659813	18699244	+	8372	Nova2	GO:0000381;GO:0000398;GO:0000398;GO:0003676;GO:0003723;GO:0003723;GO:0003729;GO:0005634;GO:0005737;GO:0010468;GO:0051252;GO:0051252;GO:0120163;GO:0000381;GO:0000398;GO:0000398;GO:0003676;GO:0003723;GO:0003723;GO:0003729;GO:0005634;GO:0005737;GO:0010468;GO:0051252;GO:0051252;GO:0120163;	K14944	-	A	1CVEZ;1B4UP;0UPK9;09Z4V;12RPJ;KOG2191;0DKKJ;0VA21	NOVA alternative splicing regulator 2 [Source:MGI Symbol;Acc:MGI:104296]	384569	A0A1W2P872
ENSMUSG00000028339	560.816	789.901	331.73	0.419964	-1.25166	0.0160405	1	4	47208161	47313167	+	6349	Col15a1	GO:0005581;GO:0001525;GO:0001886;GO:0005201;GO:0005515;GO:0005576;GO:0005581;GO:0005604;GO:0005615;GO:0005615;GO:0007155;GO:0030020;GO:0030198;GO:0031012;GO:0062023;GO:0005581;GO:0005581;	K08135	-	W	09X6K;13HQD;1AUXE;0V854;0DIHW;18SSC;KOG3546;0UJEP;1CPIV	collagen, type XV, alpha 1 [Source:MGI Symbol;Acc:MGI:88449]	12819	O35206
ENSMUSG00000060371	57.1202	36.812	77.4283	2.10335	1.07269	0.0161966	1	5	130398296	130876253	+	10483	Caln1	GO:0005509;GO:0016020;GO:0016021;GO:0032588;GO:0005509;GO:0005509;GO:0005737;GO:0005794;GO:0005886;GO:0008150;GO:0016020;GO:0016021;GO:0032588;GO:0046872;GO:0048471;GO:0005509;GO:0005737;GO:0005794;GO:0005886;GO:0008150;GO:0016020;GO:0016021;GO:0032588;GO:0046872;GO:0048471;	K23849	-	T	09VH5;0V6GE;0DGRW;13BJK;1CRFX;0UTII;1B1DD;192XE;KOG0027	calneuron 1 [Source:MGI Symbol;Acc:MGI:2155987]	140904	Q9JJG7;Q542R1
ENSMUSG00000072568	722.905	550.319	895.491	1.62722	0.702413	0.0163791	1	15	60690843	60725627	-	5926	Lratd2	GO:0003674;GO:0005737;GO:0005737;GO:0005886;GO:0005886;GO:0008150;	K22810	-	O	1B24Z;12RYQ;0IGIG;0DFEX;0UM5M;18SR5;0VFQI;0A4W2;1CZ3E	LRAT domain containing 1 [Source:MGI Symbol;Acc:MGI:3026924]	399603	D3YXJ5
ENSMUSG00000025902	49.6879	76.1581	23.2177	0.304862	-1.71377	0.01684	1	1	4561154	4567577	-	4772	Sox17	GO:0000785;GO:0000976;GO:0000976;GO:0000978;GO:0000981;GO:0000981;GO:0001228;GO:0001228;GO:0001525;GO:0001525;GO:0001570;GO:0001570;GO:0001656;GO:0001656;GO:0001706;GO:0001706;GO:0001714;GO:0001828;GO:0001947;GO:0001947;GO:0001947;GO:0003142;GO:0003143;GO:0003151;GO:0003308;GO:0003677;GO:0003677;GO:0003700;GO:0005515;GO:0005515;GO:0005515;GO:0005634;GO:0005634;GO:0005634;GO:0005667;GO:0005667;GO:…	K04495	-	K	0B4CN;1976J;13CXP;0V33R;1DF71;0WGV9;0E889;0IPZH;1BAZ0	SRY (sex determining region Y)-box 17 [Source:MGI Symbol;Acc:MGI:107543]	20671	Q61473
ENSMUSG00000032294	10757.1	7991.18	13523	1.69224	0.758931	0.016906	1	9	59563651	59586658	+	5001	Pkm	GO:0000166;GO:0000287;GO:0001889;GO:0003729;GO:0003824;GO:0003824;GO:0004743;GO:0004743;GO:0004743;GO:0004743;GO:0004743;GO:0005515;GO:0005515;GO:0005524;GO:0005634;GO:0005634;GO:0005634;GO:0005737;GO:0005737;GO:0005737;GO:0005737;GO:0005739;GO:0005791;GO:0005829;GO:0005829;GO:0005929;GO:0006006;GO:0006096;GO:0006096;GO:0006096;GO:0006096;GO:0006417;GO:0006754;GO:0008152;GO:0012501;GO:0012501;GO:…	K00873	EC:2.7.1.40	G	09V58;18S3Q;0V64Y;12NDD;1CR3X;0UNJA;1AZHW;KOG2323;0DGEF	pyruvate kinase, muscle [Source:MGI Symbol;Acc:MGI:97591]	18746	P52480
ENSMUSG00000027015	428.529	318.126	538.933	1.69409	0.760508	0.0169075	1	2	70948267	70973270	+	5339	Cybrd1	GO:0000293;GO:0000293;GO:0000293;GO:0005765;GO:0010039;GO:0010039;GO:0016020;GO:0016021;GO:0016491;GO:0016491;GO:0016491;GO:0031526;GO:0031526;GO:0046872;GO:0055114;	K08370	EC:7.2.1.3	C	18ZKJ;0V9S7;09YUA;KOG1619;1CV2U;0UP5Z;1AYU5;0DK8Z;13M7Z	cytochrome b reductase 1 [Source:MGI Symbol;Acc:MGI:2654575]	73649	Q925G2
ENSMUSG00000041700	12.0854	19.2762	4.89449	0.253913	-1.97759	0.0170832	1	X	144073355	144132085	-	1902	Lhfpl1	GO:0003674;GO:0008150;GO:0016020;GO:0016020;GO:0016021;	K23893	-	G;U	1CV8J;KOG4026;0UIVB;0DKEK;138D9;09Z9E;0VCX1;1AZUF;18ZBZ	lipoma HMGIC fusion partner-like 1 [Source:MGI Symbol;Acc:MGI:1891214]	237091	Q80SV1
ENSMUSG00000035835	699.414	526.512	872.316	1.65678	0.728385	0.0171534	1	10	79696309	79710468	-	4357	Plppr3	GO:0006644;GO:0008195;GO:0016020;GO:0016021;GO:0016311;GO:0006644;GO:0008195;GO:0016020;GO:0016311;GO:0006644;GO:0008195;GO:0016020;GO:0016021;GO:0016311;GO:0006644;GO:0008195;GO:0016020;GO:0016021;GO:0016311;GO:0006644;GO:0008195;GO:0016020;GO:0016021;GO:0016311;GO:0006644;GO:0008195;GO:0016020;GO:0016021;GO:0016311;	K19582	-	I	0E9CV;13FUG;1DG87;0V3SD;197F7;0WIWW;0B676;1BBFM;0ITB3	phospholipid phosphatase related 3 [Source:MGI Symbol;Acc:MGI:2388640]	216152	Q7TPB0;A0A0R3P9D0
ENSMUSG00000024935	9.42481	15.5926	3.257	0.208881	-2.25925	0.0171672	1	19	28812449	28891360	+	8257	Slc1a1	GO:0001662;GO:0001932;GO:0002027;GO:0005313;GO:0005313;GO:0005313;GO:0005314;GO:0005314;GO:0005314;GO:0005515;GO:0005515;GO:0005515;GO:0005737;GO:0005768;GO:0005783;GO:0005886;GO:0005886;GO:0005886;GO:0005887;GO:0005887;GO:0005887;GO:0006749;GO:0006865;GO:0006882;GO:0006919;GO:0007611;GO:0009986;GO:0009986;GO:0010460;GO:0010842;GO:0015108;GO:0015108;GO:0015108;GO:0015183;GO:0015183;GO:0015293;GO:…	K05612	-	P;E	KOG3787;1CSAW;09UFF;0URHA;0V5ET;12PFQ;1AXTJ;18U0G;0DGC4	solute carrier family 1 (neuronal/epithelial high affinity glutamate transporter, system Xag), member 1 [Source:MGI Symbol;Acc:MGI:105083]	20510	P51906
ENSMUSG00000035041	8.3881	14.1659	2.61028	0.184265	-2.44015	0.0173477	1	10	80920158	80934708	-	3016	Creb3l3	GO:0000976;GO:0000977;GO:0000978;GO:0000981;GO:0001228;GO:0003677;GO:0003700;GO:0005634;GO:0005634;GO:0005634;GO:0005634;GO:0005654;GO:0005783;GO:0005783;GO:0005789;GO:0005789;GO:0005829;GO:0006355;GO:0006357;GO:0006986;GO:0016020;GO:0016020;GO:0016021;GO:0030968;GO:0035497;GO:0042803;GO:0045944;GO:0045944;GO:0046982;GO:1990440;GO:1990440;	K09048	-	K	1367I;18WC5;1AT92;0VGFC;09ZAW;KOG0709;0DSHT;0UNH7;1D25Y	cAMP responsive element binding protein 3-like 3 [Source:MGI Symbol;Acc:MGI:2384786]	208677	Q91XE9
ENSMUSG00000064147	52.0806	31.8368	72.3244	2.27172	1.18379	0.017522	1	17	29333119	29367954	+	5065	Rab44	GO:0000166;GO:0003924;GO:0005525;GO:0005525;GO:0005886;GO:0016020;GO:0003924;GO:0005525;GO:0003924;GO:0005525;	-	-	U	0DKPP;13M0X;192QH;0A3CD;1B0NI;0VD5V;KOG0078;1CVI8;0UU2Z	RAB44, member RAS oncogene family [Source:MGI Symbol;Acc:MGI:3045302]	442827	-
ENSMUSG00000079481	263.248	338.426	188.071	0.555722	-0.847564	0.0178479	1	X	100892991	101135661	+	16952	Nhsl2	GO:0003674;GO:0005575;GO:0030154;	K24144	-	O	0A3BY;0DRA3;1D0FB;13HNQ;1AT2W;18X0U;0UQI6;0IJGU;0VEI1	NHS-like 2 [Source:MGI Symbol;Acc:MGI:3645090]	100042480	B1AXH1
ENSMUSG00000022146	64.1479	85.1261	43.1697	0.507126	-0.979584	0.0181702	1	15	6843058	6904450	-	12113	Osmr	GO:0004896;GO:0004924;GO:0005900;GO:0008284;GO:0016020;GO:0016020;GO:0016324;GO:0019838;GO:0034097;GO:0038165;GO:0004896;GO:0016020;GO:0016020;GO:0016021;GO:0019221;	K05057	-	W;T	0V9S1;09YU5;0UMMA;18ZNE;13IDN;1AUIC;1CV2Q;0DK8V;0IFCQ	oncostatin M receptor [Source:MGI Symbol;Acc:MGI:1330819]	18414	O70458;G3X8V6;Q3TRK8
ENSMUSG00000009248	40.1432	25.7883	54.498	2.11329	1.07949	0.0182304	1	7	142520566	142523001	-	1623	Ascl2	GO:0000122;GO:0000122;GO:0000977;GO:0000978;GO:0000978;GO:0000981;GO:0001227;GO:0001227;GO:0001666;GO:0001701;GO:0001890;GO:0003677;GO:0003700;GO:0003700;GO:0003700;GO:0005634;GO:0005634;GO:0005634;GO:0005634;GO:0005737;GO:0005737;GO:0006357;GO:0006357;GO:0006357;GO:0007275;GO:0007399;GO:0007423;GO:0010626;GO:0010626;GO:0030154;GO:0030154;GO:0030182;GO:0035019;GO:0043565;GO:0045944;GO:0046983;GO:…	K09067	-	K	0WIJ3;0V3MP;0E95G;1BBC7;1DG1B;0ISUZ;0B5W8;13FDB	achaete-scute family bHLH transcription factor 2 [Source:MGI Symbol;Acc:MGI:96920]	17173	O35885;Q3TJR9
ENSMUSG00000035769	100.406	68.3693	132.443	1.93717	0.953953	0.0182548	1	9	119186447	119222863	+	4106	Xylb	GO:0000166;GO:0004856;GO:0004856;GO:0004856;GO:0004856;GO:0005524;GO:0005829;GO:0005975;GO:0005975;GO:0005997;GO:0005997;GO:0005997;GO:0016301;GO:0016310;GO:0016310;GO:0016740;GO:0016773;GO:0016773;GO:0042732;GO:0042732;GO:0046835;	K00854	EC:2.7.1.17	G	1CQP5;0DFZP;0V73D;0UHK2;12QEX;1AXIM;18YHR;09W52;KOG2531	xylulokinase homolog (H. influenzae) [Source:MGI Symbol;Acc:MGI:2142985]	102448	Q3TNA1;Q3TMS3
ENSMUSG00000075012	94.9001	124.5	65.3001	0.524498	-0.93099	0.0183666	1	2	102279711	102282844	-	3134	Fjx1	GO:0005576;GO:0005615;GO:0005615;GO:0007267;GO:0010842;	K16674	-	S	12U1K;1ATYK;1CYDP;0DPFG;0A1TA;194RT;0IHNI;0UQMW;0VCP2	four jointed box 1 [Source:MGI Symbol;Acc:MGI:1341907]	14221	Q8BQB4
ENSMUSG00000005124	160.215	203.413	117.017	0.575268	-0.797695	0.0183677	1	15	66763169	66795050	+	5565	Ccn4	GO:0001649;GO:0001817;GO:0001817;GO:0005178;GO:0005520;GO:0005576;GO:0005576;GO:0005615;GO:0005615;GO:0005615;GO:0005615;GO:0005737;GO:0005829;GO:0005829;GO:0007155;GO:0007155;GO:0007165;GO:0007165;GO:0008201;GO:0014911;GO:0014911;GO:0016055;GO:0030177;GO:0030316;GO:0031012;GO:0032331;GO:0042593;GO:0045599;GO:0045669;GO:0045669;GO:0048661;GO:0048661;GO:0050729;GO:0050729;GO:0060348;GO:0060548;GO:…	K22471	-	W	0V6IY;0UIR1;18ZEB;0IH8M;0DGUA;09VJT;13J2H;1B4A5;1CRIF	cellular communication network factor 4 [Source:MGI Symbol;Acc:MGI:1197008]	22402	O54775;Q3UFJ5
ENSMUSG00000029581	1556.25	1993.94	1118.55	0.560973	-0.833997	0.0185456	1	5	142946098	142958940	+	3012	Fscn1	GO:0001725;GO:0001725;GO:0001725;GO:0001726;GO:0001726;GO:0001726;GO:0001726;GO:0002102;GO:0002102;GO:0002102;GO:0003779;GO:0003779;GO:0003779;GO:0005515;GO:0005515;GO:0005737;GO:0005737;GO:0005737;GO:0005737;GO:0005829;GO:0005829;GO:0005829;GO:0005856;GO:0005856;GO:0005856;GO:0005886;GO:0005902;GO:0005902;GO:0005902;GO:0005902;GO:0005911;GO:0005911;GO:0005911;GO:0005938;GO:0007015;GO:0007043;GO:…	K23551	-	Z	0DJYN;09YI8;0IF4E;1CUS9;0V9FZ;18Y4F;0UUER;12SR3;1B02X	fascin actin-bundling protein 1 [Source:MGI Symbol;Acc:MGI:1352745]	14086	Q61553
ENSMUSG00000058897	354.096	443.483	264.709	0.596886	-0.744473	0.018549	1	3	129925150	130393526	+	13028	Col25a1	GO:0001540;GO:0001540;GO:0005201;GO:0005576;GO:0005581;GO:0005615;GO:0005615;GO:0005615;GO:0005887;GO:0008201;GO:0008201;GO:0016020;GO:0016021;GO:0030020;GO:0030198;GO:0031012;GO:0042802;GO:0060385;GO:0062023;	K24356	-	W	1BB93;0V3HE;13ETJ;0WI5U;KOG3544;0B5I9;0E8Y2;1DFUF	collagen, type XXV, alpha 1 [Source:MGI Symbol;Acc:MGI:1924268]	77018	Q99MQ5;B2RQR7
ENSMUSG00000022935	15.6636	24.1333	7.19394	0.298092	-1.74617	0.018723	1	16	87692788	88087153	-	6721	Grik1	GO:0004970;GO:0005216;GO:0005886;GO:0006811;GO:0006811;GO:0015276;GO:0016020;GO:0016020;GO:0016021;GO:0030054;GO:0034220;GO:0035235;GO:0038023;GO:0045202;GO:0045211;GO:0004970;GO:0005216;GO:0005886;GO:0006811;GO:0006811;GO:0015276;GO:0016020;GO:0016020;GO:0016021;GO:0030054;GO:0034220;GO:0035235;GO:0038023;GO:0045202;GO:0045211;GO:0004970;GO:0005216;GO:0005886;GO:0006811;GO:0006811;GO:0015276;GO:…	K05201	-	T;P;E	12SMD;KOG1054;1CY3H;0UNY0;09UD2;0DP5H;0V5CD;1AYNH;18U5Z	glutamate receptor, ionotropic, kainate 1 [Source:MGI Symbol;Acc:MGI:95814]	14805	-
ENSMUSG00000059493	279.642	351.094	208.19	0.592977	-0.753953	0.0188795	1	X	160616292	160942726	-	8805	Nhs	GO:0002088;GO:0002088;GO:0005794;GO:0016604;GO:0030054;GO:0030154;GO:0030154;GO:0002088;GO:0002088;GO:0005794;GO:0016604;GO:0030054;GO:0030154;GO:0030154;	K24144	-	S	18ZG6;0DQC8;1AUT3;1CT7H;0VBUT;0A052;0IJ2I;0UJA2;12RWK	NHS actin remodeling regulator [Source:MGI Symbol;Acc:MGI:2684894]	195727	B9EJX2
ENSMUSG00000035992	1204.69	916.155	1493.22	1.62988	0.704765	0.0189987	1	11	54329025	54409061	+	7119	Fnip1	GO:0000122;GO:0000122;GO:0000122;GO:0001932;GO:0001932;GO:0001932;GO:0001934;GO:0001934;GO:0001934;GO:0002327;GO:0002904;GO:0005085;GO:0005085;GO:0005085;GO:0005515;GO:0005515;GO:0005737;GO:0005737;GO:0005737;GO:0005737;GO:0005764;GO:0005765;GO:0005765;GO:0005765;GO:0005829;GO:0005829;GO:0005829;GO:0009267;GO:0010823;GO:0016020;GO:0019899;GO:0019899;GO:0031334;GO:0031334;GO:0031929;GO:0031929;GO:…	K20400	-	A;O;T	191YH;KOG3693;0V8T9;1B3PC;0UGI0;1CU06;09XVQ;0DJ88;12QSC	folliculin interacting protein 1 [Source:MGI Symbol;Acc:MGI:2444668]	216742	Q68FD7
ENSMUSG00000067279	113.421	79.2151	147.627	1.86363	0.898113	0.0190235	1	19	36709131	36714053	-	2725	Ppp1r3c	GO:0000164;GO:0004721;GO:0005975;GO:0005977;GO:0005977;GO:0005978;GO:0005979;GO:0006470;GO:0006605;GO:0008157;GO:0019899;GO:0019903;GO:0042587;GO:0043231;GO:0050196;GO:2001069;GO:2001069;	K07189	-	O;T	1ASKH;0UGX5;0V80C;13PZK;KOG3986;1CT3B;09TBG;18TGV;0DICV	protein phosphatase 1, regulatory subunit 3C [Source:MGI Symbol;Acc:MGI:1858229]	53412	Q7TMB3
ENSMUSG00000055214	292.878	187.851	397.906	2.1182	1.08284	0.0190374	1	1	175789872	176102878	-	10094	Pld5	GO:0003674;GO:0003824;GO:0005575;GO:0008150;GO:0016020;GO:0016021;GO:0016020;GO:0016021;GO:0003824;	K16861	-	I	195UK;12TU7;1CRNM;0DGYD;09VPT;0V6NV;1AYV1;KOG3603;0UP9H	phospholipase D family, member 5 [Source:MGI Symbol;Acc:MGI:2442056]	319455	Q3UNN8
ENSMUSG00000064294	194.392	128.75	260.033	2.01968	1.01413	0.019262	1	1	58152289	58239857	+	7033	Aox3	GO:0004031;GO:0004031;GO:0004854;GO:0005506;GO:0005506;GO:0005737;GO:0005829;GO:0005829;GO:0009055;GO:0009055;GO:0009115;GO:0016491;GO:0016491;GO:0017144;GO:0022900;GO:0030151;GO:0042803;GO:0043546;GO:0046872;GO:0046872;GO:0050250;GO:0050660;GO:0050660;GO:0050660;GO:0051287;GO:0051536;GO:0051536;GO:0051537;GO:0051537;GO:0055114;GO:0055114;GO:0071949;GO:0102797;GO:0102798;GO:0009055;GO:0016020;GO:…	K00157	EC:1.2.3.1	F	0UXNX;0AE2Z;0VRA9;0IV7B;141NY;KOG0430;0DY47;1D71C	aldehyde oxidase 3 [Source:MGI Symbol;Acc:MGI:1918974]	71724	G3X982;Q8C6Q4;Q9CW59
ENSMUSG00000045382	186.455	277.371	95.5401	0.344449	-1.53764	0.0192662	1	1	128515936	128520030	-	1808	Cxcr4	GO:0001666;GO:0001764;GO:0002064;GO:0003779;GO:0004930;GO:0004930;GO:0004950;GO:0005634;GO:0005737;GO:0005764;GO:0005764;GO:0005768;GO:0005768;GO:0005769;GO:0005769;GO:0005770;GO:0005770;GO:0005886;GO:0005886;GO:0005886;GO:0006935;GO:0007165;GO:0007186;GO:0007186;GO:0007186;GO:0008038;GO:0009986;GO:0014823;GO:0016020;GO:0016021;GO:0016021;GO:0016477;GO:0019722;GO:0019955;GO:0019957;GO:0022008;GO:…	K04189	-	T	KOG3656;09XJW;194AW;0V8HU;12PRP;1B2JP;1CTP0;0DIXH;0UIY4	chemokine (C-X-C motif) receptor 4 [Source:MGI Symbol;Acc:MGI:109563]	12767	P70658;A0A0R4J0N8
ENSMUSG00000038151	114.75	149.288	80.2127	0.537301	-0.896197	0.0194091	1	10	44313173	44404497	-	5579	Prdm1	GO:0000122;GO:0000122;GO:0000978;GO:0000978;GO:0001227;GO:0001701;GO:0001763;GO:0001822;GO:0001892;GO:0001893;GO:0002250;GO:0002376;GO:0003170;GO:0003279;GO:0003281;GO:0003677;GO:0003700;GO:0003700;GO:0005515;GO:0005515;GO:0005634;GO:0005634;GO:0005634;GO:0005634;GO:0005737;GO:0005737;GO:0005737;GO:0005737;GO:0006357;GO:0007275;GO:0007281;GO:0008168;GO:0009791;GO:0010468;GO:0010628;GO:0010629;GO:…	K24501	EC:2.1.1.-	K	1AYPE;12RIQ;0URIG;1CWT5;0A0FY;0DMXD;18TX7;KOG2461;0VBC3	PR domain containing 1, with ZNF domain [Source:MGI Symbol;Acc:MGI:99655]	12142	Q60636
ENSMUSG00000028834	5.98804	1.46629	10.5098	7.16759	2.84149	0.0194747	1	4	134042431	134056940	+	2842	Trim63	GO:0004842;GO:0005737;GO:0006936;GO:0008270;GO:0010614;GO:0014732;GO:0014878;GO:0016567;GO:0031432;GO:0043292;GO:0046872;GO:0051384;GO:0070555;GO:0008270;GO:0046872;	K10655	EC:2.3.2.27	O	0B69G;0V3T1;0ITEN;0WIZA;197FG;0E9EF;1BBG3;1DG9R;13FXA	tripartite motif-containing 63 [Source:MGI Symbol;Acc:MGI:2447992]	433766	F8VPZ1;Q8CFN7
ENSMUSG00000023456	6144.33	4227.5	8061.16	1.90684	0.931182	0.0195925	1	6	124787549	124791259	-	2753	Tpi1	GO:0003824;GO:0004807;GO:0004807;GO:0004807;GO:0004807;GO:0004807;GO:0005737;GO:0005829;GO:0006006;GO:0006094;GO:0006094;GO:0006096;GO:0006096;GO:0006096;GO:0006096;GO:0007275;GO:0008929;GO:0016829;GO:0016853;GO:0016853;GO:0019242;GO:0019563;GO:0019682;GO:0031625;GO:0031625;GO:0042803;GO:0042803;GO:0042803;GO:0046166;GO:0046166;GO:0046166;GO:0046166;GO:0003824;GO:0004807;GO:0004807;GO:0006094;GO:…	K01803	EC:5.3.1.1	G	KOG1643;0V7AM;09WC7;12PUV;0DHMJ;1CSC1;0UJUQ;1AV3P;190H8	triosephosphate isomerase 1 [Source:MGI Symbol;Acc:MGI:98797]	21991	P17751
ENSMUSG00000032323	11.7446	18.9143	4.57494	0.241878	-2.04765	0.0196344	1	9	57913694	57934306	+	4804	Cyp11a1	GO:0004497;GO:0005506;GO:0005739;GO:0005739;GO:0005743;GO:0006629;GO:0006694;GO:0006700;GO:0008202;GO:0008203;GO:0008207;GO:0008386;GO:0008386;GO:0016020;GO:0016491;GO:0016705;GO:0020037;GO:0046872;GO:0055114;GO:0055114;GO:0004497;GO:0005506;GO:0005739;GO:0005739;GO:0005739;GO:0005743;GO:0005743;GO:0005743;GO:0006629;GO:0006694;GO:0006694;GO:0006700;GO:0006700;GO:0006700;GO:0006700;GO:0006704;GO:…	K00498	EC:1.14.15.6	Q	0V9S9;09YUC;1B006;0UKCQ;KOG0159;12VHD;1CV2W;0DK92;18USI	cytochrome P450, family 11, subfamily a, polypeptide 1 [Source:MGI Symbol;Acc:MGI:88582]	13070	Q9QZ82
ENSMUSG00000041797	211.446	300.63	122.262	0.406687	-1.29801	0.0196657	1	11	109991575	110059022	-	8048	Abca9	GO:0000166;GO:0005319;GO:0005524;GO:0005524;GO:0005739;GO:0006869;GO:0016020;GO:0016021;GO:0016021;GO:0016887;GO:0042626;GO:0042626;GO:0043231;GO:0055085;	K05651	-	Q	0V4GH;12P2M;KOG0059;0DG5X;09THI;1AWAC;18UY8;1CQVH;0UHWM	ATP-binding cassette, sub-family A (ABC1), member 9 [Source:MGI Symbol;Acc:MGI:2386796]	217262	Q8K449
ENSMUSG00000020053	1672.74	2165.6	1179.88	0.544829	-0.876124	0.0197217	1	10	87694127	87772904	+	9904	Igf1	GO:0000187;GO:0001649;GO:0001775;GO:0001932;GO:0001974;GO:0002683;GO:0005158;GO:0005159;GO:0005178;GO:0005179;GO:0005179;GO:0005496;GO:0005515;GO:0005576;GO:0005576;GO:0005614;GO:0005615;GO:0005615;GO:0005615;GO:0005737;GO:0005886;GO:0006417;GO:0007165;GO:0007399;GO:0007608;GO:0007613;GO:0007623;GO:0008083;GO:0008083;GO:0008283;GO:0008284;GO:0008285;GO:0009408;GO:0010001;GO:0010468;GO:0010560;GO:…	K05459	-	W	0DRXB;1D163;13FBD;1B2BH;0A2B1;0IJ2T;194S9;0VDE1;0US98	insulin-like growth factor 1 [Source:MGI Symbol;Acc:MGI:96432]	16000	P05017;Q4VJC0
ENSMUSG00000006642	117.436	157.748	77.1246	0.488909	-1.03236	0.0197797	1	5	31126006	31134362	+	4116	Tcf23	GO:0000122;GO:0000785;GO:0000791;GO:0000977;GO:0000981;GO:0001102;GO:0005634;GO:0006357;GO:0007275;GO:0007517;GO:0010628;GO:0010628;GO:0030154;GO:0032502;GO:0046697;GO:0046697;GO:0046983;GO:0051148;GO:0140416;	-	-	K	KOG4029;1CXIE;0DNM5;1AU31;0A1TZ;191ZA;0VCPP;13N7H;0URP8	transcription factor 23 [Source:MGI Symbol;Acc:MGI:1934960]	69852	Q9JLR5
ENSMUSG00000044469	50.3078	77.1514	23.4642	0.304132	-1.71723	0.0200146	1	17	56469477	56480955	+	6256	Tnfaip8l1	GO:0005515;GO:0005737;GO:0005737;GO:0032007;GO:0032007;GO:0042802;GO:0042802;GO:0042981;	-	-	A;T;K	13HHQ;1923F;0DIUT;09XHC;0V6I0;1CTK4;0URX7;1B33S;0IEG9	tumor necrosis factor, alpha-induced protein 8-like 1 [Source:MGI Symbol;Acc:MGI:1913693]	66443	Q8K288
ENSMUSG00000001029	70.9359	119.093	22.7788	0.191269	-2.38632	0.0200588	1	11	106268482	106278901	-	1904	Icam2	GO:0001931;GO:0005178;GO:0005178;GO:0005178;GO:0005515;GO:0005515;GO:0005515;GO:0005886;GO:0005887;GO:0005887;GO:0005902;GO:0007155;GO:0007155;GO:0016020;GO:0016020;GO:0016021;GO:0032154;GO:0032154;GO:0042995;GO:0071944;GO:0098609;GO:0007155;GO:0016020;GO:0016020;GO:0016021;GO:0098609;GO:0007155;GO:0016020;GO:0098609;	K06523	-	W;U	1B1B6;18VHF;1CYDM;13IPC;0A2UE;0UTQQ;0VDQ0;0DQGI;0IH57	intercellular adhesion molecule 2 [Source:MGI Symbol;Acc:MGI:96394]	15896	P35330
ENSMUSG00000078234	202.081	128.031	276.131	2.15674	1.10885	0.0200801	1	4	139687531	139695337	-	7807	Klhdc7a	GO:0016020;GO:0016021;	-	-	S;J;T	0A4HP;1D19J;1AYHV;0DS0K;KOG1072;13JNT;18VC1;0VEYC;0UG56	kelch domain containing 7A [Source:MGI Symbol;Acc:MGI:2444612]	242721	A2APT9
ENSMUSG00000040181	165.339	213.21	117.467	0.550945	-0.86002	0.0201193	1	1	162657130	162694179	-	6304	Fmo1	GO:0004497;GO:0004497;GO:0004497;GO:0004497;GO:0004497;GO:0004499;GO:0004499;GO:0004499;GO:0004499;GO:0004499;GO:0005783;GO:0005789;GO:0006082;GO:0006082;GO:0006970;GO:0009404;GO:0009404;GO:0016020;GO:0016021;GO:0016491;GO:0017144;GO:0031090;GO:0032496;GO:0043231;GO:0043231;GO:0043231;GO:0050660;GO:0050661;GO:0055114;GO:0055114;GO:0070995;GO:0070995;GO:0004499;GO:0004499;GO:0005789;GO:0016020;GO:…	K00485	EC:1.14.13.8	Q	09Y1K;12SFZ;1AXPG;KOG1399;1CWF5;0UKIT;0V6D1;18UD5;0DMJV	flavin containing monooxygenase 1 [Source:MGI Symbol;Acc:MGI:1310002]	14261	P50285;Q3UNX7
ENSMUSG00000036856	2645.69	2055.66	3235.72	1.57406	0.65449	0.0203986	1	4	137004800	137027037	+	4194	Wnt4	GO:0001656;GO:0001658;GO:0001822;GO:0001823;GO:0001837;GO:0001838;GO:0001889;GO:0003714;GO:0005102;GO:0005102;GO:0005109;GO:0005109;GO:0005125;GO:0005515;GO:0005515;GO:0005576;GO:0005576;GO:0005576;GO:0005615;GO:0005615;GO:0005615;GO:0005615;GO:0005615;GO:0005737;GO:0005737;GO:0005737;GO:0005788;GO:0005794;GO:0007165;GO:0007267;GO:0007275;GO:0007275;GO:0007276;GO:0007548;GO:0008584;GO:0008584;GO:…	K00408	-	T	1919W;KOG3913;1B1W0;09V80;1CSW3;0DI5P;12R4V;0V67H;0UKIV	wingless-type MMTV integration site family, member 4 [Source:MGI Symbol;Acc:MGI:98957]	22417	P22724;Q3ZB23
ENSMUSG00000064262	21.3529	36.5044	6.20153	0.169885	-2.55737	0.0205483	1	6	48624168	48637809	+	3700	Gimap8	GO:0000166;GO:0005525;GO:0005525;GO:0005737;GO:0005739;GO:0005783;GO:0005794;GO:0005829;GO:0005829;GO:0070232;GO:0000166;GO:0005525;GO:0000166;GO:0005525;GO:0005525;GO:0005737;GO:0005739;GO:0005783;GO:0005794;GO:0005829;GO:0005829;GO:0070232;	-	-	S	0A31S;0DN5R;0VDWW;0URF2;1911H;1CX2A;1B1CX;0IJSD;13MPI	GTPase, IMAP family member 8 [Source:MGI Symbol;Acc:MGI:2685303]	243374	Q75N62
ENSMUSG00000022425	827.691	627.013	1028.37	1.64011	0.713792	0.0205547	1	15	54702297	54816288	-	5779	Enpp2	GO:0001953;GO:0003676;GO:0003824;GO:0004528;GO:0004528;GO:0004528;GO:0004551;GO:0004551;GO:0004622;GO:0004622;GO:0004622;GO:0004622;GO:0005044;GO:0005509;GO:0005509;GO:0005509;GO:0005576;GO:0005615;GO:0005615;GO:0005615;GO:0005737;GO:0005794;GO:0005887;GO:0006629;GO:0006644;GO:0006897;GO:0006935;GO:0006935;GO:0006955;GO:0008270;GO:0008270;GO:0008270;GO:0008284;GO:0009395;GO:0010634;GO:0016042;GO:…	K01122	EC:3.1.4.39	F;Z	12Q62;1CQD6;1947P;09TDF;1AUYP;0V4CJ;0UIAT;0DEQP;KOG2645	ectonucleotide pyrophosphatase/phosphodiesterase 2 [Source:MGI Symbol;Acc:MGI:1321390]	18606	Q9R1E6
ENSMUSG00000054320	22.4377	33.4538	11.4216	0.341413	-1.55041	0.0206308	1	8	106140203	106190718	+	2549	Lrrc36	GO:0003674;GO:0005575;GO:0008150;GO:0003674;GO:0005575;GO:0008150;	K16594	-	S	1CT5M;0DIF3;13I4X;1ARR3;0UFWW;18SHC;0V82N;0IFK9;09X42	leucine rich repeat containing 36 [Source:MGI Symbol;Acc:MGI:2448585]	270091	Q3V0M2;B7ZWL7
ENSMUSG00000030074	1490.53	1088.69	1892.38	1.73822	0.797611	0.0206464	1	6	100681695	100787874	+	8510	Gxylt2	GO:0005575;GO:0016020;GO:0016021;GO:0016266;GO:0016266;GO:0016266;GO:0016266;GO:0016740;GO:0016757;GO:0016757;GO:0035252;GO:0035252;GO:0035252;GO:0035252;	K13676	EC:2.4.2.-	G	0DPE2;18VQ3;0VCMD;KOG3765;0UFWK;133DP;1B3Q3;09Z9A;1CYXQ	glucoside xylosyltransferase 2 [Source:MGI Symbol;Acc:MGI:2682940]	232313	Q810K9
ENSMUSG00000022575	682.73	523.446	842.015	1.6086	0.685805	0.0207443	1	15	75734176	75739257	+	2377	Gsdmd	GO:0001786;GO:0001786;GO:0002376;GO:0005546;GO:0005546;GO:0005576;GO:0005615;GO:0005654;GO:0005654;GO:0005737;GO:0005829;GO:0005886;GO:0006954;GO:0008289;GO:0012501;GO:0016020;GO:0016021;GO:0022829;GO:0031668;GO:0032731;GO:0035915;GO:0042742;GO:0045087;GO:0046931;GO:0050829;GO:0050830;GO:0051260;GO:0055085;GO:0061702;GO:0070269;GO:0070269;GO:0070269;GO:0070273;GO:0070273;GO:0070300;GO:0072559;GO:…	K20917	-	S;T	0DNXD;0VC5J;13MKM;1CXUU;0IKA4;18UJ8;0UH4T;0A19S;1ATK9	gasdermin D [Source:MGI Symbol;Acc:MGI:1916396]	69146	Q9D8T2;A0A679AXP3
ENSMUSG00000028031	23.5874	33.801	13.3737	0.395659	-1.33767	0.0208774	1	3	131791053	131886065	+	3705	Dkk2	GO:0005576;GO:0005576;GO:0005576;GO:0005615;GO:0005615;GO:0005615;GO:0007275;GO:0007275;GO:0016055;GO:0030178;GO:0030178;GO:0039706;GO:0039706;GO:0048019;GO:0090090;GO:0090090;GO:0090090;GO:0090263;GO:0090263;GO:2000272;	K02165	-	T	0DHDC;1B3XG;KOG1218;09W4A;0V72K;18S3B;12R7W;1CS3M;0UTGJ	dickkopf WNT signaling pathway inhibitor 2 [Source:MGI Symbol;Acc:MGI:1890663]	56811	Q9QYZ8
ENSMUSG00000026656	136.064	181.228	90.9012	0.501586	-0.995432	0.0209855	1	1	170786186	170804116	-	5790	Fcgr2b	GO:0016020;GO:0016021;GO:0016020;GO:0016021;GO:0016020;GO:0016021;GO:0016020;GO:0016021;	K12560	-	W;T	0V8DY;1CTIQ;1AUTP;18YEM;140GW;0DITC;0J9AP;0UMEI;09XFS	Fc receptor, IgG, low affinity IIb [Source:MGI Symbol;Acc:MGI:95499]	14130	P08101;A0A0B4J1G1
ENSMUSG00000005583	208.458	263.903	153.012	0.579803	-0.786366	0.0216584	1	13	83652153	83815199	+	15715	Mef2c	GO:0000122;GO:0000122;GO:0000165;GO:0000165;GO:0000785;GO:0000976;GO:0000977;GO:0000977;GO:0000977;GO:0000978;GO:0000978;GO:0000978;GO:0000978;GO:0000981;GO:0000981;GO:0000981;GO:0000987;GO:0001228;GO:0001228;GO:0001228;GO:0001568;GO:0001649;GO:0001649;GO:0001764;GO:0001782;GO:0001947;GO:0001958;GO:0001974;GO:0002062;GO:0002467;GO:0002634;GO:0002931;GO:0003138;GO:0003139;GO:0003151;GO:0003185;GO:…	K04454	-	K	1CT5V;KOG0014;12SAZ;0A01P;0UKYP;1B4IW;0DMCQ;190DQ;0VB2M	myocyte enhancer factor 2C [Source:MGI Symbol;Acc:MGI:99458]	17260	Q8CFN5
ENSMUSG00000067586	166.258	213.444	119.072	0.557862	-0.842021	0.0217614	1	13	51562675	51576833	+	4463	S1pr3	GO:0003376;GO:0004930;GO:0004930;GO:0004930;GO:0004930;GO:0005178;GO:0005178;GO:0005737;GO:0005886;GO:0005886;GO:0005886;GO:0005886;GO:0005887;GO:0006954;GO:0007165;GO:0007186;GO:0007186;GO:0007189;GO:0007193;GO:0007219;GO:0016020;GO:0016021;GO:0016021;GO:0019222;GO:0032651;GO:0038036;GO:1903141;GO:1903141;	K04290	-	T	13190;0DENT;1B52I;09TH0;0IIA7;1CPCM;0V4G0;18U1G;0UFVA	sphingosine-1-phosphate receptor 3 [Source:MGI Symbol;Acc:MGI:1339365]	13610	Q9Z0U9
ENSMUSG00000027956	68.7802	46.3429	91.2175	1.96831	0.976961	0.0218178	1	3	79719871	79760080	-	3487	Tmem144	GO:0003674;GO:0005575;GO:0008150;GO:0015144;GO:0016020;GO:0016021;GO:0016021;GO:0034219;GO:0003674;GO:0005575;GO:0008150;GO:0015144;GO:0016020;GO:0016021;GO:0016021;GO:0034219;GO:0015144;GO:0016020;GO:0016021;GO:0016021;GO:0034219;GO:0016020;GO:0016021;	-	-	S	1B42M;12TID;0UTVR;0DNJI;1CXGS;0VBUP;191KQ;0IHKE;0A0YB	transmembrane protein 144 [Source:MGI Symbol;Acc:MGI:1917902]	70652	Q8VEH0
ENSMUSG00000021047	227.942	285.285	170.599	0.597994	-0.741796	0.0218585	1	12	46741300	46865712	-	8747	Nova1	GO:0000381;GO:0000398;GO:0000398;GO:0000398;GO:0003676;GO:0003723;GO:0003723;GO:0003723;GO:0003729;GO:0003729;GO:0003730;GO:0005515;GO:0005634;GO:0005634;GO:0005634;GO:0005654;GO:0005730;GO:0005737;GO:0010468;GO:0043231;GO:0050684;GO:0051252;GO:0051252;GO:0120163;GO:0000398;GO:0003723;GO:0000398;GO:0003723;	K14944	-	A	1CVEZ;09Z4V;18T9Z;12RPJ;KOG2191;0DKKJ;1AVN6;0VA21;0UK65	NOVA alternative splicing regulator 1 [Source:MGI Symbol;Acc:MGI:104297]	664883	Q9JKN6
ENSMUSG00000018774	386.024	294.592	477.456	1.62074	0.696649	0.0219225	1	11	69555039	69556979	-	1257	Cd68	GO:0002437;GO:0002605;GO:0005764;GO:0005764;GO:0005765;GO:0005765;GO:0005765;GO:0005768;GO:0005886;GO:0005886;GO:0005886;GO:0005886;GO:0007568;GO:0010008;GO:0016020;GO:0016020;GO:0016021;GO:0031669;GO:0031902;GO:0035425;GO:0071222;GO:0071310;GO:0072594;GO:0140052;GO:0005764;GO:0005765;GO:0005886;GO:0010008;GO:0016020;GO:0016020;GO:0016021;	K06501	-	U	0DJIF;09Y56;0UJ4Q;1AREW;0V92P;12NCI;1CUB0;KOG4818;18YJX	CD68 antigen [Source:MGI Symbol;Acc:MGI:88342]	12514	P31996
ENSMUSG00000021575	33.1254	17.7843	48.4665	2.72524	1.44638	0.022021	1	13	74359237	74440450	-	9441	Ahrr	GO:0005634;GO:0005654;GO:0005829;GO:0006355;GO:0006805;GO:0009410;GO:0046983;GO:0006805;GO:0009410;	K09094	-	K	12T8X;KOG3560;0V93S;09Y67;0UJ7S;190TI;1CUKP;1ATK4;0DJTJ	aryl-hydrocarbon receptor repressor [Source:MGI Symbol;Acc:MGI:1333776]	11624	Q3U1U7;Q8C696;A0A0R4J020
ENSMUSG00000050234	816.965	1011.84	622.094	0.614817	-0.70177	0.0220967	1	4	127205214	127207832	-	1685	Gja4	GO:0001568;GO:0003158;GO:0005243;GO:0005886;GO:0005921;GO:0005921;GO:0005921;GO:0005922;GO:0005922;GO:0005922;GO:0005922;GO:0006816;GO:0006816;GO:0007154;GO:0007267;GO:0007267;GO:0007267;GO:0016020;GO:0016021;GO:0030054;GO:0048265;GO:0055085;	K07613	-	T;P	13J4J;0UM96;18T9F;0IF97;09WA4;1B4AM;1CUUB;0V9HT;0DK0B	gap junction protein, alpha 4 [Source:MGI Symbol;Acc:MGI:95715]	14612	P28235;Q3UPZ2
ENSMUSG00000054793	565.256	699.416	431.097	0.616367	-0.698139	0.0224469	1	7	24181448	24203964	+	2161	Cadm4	GO:0001932;GO:0001932;GO:0001932;GO:0001933;GO:0001933;GO:0001933;GO:0007155;GO:0010801;GO:0010801;GO:0010801;GO:0016020;GO:0016021;GO:0019903;GO:0030948;GO:0030971;GO:0031252;GO:0031252;GO:0031252;GO:0035020;GO:0035020;GO:0035020;GO:0042127;GO:0042127;GO:0042127;GO:0043183;GO:0043184;GO:0043184;GO:0043184;GO:0044291;GO:0044291;GO:0044291;GO:0050732;GO:0050732;GO:0050732;GO:0061041;GO:0061041;GO:…	K06783	-	T	0VEEN;0IKIN;0A3CC;0UQTS;0DQWJ;1B4FZ;13NYD;1D00J;18YNS	cell adhesion molecule 4 [Source:MGI Symbol;Acc:MGI:2449088]	260299	Q8R464
ENSMUSG00000022220	64.0252	92.3044	35.7461	0.387263	-1.36861	0.0225599	1	14	56006514	56021552	-	4672	Adcy4	GO:0000166;GO:0004016;GO:0004016;GO:0004016;GO:0004016;GO:0005080;GO:0005080;GO:0005524;GO:0005634;GO:0005737;GO:0005737;GO:0005737;GO:0005886;GO:0005886;GO:0005886;GO:0005887;GO:0006171;GO:0006171;GO:0006171;GO:0007188;GO:0007189;GO:0007190;GO:0009190;GO:0016020;GO:0016020;GO:0016021;GO:0016829;GO:0016849;GO:0030425;GO:0031683;GO:0032991;GO:0035556;GO:0035556;GO:0046872;GO:0000166;GO:0004016;GO:…	K08044	EC:4.6.1.1	F;C	09VH7;1CQTB;18TNN;12SXH;0V5TX;0DG3Q;0UJTF;KOG3619;1B21Z	adenylate cyclase 4 [Source:MGI Symbol;Acc:MGI:99674]	104110	Q91WF3
ENSMUSG00000027827	149.88	190.345	109.414	0.574816	-0.798827	0.0225913	1	3	64856617	65285644	+	11174	Kcnab1	GO:0004033;GO:0005244;GO:0005249;GO:0005737;GO:0005737;GO:0005829;GO:0005886;GO:0005886;GO:0006811;GO:0006813;GO:0006813;GO:0007420;GO:0007507;GO:0007519;GO:0008076;GO:0008076;GO:0015459;GO:0015459;GO:0016020;GO:0016020;GO:0016021;GO:0016491;GO:0019904;GO:0030424;GO:0031234;GO:0032839;GO:0034220;GO:0034705;GO:0034705;GO:0034765;GO:0043025;GO:0043204;GO:0044224;GO:0044325;GO:0045445;GO:0055085;GO:…	K04882	-	C;P	1ASZ5;0V4PH;13808;0DI57;1CSVM;0UHI9;KOG1575;195B6;09WV6	potassium voltage-gated channel, shaker-related subfamily, beta member 1 [Source:MGI Symbol;Acc:MGI:109155]	16497	P63143
ENSMUSG00000027800	73.635	110.013	37.2566	0.338655	-1.56211	0.0228484	1	3	57193032	57209409	-	4163	Tm4sf1	GO:0001825;GO:0005887;GO:0016020;GO:0016021;GO:0016021;GO:0016021;GO:0001825;GO:0005887;GO:0016020;GO:0016021;GO:0016021;GO:0016021;GO:0001825;GO:0005887;GO:0016020;GO:0016021;GO:0016021;GO:0016021;GO:0016020;GO:0016021;GO:0016021;	-	-	U	1CPRG;0UG67;18W6G;0DF1P;0IE1N;0V4QN;09TRB;1AWS7;12NBY	transmembrane 4 superfamily member 1 [Source:MGI Symbol;Acc:MGI:104678]	17112	Q64302
ENSMUSG00000027859	2.69766	5.39532	0	0	-Inf	0.0229987	1	3	102377235	102428329	+	1469	Ngf	GO:0001934;GO:0001934;GO:0004857;GO:0005102;GO:0005163;GO:0005163;GO:0005576;GO:0005576;GO:0005615;GO:0005615;GO:0005615;GO:0005768;GO:0005788;GO:0006919;GO:0007169;GO:0007171;GO:0007422;GO:0007422;GO:0007613;GO:0007613;GO:0007623;GO:0008021;GO:0008083;GO:0008083;GO:0008191;GO:0008191;GO:0008284;GO:0008289;GO:0008344;GO:0008625;GO:0008656;GO:0010466;GO:0010628;GO:0010628;GO:0010951;GO:0010976;GO:…	K02582	-	T	0VDEI;12R9U;0IIPQ;0A33T;0UNXD;1AYF0;1CUUR;195Q8;0DK0V	nerve growth factor [Source:MGI Symbol;Acc:MGI:97321]	18049	P01139
ENSMUSG00000022150	1173.76	1435.33	912.185	0.635521	-0.653989	0.0231658	1	15	6329269	6470193	+	7342	Dab2	GO:0000122;GO:0001650;GO:0001934;GO:0005886;GO:0005905;GO:0006897;GO:0008022;GO:0010718;GO:0010862;GO:0016192;GO:0030136;GO:0030335;GO:0030511;GO:0032091;GO:0032436;GO:0035026;GO:0035615;GO:0038024;GO:0043066;GO:0043231;GO:0045807;GO:0045944;GO:0046332;GO:0060391;GO:0060766;GO:0090090;GO:1903077;GO:2000096;GO:2000370;GO:2000643;	K12475	-	T	1AWF7;1CXXC;0A1CA;0UFXS;13HB9;0VC7V;18Z19;0DFNJ;KOG3535	disabled 2, mitogen-responsive phosphoprotein [Source:MGI Symbol;Acc:MGI:109175]	13132	P98078;Q3TRE6;Q3TN55;A0A0R4J104
ENSMUSG00000058396	32.0713	44.4814	19.6613	0.442012	-1.17784	0.023276	1	10	127583145	127587601	-	3954	Gpr182	GO:0004930;GO:0004930;GO:0007165;GO:0007186;GO:0007186;GO:0016020;GO:0016021;GO:0016021;	K04242	-	T	1CYMH;1B044;0UQDK;0IIEW;13HNN;0DJ61;190TE;0V9F8;0A20M	G protein-coupled receptor 182 [Source:MGI Symbol;Acc:MGI:109545]	11536	G3X9R9
ENSMUSG00000004791	148.448	234.547	62.349	0.265828	-1.91144	0.0233637	1	12	85213409	85224564	-	2903	Pgf	GO:0001666;GO:0001938;GO:0002040;GO:0005576;GO:0005615;GO:0007165;GO:0007565;GO:0008083;GO:0008083;GO:0016020;GO:0031100;GO:0032870;GO:0042493;GO:0042802;GO:0044877;GO:0045766;GO:0051781;GO:0001525;GO:0001658;GO:0001666;GO:0001934;GO:0001938;GO:0001938;GO:0002040;GO:0002040;GO:0005172;GO:0005576;GO:0005576;GO:0005615;GO:0005615;GO:0007165;GO:0007275;GO:0008083;GO:0008083;GO:0008083;GO:0008083;GO:…	K16859	-	W;T	0US1H;1D1WF;0VGNF;196AP;1B237;0DT2A;13RTE;0IY55;0A6AY	placental growth factor [Source:MGI Symbol;Acc:MGI:105095]	18654	P49764;Q544A5
ENSMUSG00000032440	656.507	813.307	499.706	0.614412	-0.702722	0.0233718	1	9	115913361	116004428	-	8187	Tgfbr2	GO:0000166;GO:0001569;GO:0001570;GO:0001570;GO:0001666;GO:0001701;GO:0001947;GO:0002053;GO:0002088;GO:0002651;GO:0002663;GO:0002666;GO:0003148;GO:0003149;GO:0003151;GO:0003181;GO:0003186;GO:0003214;GO:0003274;GO:0003417;GO:0003430;GO:0004672;GO:0004674;GO:0004674;GO:0004674;GO:0004675;GO:0004675;GO:0004675;GO:0004675;GO:0005024;GO:0005024;GO:0005024;GO:0005026;GO:0005026;GO:0005026;GO:0005026;GO:…	K04388	EC:2.7.11.30	T	KOG3653;0UJ1C;1AW0C;0V5CQ;12PZ6;0DHUW;1CSJJ;18YBA;09WJJ	transforming growth factor, beta receptor II [Source:MGI Symbol;Acc:MGI:98729]	21813	Q62312;Q543C0;Q8BQS9
ENSMUSG00000022367	41.3469	62.4669	20.2268	0.323801	-1.62682	0.0234038	1	15	56529023	56557935	-	4237	Has2	GO:0001570;GO:0001822;GO:0005737;GO:0005887;GO:0005887;GO:0005887;GO:0005887;GO:0008284;GO:0008284;GO:0010838;GO:0010838;GO:0014911;GO:0014911;GO:0016020;GO:0016021;GO:0016740;GO:0016757;GO:0030212;GO:0030213;GO:0030213;GO:0030213;GO:0030213;GO:0030213;GO:0030213;GO:0030335;GO:0030335;GO:0031410;GO:0035810;GO:0035810;GO:0036120;GO:0036120;GO:0036302;GO:0042802;GO:0042802;GO:0044849;GO:0044853;GO:…	K00752	EC:2.4.1.212	M	1AZ3A;0UNKB;09WPN;0V4GK;KOG2571;0DHZ9;12R3B;1CUJH;18SXD	hyaluronan synthase 2 [Source:MGI Symbol;Acc:MGI:107821]	15117	P70312
ENSMUSG00000053965	392.336	484.849	299.823	0.618383	-0.693427	0.0235025	1	3	122522596	122653023	+	9831	Pde5a	GO:0000166;GO:0002026;GO:0002678;GO:0003824;GO:0004112;GO:0004114;GO:0004114;GO:0004114;GO:0005829;GO:0007165;GO:0007165;GO:0007614;GO:0008081;GO:0008152;GO:0010613;GO:0010749;GO:0016787;GO:0030553;GO:0030553;GO:0042130;GO:0043065;GO:0043406;GO:0045745;GO:0045907;GO:0046068;GO:0046069;GO:0046069;GO:0046872;GO:0047555;GO:0047555;GO:0047555;GO:0055118;GO:0055119;GO:0060282;GO:0004114;GO:0007165;GO:…	K13762	EC:3.1.4.35	F;T	131SD;194NS;0UH8S;09UEN;1AYD3;KOG3689;1CQGR;0V5DZ;0DFTA	phosphodiesterase 5A, cGMP-specific [Source:MGI Symbol;Acc:MGI:2651499]	242202	Q8CG03
ENSMUSG00000021573	34.5943	47.6493	21.5393	0.452039	-1.14548	0.0235505	1	13	74157526	74183872	+	5102	Tppp	GO:0000287;GO:0000287;GO:0000287;GO:0001578;GO:0001578;GO:0001578;GO:0001578;GO:0001578;GO:0003924;GO:0003924;GO:0003924;GO:0005634;GO:0005634;GO:0005634;GO:0005737;GO:0005737;GO:0005737;GO:0005739;GO:0005739;GO:0005794;GO:0005819;GO:0005829;GO:0005829;GO:0005856;GO:0005874;GO:0005874;GO:0005874;GO:0005874;GO:0007049;GO:0008017;GO:0014003;GO:0015631;GO:0015631;GO:0015631;GO:0015631;GO:0016787;GO:…	-	-	Z;T	18Y65;1AVQ4;0V9ZN;1CVBP;09Z27;0DKHM;0UMUY;KOG4070;13KW2	tubulin polymerization promoting protein [Source:MGI Symbol;Acc:MGI:1920198]	72948	Q7TQD2;Q3URG1
ENSMUSG00000007097	113.198	154.567	71.8305	0.464722	-1.10556	0.0235846	1	1	172099276	172125631	-	7038	Atp1a2	GO:0000166;GO:0000166;GO:0001504;GO:0001504;GO:0001662;GO:0002026;GO:0002087;GO:0005391;GO:0005391;GO:0005391;GO:0005391;GO:0005391;GO:0005496;GO:0005515;GO:0005515;GO:0005515;GO:0005524;GO:0005524;GO:0005524;GO:0005524;GO:0005524;GO:0005737;GO:0005737;GO:0005737;GO:0005768;GO:0005768;GO:0005886;GO:0005886;GO:0005886;GO:0005890;GO:0005890;GO:0005890;GO:0005901;GO:0005901;GO:0006811;GO:0006813;GO:…	K01539	EC:7.2.2.13	P	0UTC5;0DGSY;0V6HG;18YC1;12SUH;1CRH1;KOG0203;1B02V;09VI8	ATPase, Na+/K+ transporting, alpha 2 polypeptide [Source:MGI Symbol;Acc:MGI:88106]	98660	Q6PIE5;Q3UHK5
ENSMUSG00000026921	84.1877	120.027	48.3488	0.402818	-1.3118	0.0235939	1	2	26470026	26483132	+	3581	Egfl7	GO:0001525;GO:0001568;GO:0001570;GO:0001938;GO:0005102;GO:0005112;GO:0005509;GO:0005509;GO:0005576;GO:0005576;GO:0005615;GO:0005615;GO:0007155;GO:0007275;GO:0009986;GO:0030154;GO:0030334;GO:0030336;GO:0045746;GO:0048856;GO:0062023;GO:0001938;GO:0005509;GO:0045746;GO:0001525;GO:0001568;GO:0001570;GO:0001938;GO:0005102;GO:0005112;GO:0005509;GO:0005509;GO:0005576;GO:0005576;GO:0005615;GO:0005615;GO:…	K24465	-	T	1CUXY;09V8G;KOG1217;0UPJ1;13HKQ;1900G;0DGH1;0V680;1ASG0	EGF-like domain 7 [Source:MGI Symbol;Acc:MGI:2449923]	353156	Q9QXT5;Q3UTJ7
ENSMUSG00000033910	1301.93	1603.9	999.953	0.623451	-0.681653	0.0236378	1	3	81999734	82053096	-	6968	Gucy1a1	GO:0000166;GO:0004016;GO:0004383;GO:0004383;GO:0004383;GO:0004383;GO:0005525;GO:0005737;GO:0006182;GO:0006182;GO:0006182;GO:0006182;GO:0008074;GO:0008074;GO:0008217;GO:0009190;GO:0010750;GO:0016829;GO:0016849;GO:0020037;GO:0032991;GO:0035556;GO:0043167;GO:0044877;GO:0047805;GO:0060087;GO:0098925;GO:0098978;GO:0098982;GO:0000166;GO:0004016;GO:0004383;GO:0004383;GO:0004383;GO:0005525;GO:0005737;GO:…	K12318	EC:4.6.1.2	F	1CRZY;12NXE;KOG4171;1AWMH;0UJCG;0DEMR;0A1DS;18ZD8;0V5S9	guanylate cyclase 1, soluble, alpha 1 [Source:MGI Symbol;Acc:MGI:1926562]	60596	Q9ERL9
ENSMUSG00000026672	751.637	567.112	936.163	1.65076	0.723126	0.0238368	1	2	5025453	5068862	-	3753	Optn	GO:0001155;GO:0001819;GO:0001920;GO:0001920;GO:0002376;GO:0005515;GO:0005634;GO:0005634;GO:0005737;GO:0005737;GO:0005737;GO:0005768;GO:0005776;GO:0005794;GO:0005794;GO:0005794;GO:0005794;GO:0005794;GO:0005802;GO:0005802;GO:0005802;GO:0005829;GO:0005829;GO:0006914;GO:0006914;GO:0007030;GO:0007030;GO:0008022;GO:0008022;GO:0008284;GO:0008285;GO:0010508;GO:0010508;GO:0010628;GO:0016192;GO:0030424;GO:…	K19946	-	Z;U	1B35K;1CQGV;12NS2;18UGI;09UHR;0IE97;0V5GY;0DFTE;0URKK	optineurin [Source:MGI Symbol;Acc:MGI:1918898]	71648	Q8K3K8
ENSMUSG00000023249	105.668	72.8335	138.502	1.90163	0.927236	0.0238989	1	9	106347521	106354148	-	3699	Parp3	GO:0000723;GO:0003950;GO:0003950;GO:0003950;GO:0005634;GO:0005654;GO:0005730;GO:0005737;GO:0006281;GO:0006302;GO:0006302;GO:0006302;GO:0006471;GO:0006471;GO:0006974;GO:0016604;GO:0016740;GO:0016757;GO:0030592;GO:0030592;GO:0035861;GO:0035861;GO:0045829;GO:0051106;GO:0060236;GO:0070212;GO:0070213;GO:0140289;GO:0140289;GO:0140294;GO:0140294;GO:1905662;GO:1990166;GO:1990404;GO:1990404;GO:2001034;GO:…	K10798	EC:2.4.2.30	O;K;L	09WU5;1925M;0V7S4;13JVN;1B22F;0UJYN;1CSUC;KOG1037;0DI3Z	poly (ADP-ribose) polymerase family, member 3 [Source:MGI Symbol;Acc:MGI:1891258]	235587	Q3ULW8
ENSMUSG00000038580	14.9296	22.7323	7.12692	0.313515	-1.67339	0.0239308	1	7	140858243	140859046	-	645	Sct	GO:0001664;GO:0005102;GO:0005179;GO:0005179;GO:0005576;GO:0005576;GO:0005615;GO:0007165;GO:0007420;GO:0009992;GO:0043950;GO:0046659;GO:0047485;GO:0048566;GO:0090187;GO:0090274;GO:1903640;GO:0005179;GO:0005576;GO:0005576;GO:0007165;GO:0002024;GO:0005102;GO:0005102;GO:0005179;GO:0005179;GO:0005179;GO:0005576;GO:0005576;GO:0005615;GO:0005615;GO:0005615;GO:0007165;GO:0007420;GO:0008542;GO:0009992;GO:…	K05263	-	W;T;U	0JG0Y;0AASE;14987;1B6WF;1D5MS;0UWRM;0DWCE;196H4;0VMRJ	secretin [Source:MGI Symbol;Acc:MGI:99466]	20287	Q08535;Q3UKU8
ENSMUSG00000034648	2521.06	1949.35	3092.77	1.58656	0.665903	0.0243446	1	6	107506729	107547175	+	3700	Lrrn1	GO:0005615;GO:0016020;GO:0016021;GO:0031012;GO:0051965;	K24492	-	T	KOG0619;1CSHI;09WHS;0V7GC;13H9V;0DHT4;0UII7;1B4IZ;192H3	leucine rich repeat protein 1, neuronal [Source:MGI Symbol;Acc:MGI:106038]	16979	Q61809
ENSMUSG00000030854	10.9502	17.6391	4.26139	0.241588	-2.04938	0.0244017	1	7	46727543	46783432	-	5794	Ptpn5	GO:0001784;GO:0001934;GO:0002092;GO:0004721;GO:0004725;GO:0004725;GO:0004725;GO:0005515;GO:0005737;GO:0005783;GO:0005783;GO:0005789;GO:0005829;GO:0006470;GO:0006470;GO:0008021;GO:0010976;GO:0016020;GO:0016020;GO:0016021;GO:0016311;GO:0016787;GO:0016791;GO:0019901;GO:0030424;GO:0035254;GO:0035335;GO:0035640;GO:0035902;GO:0042307;GO:0042802;GO:0043025;GO:0043204;GO:0043407;GO:0051019;GO:0097060;GO:…	K18018	EC:3.1.3.48	T	1AUFF;0V60Z;KOG0789;0DGIY;0UHGT;1CR8T;09VQF;12T5Q;191N8	protein tyrosine phosphatase, non-receptor type 5 [Source:MGI Symbol;Acc:MGI:97807]	19259	P54830;Q80WU9
ENSMUSG00000040710	66.2052	88.231	44.1795	0.500726	-0.997908	0.0244019	1	1	95515407	95595296	-	20091	St8sia4	GO:0000139;GO:0001574;GO:0003828;GO:0003828;GO:0005794;GO:0006486;GO:0006486;GO:0006486;GO:0006486;GO:0006491;GO:0006491;GO:0008373;GO:0009311;GO:0009311;GO:0016020;GO:0016021;GO:0016740;GO:0016757;GO:0097503;GO:0005794;GO:0006486;GO:0008373;GO:0016020;GO:0016021;GO:0016757;GO:0097503;	K06614	EC:2.4.99.-	G	0DMVP;0URB9;0VCR2;0A1PR;13I34;190TN;KOG2692;1B4M3;1CWRB	ST8 alpha-N-acetyl-neuraminide alpha-2,8- sialyltransferase 4 [Source:MGI Symbol;Acc:MGI:106018]	20452	Q64692;Q53WR7;Q6PAS1
ENSMUSG00000028364	433.63	569.059	298.201	0.524025	-0.932292	0.0244953	1	4	63878022	63965252	-	7772	Tnc	GO:0001968;GO:0005201;GO:0005576;GO:0005576;GO:0005576;GO:0005604;GO:0005614;GO:0007155;GO:0007155;GO:0007162;GO:0007528;GO:0008284;GO:0010628;GO:0014012;GO:0031012;GO:0031175;GO:0042127;GO:0045545;GO:0060447;GO:0060739;GO:0060740;GO:0062023;GO:0062023;GO:0062023;GO:0098966;GO:0001968;GO:0005201;GO:0005576;GO:0005576;GO:0005576;GO:0005604;GO:0005614;GO:0007155;GO:0007155;GO:0007162;GO:0007162;GO:…	K06252	-	T;W;E	1CPFP;18W6A;12U12;0V4DZ;1ARMM;KOG1225;KOG2579;0UFJT;0DERY;09TEW	tenascin C [Source:MGI Symbol;Acc:MGI:101922]	21923	Q80YX1;Q148T5;Q8C9Z1
ENSMUSG00000062960	735.577	954.272	516.882	0.54165	-0.884566	0.0247502	1	5	76093487	76139118	-	9030	Kdr	GO:0001525;GO:0001569;GO:0001934;GO:0001938;GO:0004672;GO:0004713;GO:0004713;GO:0004713;GO:0004714;GO:0004714;GO:0005021;GO:0005021;GO:0005178;GO:0005524;GO:0005768;GO:0005768;GO:0005769;GO:0005783;GO:0005783;GO:0005794;GO:0005886;GO:0005886;GO:0005887;GO:0006468;GO:0007169;GO:0008284;GO:0008360;GO:0010595;GO:0010629;GO:0014068;GO:0016020;GO:0016021;GO:0016021;GO:0016239;GO:0016301;GO:0016310;GO:…	K05098	EC:2.7.10.1	T	0V51R;1CQ26;09U2S;KOG0200;1AYVK;0UQ3R;18TC6;0DFCG;12TBY	kinase insert domain protein receptor [Source:MGI Symbol;Acc:MGI:96683]	16542	-
ENSMUSG00000055866	102.645	131.706	73.584	0.558699	-0.839856	0.0249832	1	1	91343704	91387046	-	5856	Per2	GO:0000122;GO:0005634;GO:0005634;GO:0005634;GO:0005654;GO:0005737;GO:0005829;GO:0007623;GO:0045892;GO:0048511;	K02633	-	T;K	1CRZ1;09ZXZ;12QTZ;0VAZM;0UPNU;18TTD;KOG3753;0DJTU;1AUVG	period circadian clock 2 [Source:MGI Symbol;Acc:MGI:1195265]	18627	O54943;A0A0R4J0U3;Q3TW41;Q8C8R0
ENSMUSG00000021364	430.346	309.384	551.307	1.78195	0.833455	0.0250286	1	13	41335857	41373881	-	3966	Elovl2	GO:0000038;GO:0005783;GO:0005783;GO:0005783;GO:0005783;GO:0005789;GO:0006629;GO:0006631;GO:0006633;GO:0006636;GO:0009922;GO:0009922;GO:0009922;GO:0009922;GO:0009922;GO:0016020;GO:0016021;GO:0016021;GO:0016740;GO:0016747;GO:0019367;GO:0019367;GO:0030148;GO:0030176;GO:0034625;GO:0034626;GO:0034626;GO:0034626;GO:0034626;GO:0042761;GO:0042761;GO:0042761;GO:0042761;GO:0042761;GO:0102336;GO:0102337;GO:…	K10205	EC:2.3.1.199	I	0DG9Y;12RAT;09V0N;0V60B;0UR5I;1B26W;18SBF;KOG3071;1CQZC	elongation of very long chain fatty acids (FEN1/Elo2, SUR4/Elo3, yeast)-like 2 [Source:MGI Symbol;Acc:MGI:1858960]	54326	Q9JLJ4;Q543J1
ENSMUSG00000022490	21.9536	31.527	12.3802	0.392685	-1.34856	0.0252137	1	15	103438706	103446430	-	1306	Ppp1r1a	GO:0004864;GO:0004864;GO:0005515;GO:0005615;GO:0005615;GO:0005737;GO:0005737;GO:0005737;GO:0005975;GO:0005977;GO:0007165;GO:0032515;GO:0035556;	K08050	-	T	1AZK6;192ZE;13UP8;0J0ZP;0UPWW;0A6C7;0DSGS;1D1NQ;0VGP9	protein phosphatase 1, regulatory inhibitor subunit 1A [Source:MGI Symbol;Acc:MGI:1889595]	58200	Q9ERT9
ENSMUSG00000020120	265.024	191.443	338.604	1.76869	0.822682	0.0252503	1	11	16921206	17002381	-	4486	Plek	GO:0002244;GO:0002576;GO:0005080;GO:0005080;GO:0005737;GO:0005737;GO:0005886;GO:0006904;GO:0007229;GO:0007229;GO:0010572;GO:0010920;GO:0010920;GO:0010925;GO:0010925;GO:0030030;GO:0030030;GO:0030836;GO:0030836;GO:0030836;GO:0030845;GO:0030845;GO:0030866;GO:0030866;GO:0031529;GO:0031529;GO:0031532;GO:0031532;GO:0031532;GO:0032233;GO:0032233;GO:0032587;GO:0032587;GO:0033625;GO:0035556;GO:0042803;GO:…	K19993	-	T	0IFJ7;09XEV;13HUJ;1CTS2;1AS31;18SWX;0V8KH;0DJ0K;0UG9Y	pleckstrin [Source:MGI Symbol;Acc:MGI:1860485]	56193	Q9JHK5;Q5F271
ENSMUSG00000024173	66.164	100.108	32.2199	0.321851	-1.63553	0.025321	1	17	25562219	25564536	-	2094	Tpsab1	GO:0004252;GO:0006508;GO:0006508;GO:0008233;GO:0008236;GO:0016787;	K01340	EC:3.4.21.59	O	1CPWP;KOG3627;0V9CA;0DRRS;13Q1Q;0UIIA;0A46T;1AUG5	tryptase alpha/beta 1 [Source:MGI Symbol;Acc:MGI:96943]	100503895	Q02844;A1Z090
ENSMUSG00000031825	258.434	340.95	175.919	0.515969	-0.954645	0.025338	1	8	120719177	120779532	+	4777	Crispld2	GO:0005539;GO:0005539;GO:0005576;GO:0005576;GO:0005615;GO:0008201;GO:0030133;GO:0030198;GO:0031012;GO:0060325;GO:0005539;GO:0005539;GO:0005576;GO:0005576;GO:0005615;GO:0008201;GO:0030133;GO:0030133;GO:0030198;GO:0030324;GO:0031012;GO:0060325;GO:0060325;GO:0005539;GO:0005539;GO:0005576;GO:0005576;GO:0005615;GO:0008201;GO:0030133;GO:0030198;GO:0031012;GO:0060325;	K24243	-	S;O;T;W;V	191YP;136J3;09UFX;0UH6Y;KOG3017;0DFRN;1ATFI;1CQF8;0V5FA	cysteine-rich secretory protein LCCL domain containing 2 [Source:MGI Symbol;Acc:MGI:1926142]	78892	Q8BZQ2
ENSMUSG00000055401	206.705	151.386	262.024	1.73084	0.791469	0.025451	1	4	148230173	148236597	-	2207	Fbxo6	GO:0005515;GO:0005515;GO:0005515;GO:0005737;GO:0005737;GO:0005737;GO:0005737;GO:0006281;GO:0006516;GO:0006516;GO:0006974;GO:0006986;GO:0016567;GO:0019005;GO:0019005;GO:0019005;GO:0019005;GO:0030246;GO:0030433;GO:0030433;GO:0031146;GO:0031146;GO:0031146;GO:0031146;GO:0044322;GO:0044322;GO:0044322;GO:0061630;GO:0061630;GO:0061630;GO:0097466;GO:0005515;GO:0005515;GO:0005515;GO:0005737;GO:0005737;GO:…	K10100	-	O;L	0DKY5;0A0DT;191HY;0VB9Y;0IK6V;13IKK;0UQ0B;1AX6G;1CVT5	F-box protein 6 [Source:MGI Symbol;Acc:MGI:1354743]	50762	Q9QZN4
ENSMUSG00000032356	19.0513	27.9521	10.1505	0.363138	-1.46141	0.0254616	1	9	89791961	89909030	+	11063	Rasgrf1	GO:0005085;GO:0005085;GO:0005085;GO:0005085;GO:0005515;GO:0005515;GO:0005737;GO:0005829;GO:0007264;GO:0008022;GO:0008283;GO:0016323;GO:0016327;GO:0019901;GO:0030426;GO:0030971;GO:0031175;GO:0031267;GO:0034976;GO:0034976;GO:0035020;GO:0035023;GO:0035254;GO:0035556;GO:0043025;GO:0043547;GO:0043547;GO:0046578;GO:0046578;GO:0046579;GO:0046579;GO:0048146;GO:0048167;GO:0048167;GO:0048168;GO:0050790;GO:…	K04349	-	T	0IQ6Q;0B4GI;0V35U;0E8B5;1DF9T;1BB0J;13D3Q;1977G;0WGZQ	RAS protein-specific guanine nucleotide-releasing factor 1 [Source:MGI Symbol;Acc:MGI:99694]	19417	P27671;B2RS27
ENSMUSG00000022676	437.833	547.821	327.844	0.598451	-0.740695	0.0254759	1	16	14523716	14527249	+	2021	Snai2	GO:0000122;GO:0000785;GO:0000785;GO:0000977;GO:0000978;GO:0000981;GO:0000981;GO:0001227;GO:0001837;GO:0001837;GO:0003198;GO:0003198;GO:0003273;GO:0003677;GO:0003682;GO:0005515;GO:0005634;GO:0005634;GO:0005737;GO:0005737;GO:0006355;GO:0006929;GO:0006933;GO:0007219;GO:0007219;GO:0007275;GO:0007605;GO:0007605;GO:0009314;GO:0010839;GO:0010957;GO:0014032;GO:0016477;GO:0030335;GO:0032331;GO:0032642;GO:…	K05706	-	K	194P3;13MSW;0DJIT;09Y5G;0V92Z;KOG2462;1CUBD;1B1RH;0URRS	snail family zinc finger 2 [Source:MGI Symbol;Acc:MGI:1096393]	20583	P97469;Q3UZ96
ENSMUSG00000059479	82.7152	108.513	56.9174	0.524521	-0.930927	0.0254799	1	7	25326079	25334525	+	6474	B3gnt8	GO:0000139;GO:0005794;GO:0016020;GO:0016021;GO:0016757;GO:0000139;GO:0005794;GO:0005794;GO:0006486;GO:0006486;GO:0006486;GO:0008375;GO:0008376;GO:0008532;GO:0016020;GO:0016020;GO:0016021;GO:0016262;GO:0016262;GO:0016740;GO:0016757;GO:0018215;GO:0030311;GO:0030311;GO:0030311;GO:0000139;GO:0005794;GO:0005794;GO:0006486;GO:0006486;GO:0006486;GO:0008375;GO:0008376;GO:0008532;GO:0016020;GO:0016020;GO:…	K09665	EC:2.4.1.-	G	14139;KOG2287;0VEWV;0DK24;0UU4X;1B2YR;1CYSX;18XXQ;0A41Y	UDP-GlcNAc:betaGal beta-1,3-N- acetylglucosaminyltransferase 8 [Source:MGI Symbol;Acc:MGI:2385269]	232984	Q8R3I9
ENSMUSG00000027831	20.7216	10.7153	30.7279	2.86766	1.51987	0.0254982	1	3	65960979	66204258	-	7086	Veph1	GO:0005886;GO:0005886;GO:0009966;GO:0010314;GO:0016020;GO:0030512;GO:0030512;GO:0030512;GO:0060392;GO:0060392;GO:0060392;	K24027	-	T	09W8C;0V76S;18T8Q;KOG3723;12TNY;0DHHG;0UJPR;1AV6Q;1CS7R	ventricular zone expressed PH domain-containing 1 [Source:MGI Symbol;Acc:MGI:1920039]	72789	A1A535
ENSMUSG00000075478	144.303	195.245	93.3608	0.478173	-1.0644	0.0256162	1	14	109146232	109151590	-	5359	Slitrk1	GO:0003674;GO:0005576;GO:0007399;GO:0007409;GO:0007409;GO:0007409;GO:0007416;GO:0007416;GO:0016020;GO:0016021;GO:0016021;GO:0016021;GO:0030054;GO:0030534;GO:0035264;GO:0042592;GO:0045202;GO:0050772;GO:0050772;GO:0050772;GO:0050807;GO:0050807;GO:0051965;GO:0098978;GO:0098978;GO:0098978;GO:0098978;GO:0098982;GO:0098982;GO:0098982;GO:0099061;GO:0099061;GO:0099061;GO:0099560;GO:0099560;GO:1905606;GO:…	-	-	T	1AXVV;1CWE4;12SPR;09UKE;0UPAF;0IGN5;18ZT5;0DFW5;0V5JT	SLIT and NTRK-like family, member 1 [Source:MGI Symbol;Acc:MGI:2679446]	76965	Q810C1;B2RXM1;Q69Z70
ENSMUSG00000029561	239.765	181.665	297.866	1.63965	0.713385	0.0256869	1	5	115034997	115050295	+	6374	Oasl2	GO:0000166;GO:0001730;GO:0001730;GO:0001730;GO:0001730;GO:0002376;GO:0003723;GO:0003725;GO:0003725;GO:0003725;GO:0003725;GO:0005524;GO:0005654;GO:0005829;GO:0006164;GO:0009615;GO:0016020;GO:0016740;GO:0016779;GO:0016779;GO:0045071;GO:0045087;GO:0046872;GO:0051607;GO:0051607;GO:0051607;GO:0060700;GO:0001730;GO:0003725;GO:0051607;GO:0001730;GO:0003725;GO:0016779;GO:0051607;GO:0001730;GO:0003725;GO:…	K14608	-	H;J;O	0DF4M;0V4TK;1CP6T;KOG0001;0UR6E;1B7D6;09TUC;12QYV	2'-5' oligoadenylate synthetase-like 2 [Source:MGI Symbol;Acc:MGI:1344390]	23962	Q9Z2F2
ENSMUSG00000025161	1131.54	699.999	1563.08	2.23297	1.15896	0.0258341	1	11	120839306	120851694	+	5318	Slc16a3	GO:0005886;GO:0005886;GO:0005887;GO:0005887;GO:0008028;GO:0008028;GO:0015129;GO:0015293;GO:0015718;GO:0015718;GO:0016020;GO:0016021;GO:0016021;GO:0016021;GO:0016323;GO:0016324;GO:0016328;GO:0022857;GO:0031965;GO:0035879;GO:0055085;GO:0098688;GO:0099061;GO:0005887;GO:0008028;GO:0015129;GO:0015718;GO:0016020;GO:0016021;GO:0022857;GO:0035873;GO:0055085;GO:0005886;GO:0005886;GO:0005887;GO:0005887;GO:…	K08180	-	P	1DCAQ;0WC8R;14SWU;1B9SW;0AZSF;0V0TN;0E5AP;0KCR7	solute carrier family 16 (monocarboxylic acid transporters), member 3 [Source:MGI Symbol;Acc:MGI:1933438]	80879	P57787;Q3UDP9;Q3TMA0
ENSMUSG00000026170	99.1835	69.3649	129.002	1.85976	0.895115	0.0258475	1	1	74752733	74777051	+	2173	Cyp27a1	GO:0004497;GO:0005506;GO:0005739;GO:0005739;GO:0005739;GO:0005740;GO:0005743;GO:0005743;GO:0006629;GO:0006694;GO:0006699;GO:0006699;GO:0006699;GO:0006700;GO:0006707;GO:0006707;GO:0006707;GO:0008123;GO:0008202;GO:0008203;GO:0008203;GO:0008203;GO:0008386;GO:0016020;GO:0016491;GO:0016705;GO:0020037;GO:0020037;GO:0020037;GO:0020037;GO:0030343;GO:0030343;GO:0030343;GO:0030343;GO:0030544;GO:0030544;GO:…	K00488	EC:1.14.15.15	Q	1ARXH;0DGWI;09W4E;0V72R;12SBQ;1CRKT;KOG0159;18XXX;0UIUQ	cytochrome P450, family 27, subfamily a, polypeptide 1 [Source:MGI Symbol;Acc:MGI:88594]	104086	Q9DBG1
ENSMUSG00000046207	8.269	14.256	2.28202	0.160075	-2.64318	0.0260349	1	11	68393845	68443524	+	3622	Pik3r6	GO:0001525;GO:0005515;GO:0005737;GO:0005886;GO:0005942;GO:0005944;GO:0005944;GO:0007186;GO:0007186;GO:0016020;GO:0042269;GO:0043406;GO:0043406;GO:0043551;GO:0045582;GO:0045766;GO:0045766;GO:0046854;GO:0046934;GO:0046935;GO:0046935;GO:0046935;GO:0001525;GO:0005515;GO:0005737;GO:0005886;GO:0005942;GO:0005944;GO:0005944;GO:0007186;GO:0007186;GO:0016020;GO:0042269;GO:0042269;GO:0043406;GO:0043406;GO:…	K21290	-	S;T	0A1J7;18VKG;0UQK3;1ATI6;0VCEX;0DMDV;0ITTQ;13M63;1CW94	phosphoinositide-3-kinase regulatory subunit 5 [Source:MGI Symbol;Acc:MGI:2144613]	104709	Q3U6Q4
ENSMUSG00000044352	14.3208	7.08916	21.5524	3.04019	1.60416	0.026753	1	11	53367400	53371101	-	3702	Sowaha	GO:0003674;GO:0005575;GO:0008150;	-	-	S	1B4UC;1CXIW;0DNMM;12TA3;0IH41;0URYQ;18YX8;0A103;0VBWM	sosondowah ankyrin repeat domain family member A [Source:MGI Symbol;Acc:MGI:2687280]	237761	Q8BLS7
ENSMUSG00000054641	6.80086	11.6496	1.95213	0.16757	-2.57716	0.0268906	1	6	60901960	60966362	+	5868	Mmrn1	GO:0005509;GO:0007596;GO:0005509;GO:0007596;	K24247	-	T	0DM2W;18ZYJ;1B2KU;0UQ63;0IEM1;12S50;0VAGD;09ZJK;1CVXZ	multimerin 1 [Source:MGI Symbol;Acc:MGI:1918195]	70945	B2RPV6;G3UVV6
ENSMUSG00000021135	8.45822	13.9741	2.94236	0.210558	-2.24771	0.027003	1	12	80999957	81015479	-	2199	Slc10a1	GO:0006811;GO:0006814;GO:0008508;GO:0008508;GO:0008508;GO:0008508;GO:0010468;GO:0014070;GO:0015125;GO:0015125;GO:0015293;GO:0015721;GO:0015721;GO:0015721;GO:0015721;GO:0016020;GO:0016020;GO:0016020;GO:0016021;GO:0016323;GO:0016323;GO:0016323;GO:0031667;GO:0035690;GO:0038183;GO:0045471;GO:0055085;GO:0120188;GO:1904486;GO:0006811;GO:0006814;GO:0008508;GO:0008508;GO:0008508;GO:0015125;GO:0015293;GO:…	K14341	-	P	0UQBJ;09ZP9;1AXGB;1CW26;KOG2718;0DM72;18SX1;12S63;0VAK0	solute carrier family 10 (sodium/bile acid cotransporter family), member 1 [Source:MGI Symbol;Acc:MGI:97379]	20493	O08705
ENSMUSG00000031698	32.056	48.5021	15.6099	0.321841	-1.63558	0.0270908	1	8	86050932	86112974	-	4283	Mylk3	GO:0000166;GO:0002528;GO:0002528;GO:0004672;GO:0004674;GO:0004683;GO:0004687;GO:0004687;GO:0004687;GO:0004687;GO:0004687;GO:0005524;GO:0005524;GO:0005737;GO:0005737;GO:0005737;GO:0005829;GO:0005829;GO:0006468;GO:0006468;GO:0006468;GO:0006468;GO:0015629;GO:0015629;GO:0016301;GO:0016310;GO:0016740;GO:0045214;GO:0045214;GO:0045214;GO:0045214;GO:0048769;GO:0048769;GO:0055003;GO:0055003;GO:0055003;GO:…	K00907	EC:2.7.11.18	Z;T	191X3;1AW72;KOG0032;0W1R5;0APED;0UFV8;1CXDG;14F70;0DFXJ	myosin light chain kinase 3 [Source:MGI Symbol;Acc:MGI:2443063]	213435	Q3UIZ8
ENSMUSG00000067276	214.365	150.797	277.933	1.8431	0.882134	0.0273172	1	X	142585227	142610410	-	7795	Capn6	GO:0001578;GO:0005515;GO:0005737;GO:0005737;GO:0005819;GO:0005856;GO:0005874;GO:0005876;GO:0005876;GO:0006508;GO:0008017;GO:0048471;GO:0048471;GO:0048471;GO:0051493;	K08575	EC:3.4.22.-	Z;O;T	18TR1;12RVK;0DJ9T;1AY9N;KOG0045;0V8UF;0UK04;1CU1S;09XWX	calpain 6 [Source:MGI Symbol;Acc:MGI:1100850]	12338	O35646;Q80VZ1
ENSMUSG00000027070	28.432	42.1103	14.7537	0.350359	-1.51309	0.0273405	1	2	69254684	69416409	-	16701	Lrp2	GO:0001822;GO:0001843;GO:0003139;GO:0003148;GO:0003223;GO:0003281;GO:0005509;GO:0005509;GO:0005509;GO:0005509;GO:0005515;GO:0005515;GO:0005515;GO:0005615;GO:0005737;GO:0005768;GO:0005768;GO:0005783;GO:0005794;GO:0005886;GO:0005886;GO:0005886;GO:0005903;GO:0005905;GO:0005905;GO:0006766;GO:0006897;GO:0006897;GO:0006898;GO:0006898;GO:0006898;GO:0006898;GO:0007399;GO:0007507;GO:0007605;GO:0008283;GO:…	K06233	-	T	18ZKT;1CZS2;0DPRM;KOG1215;0V6SX;12PH9;1B32I;09VU7;0UTUJ	low density lipoprotein receptor-related protein 2 [Source:MGI Symbol;Acc:MGI:95794]	14725	A2ARV4
ENSMUSG00000055148	468.876	581.535	356.216	0.612543	-0.707116	0.0274165	1	8	73072877	73075500	+	1847	Klf2	GO:0000122;GO:0000122;GO:0000785;GO:0000785;GO:0000785;GO:0000902;GO:0000978;GO:0000981;GO:0000981;GO:0000981;GO:0001701;GO:0003677;GO:0003677;GO:0003677;GO:0003700;GO:0003700;GO:0003700;GO:0005515;GO:0005634;GO:0005634;GO:0006357;GO:0032715;GO:0032715;GO:0034101;GO:0034616;GO:0035264;GO:0036003;GO:0036003;GO:0040029;GO:0042311;GO:0043249;GO:0045429;GO:0045429;GO:0045893;GO:0045893;GO:0045893;GO:…	K17845	-	K	13SHE;0UQ9D;0VDN4;19395;1B1SD;0A4BQ;KOG1721;0DFNB;1CY9U	Kruppel-like factor 2 (lung) [Source:MGI Symbol;Acc:MGI:1342772]	16598	Q60843;Q3V293
ENSMUSG00000017724	70.8737	128.692	13.0552	0.101445	-3.30122	0.0274245	1	11	101660568	101676197	-	3104	Etv4	GO:0000978;GO:0000981;GO:0001228;GO:0003677;GO:0003677;GO:0003700;GO:0005634;GO:0005634;GO:0005634;GO:0005634;GO:0005730;GO:0006355;GO:0006357;GO:0008045;GO:0010628;GO:0030154;GO:0033600;GO:0043565;GO:0045618;GO:0045618;GO:0045893;GO:0045944;GO:0048863;GO:0060444;GO:1990837;GO:0003677;GO:0003700;GO:0005634;GO:0005634;GO:0006355;GO:0043565;GO:0000978;GO:0001228;GO:0003677;GO:0003700;GO:0005634;GO:…	K15592	-	K	1CUMG;KOG3806;1B2YV;13K5Q;0UT89;0VD65;0A2A7;191E0;0DPYA	ets variant 4 [Source:MGI Symbol;Acc:MGI:99423]	18612	P28322;A6MDC6
ENSMUSG00000004266	54.6623	73.4344	35.8902	0.488737	-1.03287	0.0274327	1	6	124697670	124715677	-	2802	Ptpn6	GO:0001784;GO:0002244;GO:0002924;GO:0004721;GO:0004725;GO:0004725;GO:0004725;GO:0004725;GO:0004725;GO:0005001;GO:0005001;GO:0005515;GO:0005515;GO:0005515;GO:0005515;GO:0005515;GO:0005634;GO:0005634;GO:0005654;GO:0005730;GO:0005737;GO:0005737;GO:0005829;GO:0005911;GO:0006470;GO:0006470;GO:0008284;GO:0014068;GO:0016311;GO:0016787;GO:0016791;GO:0017124;GO:0018108;GO:0019221;GO:0019901;GO:0030154;GO:…	K05697	EC:3.1.3.48	T	0V6WW;18S1Y;0DH76;KOG0790;1AUIG;1CRXA;09VYG;132K8;0UPD5	protein tyrosine phosphatase, non-receptor type 6 [Source:MGI Symbol;Acc:MGI:96055]	15170	P29351;Q3UB72
ENSMUSG00000041577	145.872	209.87	81.875	0.390123	-1.358	0.0275649	1	1	133838042	133849152	-	3615	Prelp	GO:0005201;GO:0005576;GO:0005615;GO:0007569;GO:0008201;GO:0008201;GO:0008201;GO:0030021;GO:0062023;GO:0062023;	K08125	-	T	KOG0619;0DHH6;09W85;0V76H;18VHA;13IK7;0UJP9;1CS7H;1AURU	proline arginine-rich end leucine-rich repeat [Source:MGI Symbol;Acc:MGI:2151110]	116847	Q9JK53;Q8CAZ9;Q543S0
ENSMUSG00000037370	216.698	273.855	159.541	0.582574	-0.779488	0.0277349	1	10	24513812	24588057	-	10257	Enpp1	GO:0003676;GO:0003824;GO:0005044;GO:0005576;GO:0006897;GO:0006955;GO:0016787;GO:0016787;GO:0030247;GO:0046872;GO:0046872;GO:0003824;GO:0005044;GO:0005576;GO:0006897;GO:0006955;GO:0016020;GO:0016021;GO:0016787;GO:0030247;GO:0003676;GO:0003824;GO:0005044;GO:0005576;GO:0006897;GO:0006955;GO:0016787;GO:0016787;GO:0030247;GO:0046872;GO:0046872;	K01513	-	F;Z	12Q62;09TDF;0UHWN;0V4CJ;1B4R7;18YZD;0DEQP;KOG2645;1CQX4	ectonucleotide pyrophosphatase/phosphodiesterase 1 [Source:MGI Symbol;Acc:MGI:97370]	18605	P06802;A0A0R4J1Q7
ENSMUSG00000073565	40.4281	25.9313	54.9249	2.1181	1.08277	0.027952	1	18	51250805	51553116	+	4183	Prr16	GO:0003674;GO:0005575;GO:0045727;GO:0045727;GO:0045727;GO:0045793;GO:0045793;GO:0045793;GO:0003674;GO:0005575;GO:0045727;GO:0045727;GO:0045793;GO:0045793;	-	-	S	1CTEF;1ATYZ;0UM8Y;1932U;0V8AE;0IGVQ;12SYW;0DIPH;09XC3	proline rich 16 [Source:MGI Symbol;Acc:MGI:1918623]	71373	A3KMN5
ENSMUSG00000039997	11.6384	18.0437	5.2331	0.290023	-1.78576	0.0281139	1	1	173747973	173770238	-	6706	Ifi203	GO:0002218;GO:0035458;GO:0002218;GO:0035458;GO:0002218;GO:0035458;GO:0002218;GO:0035458;GO:0002218;GO:0035458;	-	-	K	1CTDT;0UM8D;0DINX;0J5NP;194Q0;1B2J8;1408X;0V89T;09XBF	interferon activated gene 203 [Source:MGI Symbol;Acc:MGI:96428]	15950	O35368;E9PUG6
ENSMUSG00000014846	103.126	141.55	64.7025	0.4571	-1.12942	0.0281488	1	8	106194125	106198158	-	1848	Tppp3	GO:0001578;GO:0001578;GO:0001578;GO:0005737;GO:0005856;GO:0005874;GO:0005874;GO:0007566;GO:0015631;GO:0015631;GO:0015631;GO:0032273;GO:0046697;GO:0046697;GO:0046785;GO:0048471;GO:0097427;GO:0001578;GO:0001578;GO:0001578;GO:0001578;GO:0005737;GO:0005856;GO:0005874;GO:0005874;GO:0007566;GO:0015631;GO:0015631;GO:0015631;GO:0015631;GO:0032273;GO:0046697;GO:0046697;GO:0046697;GO:0046785;GO:0048471;GO:…	-	-	Z;T	1CUAT;13QIN;0DJIA;09Y50;1B10R;0UN9C;0V92F;KOG4070;1918E	tubulin polymerization-promoting protein family member 3 [Source:MGI Symbol;Acc:MGI:1915221]	67971	Q9CRB6
ENSMUSG00000011171	20.2598	29.385	11.1347	0.378925	-1.40002	0.0283256	1	12	116041346	116109881	+	4463	Vipr2	GO:0004888;GO:0004930;GO:0004930;GO:0004999;GO:0004999;GO:0004999;GO:0004999;GO:0005886;GO:0005886;GO:0005929;GO:0007165;GO:0007166;GO:0007186;GO:0007186;GO:0007188;GO:0007190;GO:0007190;GO:0008528;GO:0016020;GO:0016020;GO:0016021;GO:0016021;GO:0017046;GO:0048662;GO:0048662;GO:0004888;GO:0004930;GO:0004999;GO:0007166;GO:0007186;GO:0016020;GO:0016020;GO:0016021;GO:0016021;	K04590	-	T	1CVQ8;1B53S;0DKV8;194N2;0UU8R;KOG4564;09ZCX;0VA9Z;13KZH	vasoactive intestinal peptide receptor 2 [Source:MGI Symbol;Acc:MGI:107166]	22355	P41588;Q546Q8
ENSMUSG00000041482	102.982	131.773	74.1915	0.563027	-0.828725	0.0291091	1	18	63143284	63520254	-	17162	Piezo2	GO:0006811;GO:0008381;GO:0016020;GO:0016021;GO:0016021;GO:0034220;GO:0008381;GO:0016020;GO:0016021;GO:0016021;GO:0034220;GO:0006811;GO:0008381;GO:0016020;GO:0016021;GO:0016021;GO:0034220;GO:0006811;GO:0008381;GO:0016020;GO:0016021;GO:0016021;GO:0034220;GO:0006811;GO:0008381;GO:0016020;GO:0016021;GO:0016021;GO:0034220;GO:0008381;GO:0016020;GO:0016021;GO:0016021;GO:0034220;GO:0005261;GO:0005261;GO:…	K22128	-	S;P	194D3;1CY3J;0DP5I;0A1HN;1AW6I;0UI8Z;0VADW;12T15;KOG1893	piezo-type mechanosensitive ion channel component 2 [Source:MGI Symbol;Acc:MGI:1918781]	667742	Q8CD54;E9QNW4
ENSMUSG00000031576	26.8097	16.0089	37.6105	2.34935	1.23226	0.0295221	1	8	26339651	26427967	+	3737	Kcnu1	GO:0005216;GO:0005267;GO:0006811;GO:0006811;GO:0006813;GO:0016020;GO:0016020;GO:0016021;GO:0055085;GO:0071805;	K05274	-	P	KOG1420;0US59;12SEI;0DNTS;0VAV5;1CXR3;09ZYD;1AXQ9;18YNQ	potassium channel, subfamily U, member 1 [Source:MGI Symbol;Acc:MGI:1202300]	16532	O54982;G3X9P7
ENSMUSG00000029119	582.514	443.653	721.375	1.62599	0.701317	0.0295425	1	5	36964265	36987997	-	3528	Man2b2	GO:0003824;GO:0004559;GO:0004559;GO:0004559;GO:0004559;GO:0005576;GO:0005764;GO:0005764;GO:0005774;GO:0005975;GO:0006013;GO:0006013;GO:0008152;GO:0016787;GO:0016798;GO:0030246;GO:0046872;GO:0003824;GO:0005975;GO:0030246;GO:0003824;GO:0004559;GO:0005975;GO:0006013;GO:0030246;	K12312	EC:3.2.1.24	G	0DKQJ;1B24H;191EI;1CVJ0;0UUGH;0V9UI;KOG1959;12QNA;09Z8C	mannosidase 2, alpha B2 [Source:MGI Symbol;Acc:MGI:1195262]	17160	O54782
ENSMUSG00000032492	164.569	206.2	122.938	0.59621	-0.746108	0.0295725	1	9	110551153	110576213	-	2925	Pth1r	GO:0001501;GO:0001503;GO:0001701;GO:0002062;GO:0002076;GO:0004888;GO:0004930;GO:0004930;GO:0004991;GO:0004991;GO:0004991;GO:0005634;GO:0005737;GO:0005886;GO:0005886;GO:0005886;GO:0005887;GO:0006874;GO:0006874;GO:0007165;GO:0007166;GO:0007186;GO:0007186;GO:0007187;GO:0007188;GO:0007188;GO:0007189;GO:0007189;GO:0007189;GO:0007200;GO:0007204;GO:0008284;GO:0008285;GO:0008528;GO:0016020;GO:0016020;GO:…	K04585	-	W;T	0UGQX;0V7NU;09WQA;KOG4564;1CQJY;0DFWK;18T8H;1B3FG;12TNB	parathyroid hormone 1 receptor [Source:MGI Symbol;Acc:MGI:97801]	19228	P41593
ENSMUSG00000000359	91.1906	118.035	64.3459	0.54514	-0.8753	0.0298374	1	2	152468871	152477118	+	2156	Rem1	GO:0000166;GO:0003924;GO:0005246;GO:0005516;GO:0005525;GO:0005525;GO:0005525;GO:0005886;GO:0007165;GO:0008150;GO:0016020;GO:1901842;	K07847	-	S;J	1CQPK;0V77K;0UMXS;12UZ0;18SZF;0DID0;09YEU;1B3R5;KOG0395	rad and gem related GTP binding protein 1 [Source:MGI Symbol;Acc:MGI:1097696]	19700	O35929
ENSMUSG00000028838	44.023	29.0898	58.9561	2.02669	1.01913	0.0298991	1	4	134083683	134111161	-	4333	Extl1	GO:0005783;GO:0005789;GO:0005794;GO:0006486;GO:0006486;GO:0008375;GO:0015020;GO:0016020;GO:0016021;GO:0016021;GO:0016740;GO:0016757;GO:0016757;GO:0016757;GO:0050508;	K02368	EC:2.4.1.224	W;M;G	0DNI8;13IVC;0USEI;KOG1021;1B0J8;1D09N;18USD;0V6K6;09VM2	exostosin-like glycosyltransferase 1 [Source:MGI Symbol;Acc:MGI:1888742]	56219	Q9JKV7;Q3TSP4
ENSMUSG00000020573	43.7978	67.2973	20.2982	0.30162	-1.7292	0.0305172	1	12	32223472	32258658	-	8426	Pik3cg	GO:0000166;GO:0001525;GO:0001932;GO:0002376;GO:0002675;GO:0003376;GO:0003376;GO:0004674;GO:0005515;GO:0005524;GO:0005737;GO:0005737;GO:0005737;GO:0005829;GO:0005829;GO:0005886;GO:0005886;GO:0005886;GO:0005942;GO:0005942;GO:0005943;GO:0005944;GO:0005944;GO:0006468;GO:0006897;GO:0006935;GO:0006954;GO:0007186;GO:0007204;GO:0010595;GO:0010595;GO:0010897;GO:0014065;GO:0014065;GO:0014065;GO:0016020;GO:…	K21289	EC:2.7.1.153	T	18V6R;KOG0904;0DMAW;0UFCH;1CW62;1B0E0;09WZX;12QH0;0V7XY	phosphatidylinositol-4,5-bisphosphate 3-kinase catalytic subunit gamma [Source:MGI Symbol;Acc:MGI:1353576]	30955	Q9JHG7;Q3UVA4;Q8C5Q7
ENSMUSG00000040420	8.87185	3.41411	14.3296	4.19716	2.06941	0.0308358	1	15	22549108	23474504	+	4554	Cdh18	GO:0000902;GO:0005509;GO:0005509;GO:0005509;GO:0005886;GO:0005912;GO:0007043;GO:0007155;GO:0007156;GO:0007275;GO:0016020;GO:0016020;GO:0016339;GO:0016342;GO:0034332;GO:0045296;GO:0098609;GO:0098742;GO:0000902;GO:0005509;GO:0005509;GO:0005509;GO:0005886;GO:0005886;GO:0005912;GO:0007043;GO:0007155;GO:0007155;GO:0007156;GO:0007275;GO:0016020;GO:0016020;GO:0016021;GO:0016339;GO:0016342;GO:0034332;GO:…	K06805	-	Z;U	1ATIC;09UGV;0V5G6;12NRH;1959G;1CPXX;KOG3594;0DFSN;0UHYS	cadherin 18 [Source:MGI Symbol;Acc:MGI:1344366]	320865	E9Q9Q6
ENSMUSG00000015090	283.456	155.66	411.253	2.64199	1.40163	0.0311655	1	2	25356721	25360058	-	1649	Ptgds	GO:0001516;GO:0001516;GO:0004667;GO:0004667;GO:0005501;GO:0005501;GO:0005504;GO:0005549;GO:0005576;GO:0005576;GO:0005615;GO:0005615;GO:0005634;GO:0005737;GO:0005783;GO:0005791;GO:0005791;GO:0005794;GO:0005794;GO:0006629;GO:0006631;GO:0006633;GO:0006693;GO:0016020;GO:0016853;GO:0031965;GO:0036094;GO:0043303;GO:0045187;GO:0048471;GO:2000255;GO:0001516;GO:0001516;GO:0001516;GO:0004667;GO:0004667;GO:…	K01830	EC:5.3.99.2	M	0DSUH;192NG;0VGAM;1CZFJ;0II11;0A5DD;1AZXF;0UTXD;13NW2	prostaglandin D2 synthase (brain) [Source:MGI Symbol;Acc:MGI:99261]	19215	O09114
ENSMUSG00000026678	48.2794	80.8388	15.72	0.194461	-2.36245	0.0314238	1	1	169483070	169523382	+	4546	Rgs5	GO:0005096;GO:0005737;GO:0007165;GO:0007186;GO:0009968;GO:0016020;GO:0043547;GO:1904706;	K16449	-	T	18ZXZ;0UKX5;0VFE7;1D1AV;1B4ZY;KOG3589;0A4IU;13KH2;0DS1U	regulator of G-protein signaling 5 [Source:MGI Symbol;Acc:MGI:1098434]	19737	O08850
ENSMUSG00000040938	26.6233	15.8869	37.3596	2.35159	1.23364	0.0315668	1	11	70103578	70107243	+	2554	Slc16a11	GO:0005783;GO:0005789;GO:0005789;GO:0005789;GO:0005886;GO:0005886;GO:0005886;GO:0005887;GO:0006629;GO:0006629;GO:0006629;GO:0008028;GO:0015293;GO:0015718;GO:0016020;GO:0016021;GO:0016021;GO:0022857;GO:0050833;GO:0050833;GO:0055085;GO:1901475;GO:0005783;GO:0005789;GO:0005789;GO:0005886;GO:0005886;GO:0005887;GO:0006629;GO:0006629;GO:0008028;GO:0015293;GO:0015718;GO:0016020;GO:0016021;GO:0016021;GO:…	K08188	-	P;G	1D11A;0A48S;0VF3G;191EG;0UGRU;13PF4;0DRT6;1AUCG;KOG2504	solute carrier family 16 (monocarboxylic acid transporters), member 11 [Source:MGI Symbol;Acc:MGI:2663709]	216867	Q5NC32;Q9JJC0
ENSMUSG00000031889	735.817	570.457	901.177	1.57974	0.659691	0.0316676	1	8	105951777	105979685	+	4704	D230025D16Rik	GO:0005802;GO:0005802;GO:0016020;GO:0030165;GO:0030425;GO:0030425;GO:0030672;GO:0030672;GO:0035254;GO:0043001;GO:0043001;	-	-	S;J;U	0VCNS;09VU0;0DNX7;1CV1F;18SV8;1B23J;KOG2819;0UNAF;12R3W	RIKEN cDNA D230025D16 gene [Source:MGI Symbol;Acc:MGI:2443049]	234678	Q922R1
ENSMUSG00000011752	3017.07	2189.06	3845.08	1.7565	0.812705	0.0317584	1	19	41900362	41907099	+	1982	Pgam1	GO:0003824;GO:0004082;GO:0004619;GO:0004619;GO:0004619;GO:0005634;GO:0005634;GO:0005737;GO:0005829;GO:0006096;GO:0006096;GO:0006096;GO:0006110;GO:0016787;GO:0016853;GO:0016868;GO:0019901;GO:0043209;GO:0043456;GO:0045730;	K01834	EC:5.4.2.11	G	0V5T2;1B52B;190M4;13A94;1CZQX;0UM2W;KOG0235;0DQN3;09UAQ	phosphoglycerate mutase 1 [Source:MGI Symbol;Acc:MGI:97552]	18648	Q9DBJ1;Q3U7Z6
ENSMUSG00000035686	31.4407	19.402	43.4794	2.24097	1.16412	0.0320373	1	7	97062145	97066937	-	2189	Thrsp	GO:0005515;GO:0005515;GO:0005634;GO:0005654;GO:0005654;GO:0005737;GO:0005829;GO:0005829;GO:0006629;GO:0009617;GO:0010866;GO:0042802;GO:0042802;GO:0042802;GO:0042803;GO:0046890;GO:0046890;GO:0046890;	-	-	K	13TR5;1932B;0VIGU;0A7TG;0UVIU;1D3WE;1B5IZ;0DUIS;0J34G	thyroid hormone responsive [Source:MGI Symbol;Acc:MGI:109126]	21835	Q62264;Q543J4;Q8BPB6
ENSMUSG00000030134	19.246	10.7005	27.7915	2.59721	1.37696	0.0321008	1	6	117988399	118068507	+	3355	Rasgef1a	GO:0005085;GO:0005085;GO:0005085;GO:0005575;GO:0007264;GO:0016477;GO:0046579;GO:0050790;GO:0005085;GO:0005085;GO:0005085;GO:0005085;GO:0005575;GO:0007264;GO:0016477;GO:0016477;GO:0046579;GO:0046579;GO:0050790;GO:0005085;GO:0005085;GO:0005085;GO:0005575;GO:0007264;GO:0016477;GO:0046579;GO:0050790;	-	-	T	1AW7F;191TF;09UFQ;0DFRD;KOG3541;13KPK;0V5F3;0UKR2;1CQEY	RasGEF domain family, member 1A [Source:MGI Symbol;Acc:MGI:1917977]	70727	A6H650;Q3TYC0
ENSMUSG00000045362	11.5594	5.51801	17.6007	3.18969	1.67342	0.0321928	1	7	143161396	143182459	-	3218	Tnfrsf26	GO:0016020;GO:0016021;GO:0005886;GO:0009986;GO:0016020;GO:0016021;GO:0036462;GO:0043065;	K05161	-	T	196G5;1B8BX;1D5QS;0DWCJ;1482D;0AAZX;0VN00;0JFKD;0UWVH	tumor necrosis factor receptor superfamily, member 26 [Source:MGI Symbol;Acc:MGI:2651928]	244237	P83626;Q3U3N2
ENSMUSG00000105096	14.9683	7.70581	22.2307	2.88493	1.52854	0.0322181	1	5	105363565	105387399	-	3873	Gbp10	GO:0003924;GO:0003924;GO:0005525;GO:0005525;GO:0005794;GO:0031410;GO:0031410;GO:0042832;GO:0042832;GO:0050830;GO:0050830;GO:0071222;GO:0071346;GO:0071346;	K20908	-	O;T;D;C;K	0V9BC;134KU;09XSJ;KOG2037;0DJTQ	guanylate-binding protein 10 [Source:MGI Symbol;Acc:MGI:4359647]	626578	Q000W5
ENSMUSG00000052151	243.867	183.308	304.425	1.66073	0.731817	0.0323689	1	10	79362264	79369630	-	1654	Plpp2	GO:0005768;GO:0005769;GO:0005769;GO:0005783;GO:0005783;GO:0005789;GO:0005886;GO:0005886;GO:0005887;GO:0005901;GO:0005901;GO:0006629;GO:0006644;GO:0006644;GO:0006644;GO:0006644;GO:0006670;GO:0006670;GO:0006672;GO:0006672;GO:0007165;GO:0008195;GO:0008195;GO:0008195;GO:0008195;GO:0016020;GO:0016021;GO:0016021;GO:0016787;GO:0031901;GO:0042392;GO:0042392;GO:0042577;GO:0046839;GO:0046839;GO:0046839;GO:…	K01080	EC:3.1.3.4	I	1CZPS;0DQM3;18W36;0A2ZG;0UKKX;13HEU;0VDUM;KOG3030;1AY4D	phospholipid phosphatase 2 [Source:MGI Symbol;Acc:MGI:1354945]	50784	Q9DAX2
ENSMUSG00000022602	21.6921	31.3786	12.0056	0.382605	-1.38607	0.0330164	1	15	74540932	74544419	-	3057	Arc	GO:0001669;GO:0003723;GO:0003729;GO:0003729;GO:0003729;GO:0003779;GO:0005515;GO:0005737;GO:0005737;GO:0005737;GO:0005737;GO:0005768;GO:0005856;GO:0005856;GO:0005886;GO:0005886;GO:0005886;GO:0005886;GO:0005938;GO:0006897;GO:0007010;GO:0007010;GO:0007010;GO:0007010;GO:0007275;GO:0007492;GO:0007612;GO:0007616;GO:0007616;GO:0007616;GO:0009952;GO:0014069;GO:0015629;GO:0015629;GO:0015629;GO:0016020;GO:…	K15867	-	Z	13MVY;0UPC0;1AUZ9;0DP49;18S81;0IIAZ;0VCC3;0A1GI;1CY28	activity regulated cytoskeletal-associated protein [Source:MGI Symbol;Acc:MGI:88067]	11838	Q9WV31
ENSMUSG00000041445	42.7799	68.6293	16.9306	0.246697	-2.01919	0.0330413	1	14	34097422	34126244	+	3974	Mmrn2	GO:0001525;GO:0002042;GO:0005201;GO:0005515;GO:0005576;GO:0005604;GO:0005615;GO:0005615;GO:0005615;GO:0030948;GO:0030948;GO:0030948;GO:0031012;GO:0062023;GO:0090051;GO:0090051;GO:0090051;	K24247	-	S;T	1AYTU;18Y32;0UTIY;1CZB3;13HYF;0VDHP;0IH6A;0A2MS;0DQ98	multimerin 2 [Source:MGI Symbol;Acc:MGI:2385618]	105450	A6H6E2
ENSMUSG00000050425	5.02109	9.05794	0.984237	0.10866	-3.20211	0.03308	1	7	48200713	48207834	-	2077	Mrgprb2	GO:0004888;GO:0004930;GO:0004930;GO:0004930;GO:0005886;GO:0007165;GO:0007165;GO:0007166;GO:0007186;GO:0007186;GO:0007186;GO:0016020;GO:0016021;GO:0016021;GO:1902349;	K08396	-	T	0UM4U;0VBA7;194BG;0DN0T;09XHS;141QE;0J9NM;1CWWY;1B1NN	MAS-related GPR, member B2 [Source:MGI Symbol;Acc:MGI:2441674]	243979	Q3KNA1;W8W3G3
ENSMUSG00000052504	106.318	134.754	77.8808	0.577947	-0.790991	0.0330833	1	16	63363897	63684538	-	8692	Epha3	GO:0000166;GO:0004672;GO:0004713;GO:0004713;GO:0004714;GO:0005003;GO:0005003;GO:0005004;GO:0005524;GO:0005524;GO:0005654;GO:0005769;GO:0005829;GO:0005886;GO:0005887;GO:0005887;GO:0006468;GO:0007169;GO:0010976;GO:0015629;GO:0016020;GO:0016021;GO:0016021;GO:0016301;GO:0016310;GO:0016740;GO:0018108;GO:0031965;GO:0032956;GO:0043087;GO:0045806;GO:0048013;GO:0051893;GO:0070507;GO:0071300;GO:1903078;GO:…	K05104	EC:2.7.10.1	T	0DEEW;0UFCM;1AR9W;18YYP;09T3T;1CP4M;KOG0196;0V42J;12PWI	Eph receptor A3 [Source:MGI Symbol;Acc:MGI:99612]	13837	-
ENSMUSG00000056758	372.365	456.043	288.686	0.633024	-0.659668	0.0331541	1	10	120197180	120312374	-	6772	Hmga2	GO:0000122;GO:0000122;GO:0000228;GO:0000785;GO:0000976;GO:0001837;GO:0002062;GO:0003131;GO:0003677;GO:0003677;GO:0003680;GO:0003680;GO:0003712;GO:0003714;GO:0003906;GO:0005515;GO:0005515;GO:0005634;GO:0005634;GO:0005634;GO:0005634;GO:0006284;GO:0006355;GO:0006355;GO:0006355;GO:0007049;GO:0007095;GO:0007165;GO:0007283;GO:0008284;GO:0008301;GO:0008584;GO:0010564;GO:0010628;GO:0019899;GO:0021846;GO:…	K09283	-	K;B	1D4AF;0UW8K;193ZG;0IZGR;0DUZR;0VKQA;13T5N;0A8EN;1B6HN	high mobility group AT-hook 2 [Source:MGI Symbol;Acc:MGI:101761]	15364	P52927
ENSMUSG00000049107	4.73123	8.49566	0.966801	0.113799	-3.13544	0.033276	1	6	126078375	126143873	-	1714	Ntf3	GO:0005102;GO:0005165;GO:0005576;GO:0008083;GO:0016020;GO:0016021;GO:0050918;GO:0000187;GO:0002092;GO:0005102;GO:0005165;GO:0005576;GO:0007169;GO:0008083;GO:0008083;GO:0008284;GO:0016020;GO:0016021;GO:0030335;GO:0032148;GO:0033138;GO:0042056;GO:0042981;GO:0050731;GO:0050732;GO:0050918;GO:0050930;GO:0090630;GO:2000251;GO:0000187;GO:0002092;GO:0005102;GO:0005163;GO:0005165;GO:0005166;GO:0005515;GO:…	K04356	-	W;T	0DMBP;190VW;1B3CE;0IHMM;1CP7Y;0UQH4;09ZTG;12SCE;0VAPR	neurotrophin 3 [Source:MGI Symbol;Acc:MGI:97380]	18205	P20181;Q3V1A4
ENSMUSG00000069793	242.054	336.67	147.437	0.437928	-1.19123	0.0333098	1	11	82869216	82882656	-	5965	Slfn9	GO:0000049;GO:0000166;GO:0004518;GO:0004519;GO:0004521;GO:0005524;GO:0005634;GO:0005737;GO:0005737;GO:0008270;GO:0016787;GO:0046872;GO:0051607;GO:0090305;GO:0090502;GO:0000049;GO:0000166;GO:0004518;GO:0004519;GO:0004521;GO:0005524;GO:0005634;GO:0005737;GO:0005737;GO:0008270;GO:0016787;GO:0046872;GO:0051607;GO:0090305;GO:0090502;	K24459	EC:3.1.-.-	S	13MK6;0DNJW;1CXGY;0IJEW;0VBV2;1ATW2;0A0YK;0UNAG	schlafen 9 [Source:MGI Symbol;Acc:MGI:2445121]	237886	B1ARD6
ENSMUSG00000054690	76.5817	129.293	23.8709	0.184627	-2.43731	0.0333723	1	3	137046828	137137946	+	5409	Emcn	GO:0001525;GO:0001525;GO:0005886;GO:0005886;GO:0016020;GO:0016021;GO:0016021;GO:0030155;GO:0030155;GO:0030246;GO:0030246;GO:0061484;GO:0098609;GO:0098609;GO:0001525;GO:0005886;GO:0016020;GO:0016021;GO:0016021;GO:0030155;GO:0030246;GO:0061484;GO:0098609;GO:0016020;GO:0016021;	K16664	-	W;U	1B5FV;13VKV;0UVBG;1D42Q;0VHJV;196G6;0DURT;0J0MP;0A7AA	endomucin [Source:MGI Symbol;Acc:MGI:1891716]	59308	Q9R0H2
ENSMUSG00000023960	967.449	749.044	1185.86	1.58316	0.662806	0.0335456	1	17	44389704	44397458	+	4858	Enpp5	GO:0000210;GO:0003824;GO:0004551;GO:0005576;GO:0005886;GO:0005887;GO:0007154;GO:0008270;GO:0008270;GO:0009166;GO:0016020;GO:0016020;GO:0016021;GO:0016787;GO:0046872;GO:0000210;GO:0000210;GO:0003824;GO:0004551;GO:0005576;GO:0005886;GO:0005886;GO:0005887;GO:0007154;GO:0007154;GO:0008270;GO:0008270;GO:0008270;GO:0009166;GO:0016020;GO:0016020;GO:0016020;GO:0016021;GO:0016787;GO:0046872;	K18398	EC:3.1.-.-	F;S	1D0GI;0DJ56;0UTFE;12QQY;0V8QQ;1B27F;18YQU;KOG2645;09XT3	ectonucleotide pyrophosphatase/phosphodiesterase 5 [Source:MGI Symbol;Acc:MGI:1933830]	83965	Q9EQG7;Q5FWJ8
ENSMUSG00000031591	1676.44	1300.8	2052.08	1.57755	0.657682	0.033591	1	8	41793234	41827810	-	3390	Asah1	GO:0003714;GO:0005576;GO:0005615;GO:0005615;GO:0005634;GO:0005634;GO:0005764;GO:0005764;GO:0005764;GO:0006629;GO:0006631;GO:0006665;GO:0010033;GO:0016787;GO:0016810;GO:0016810;GO:0016811;GO:0016922;GO:0017040;GO:0017040;GO:0017040;GO:0017064;GO:0030216;GO:0030216;GO:0030324;GO:0045892;GO:0046512;GO:0046512;GO:0046513;GO:0046513;GO:0046514;GO:0046514;GO:0050810;GO:0050810;GO:0062098;GO:0071356;GO:…	K12348	EC:3.5.1.23	G	139WY;1B100;0VBJK;18SRY;0UFFA;0DJKA;0IFSS;1CX7S;0A0PG	N-acylsphingosine amidohydrolase 1 [Source:MGI Symbol;Acc:MGI:1277124]	11886	Q9WV54;Q78P93
ENSMUSG00000032366	4174.67	5265.16	3084.19	0.585772	-0.771588	0.033921	1	9	66929872	66956688	-	6485	Tpm1	GO:0003779;GO:0005856;GO:0003779;GO:0005856;GO:0001701;GO:0003065;GO:0003779;GO:0003779;GO:0005200;GO:0005515;GO:0005737;GO:0005737;GO:0005856;GO:0005862;GO:0005884;GO:0006936;GO:0007015;GO:0015629;GO:0015629;GO:0030016;GO:0030049;GO:0030336;GO:0031529;GO:0032781;GO:0032991;GO:0042060;GO:0042802;GO:0042802;GO:0042803;GO:0042803;GO:0043462;GO:0045785;GO:0046982;GO:0046982;GO:0047485;GO:0051015;GO:…	K10373	-	Z	194A2;0V7TQ;KOG1003;0UMIG;0DJ35;09XR3;1AZIJ;1CTUZ;12RF9	tropomyosin 1, alpha [Source:MGI Symbol;Acc:MGI:98809]	22003	P58771;Q545Y3
ENSMUSG00000007872	1535.87	1981.24	1090.5	0.550415	-0.861409	0.0339734	1	4	135870808	135873066	+	1791	Id3	GO:0000122;GO:0000122;GO:0001656;GO:0005515;GO:0005515;GO:0005515;GO:0005634;GO:0005634;GO:0005634;GO:0005634;GO:0005634;GO:0005737;GO:0005737;GO:0005737;GO:0006275;GO:0006275;GO:0007275;GO:0007417;GO:0007507;GO:0007517;GO:0007623;GO:0008134;GO:0009611;GO:0010628;GO:0010629;GO:0019904;GO:0030154;GO:0030182;GO:0030855;GO:0030903;GO:0032922;GO:0042476;GO:0043065;GO:0043065;GO:0043433;GO:0043433;GO:…	K17694	-	K	1D3MD;0DU9M;0UVFC;19310;0A7GQ;0VIBM;13VVH;1B5X9;0IYKY	inhibitor of DNA binding 3 [Source:MGI Symbol;Acc:MGI:96398]	15903	P41133;Q545W1
ENSMUSG00000021464	239.722	300.622	178.822	0.59484	-0.749427	0.0342561	1	13	53263348	53440160	-	4242	Ror2	GO:0000166;GO:0004672;GO:0005524;GO:0005524;GO:0006468;GO:0007169;GO:0016020;GO:0016021;GO:0000166;GO:0001501;GO:0001502;GO:0001756;GO:0004672;GO:0004714;GO:0004714;GO:0004714;GO:0005109;GO:0005109;GO:0005515;GO:0005515;GO:0005515;GO:0005524;GO:0005524;GO:0005737;GO:0005737;GO:0005874;GO:0005874;GO:0005886;GO:0005886;GO:0005887;GO:0005887;GO:0006468;GO:0007169;GO:0007169;GO:0007223;GO:0007224;GO:…	K05123	EC:2.7.10.1	T	13AX0;0B34N;0E7GN;0IMMJ;0V2NI;1970M;1BAN1;1DEHI;0WFGG	receptor tyrosine kinase-like orphan receptor 2 [Source:MGI Symbol;Acc:MGI:1347521]	26564	Q8C3W2
ENSMUSG00000087408	57.7303	34.1599	81.3007	2.38001	1.25097	0.0343352	1	8	70768425	70784242	+	3171	Cers1	GO:0001701;GO:0005125;GO:0005125;GO:0005576;GO:0005576;GO:0005615;GO:0005615;GO:0007165;GO:0007492;GO:0007498;GO:0008083;GO:0008083;GO:0010862;GO:0030509;GO:0060395;GO:0005515;GO:0005783;GO:0005783;GO:0005783;GO:0005789;GO:0006629;GO:0006665;GO:0007420;GO:0016020;GO:0016021;GO:0016021;GO:0016410;GO:0016740;GO:0030148;GO:0035690;GO:0036146;GO:0043231;GO:0046513;GO:0046513;GO:0046513;GO:0046513;GO:…	K04710	EC:2.3.1.299	I;U	0UUCV;0VCJD;13HBU;0DPBT;0A1PM;KOG1607;19159;1AUHE;1CY9S	ceramide synthase 1 [Source:MGI Symbol;Acc:MGI:2136690]	93898	P27545;A2RT05
ENSMUSG00000034258	87.1529	63.022	111.284	1.76579	0.820316	0.0343537	1	12	85793313	85860359	+	3504	Flvcr2	GO:0015232;GO:0015886;GO:0016020;GO:0016021;GO:0020037;GO:0022857;GO:0055085;	K08220	-	T;B;U	1B4QB;09WK6;12TPY;18TD0;KOG2563;1CSK7;0V7IS;0UQU1;0DHVK	feline leukemia virus subgroup C cellular receptor 2 [Source:MGI Symbol;Acc:MGI:2384974]	217721	Q91X85;A0A0R4J0E9
ENSMUSG00000056399	2.49107	4.98214	0	0	-Inf	0.0346953	1	17	25517368	25519139	+	1220	Prss34	GO:0004252;GO:0004252;GO:0005539;GO:0005615;GO:0005615;GO:0006508;GO:0006508;GO:0006508;GO:0006508;GO:0008201;GO:0008233;GO:0008236;GO:0019800;GO:0031012;	-	-	O;E	0UPTG;KOG3627;1B5CR;195SG;143VI;1D1XH;0DSDX;0A577;0V91T	protease, serine 34 [Source:MGI Symbol;Acc:MGI:2681414]	328780	Q80UR4
ENSMUSG00000031574	210.612	157.781	263.444	1.66968	0.739572	0.0348922	1	8	26296583	26306010	+	4113	Star	GO:0005739;GO:0005739;GO:0006694;GO:0006694;GO:0006869;GO:0008203;GO:0008289;GO:0008289;GO:0015485;GO:0015918;GO:0120009;GO:0120020;GO:0005739;GO:0005739;GO:0005739;GO:0005758;GO:0005758;GO:0005758;GO:0005829;GO:0005829;GO:0006082;GO:0006694;GO:0006694;GO:0006694;GO:0006699;GO:0006699;GO:0006703;GO:0006703;GO:0006869;GO:0007420;GO:0007584;GO:0007623;GO:0008203;GO:0008211;GO:0008289;GO:0008289;GO:…	K16931	-	I	0VAN2;1CW4R;0UPBY;0DM9K;KOG3845;18ZUR;12S8F;09ZRK;1AYZ5	steroidogenic acute regulatory protein [Source:MGI Symbol;Acc:MGI:102760]	20845	P51557
ENSMUSG00000089762	282.945	348.138	217.752	0.625476	-0.676974	0.0349288	1	2	30361549	30364231	-	2683	Ier5l	GO:0003674;GO:0005575;GO:0008150;	-	-	S	0VDIM;0UGY2;0DQA9;1B49A;18ZFQ;0A2NR;0J77W;1CZCB;13Z3R	immediate early response 5-like [Source:MGI Symbol;Acc:MGI:1919750]	72500	Q99J55
ENSMUSG00000005373	144.981	102.692	187.269	1.8236	0.866787	0.0350222	1	5	135118744	135167236	+	5538	Mlxipl	GO:0000122;GO:0000978;GO:0000978;GO:0000981;GO:0001227;GO:0003677;GO:0003677;GO:0003677;GO:0003700;GO:0005515;GO:0005634;GO:0005634;GO:0005634;GO:0005634;GO:0005654;GO:0005654;GO:0005667;GO:0005737;GO:0005737;GO:0005829;GO:0005829;GO:0006110;GO:0006357;GO:0006357;GO:0008134;GO:0008134;GO:0008284;GO:0009749;GO:0010255;GO:0019901;GO:0033137;GO:0035538;GO:0042593;GO:0043565;GO:0045723;GO:0045821;GO:…	K09113	-	K	0V5QK;0URAF;12NWH;191C2;0DH8D;1CRYI;1B16I;KOG3582;09UR0	MLX interacting protein-like [Source:MGI Symbol;Acc:MGI:1927999]	58805	Q99MZ3
ENSMUSG00000033540	291.22	221.445	360.995	1.63018	0.70503	0.0351755	1	5	108808197	108832423	+	4204	Idua	GO:0003940;GO:0003940;GO:0004553;GO:0005102;GO:0005764;GO:0005975;GO:0006027;GO:0008152;GO:0016787;GO:0016798;GO:0030135;GO:0030209;GO:0030211;GO:0004553;GO:0005975;GO:0008152;GO:0016787;GO:0016798;GO:0004553;GO:0005975;GO:0008152;GO:0016787;GO:0016798;GO:0004553;GO:0005975;GO:0008152;GO:0016787;GO:0016798;GO:0004553;GO:0005975;GO:0008152;GO:0016787;GO:0016798;	K01217	EC:3.2.1.76	G	1B3ST;12Q2J;0VDBJ;18UDI;0IEET;09XS7;0DQ2W;1CZ3W;0UGTN	iduronidase, alpha-L [Source:MGI Symbol;Acc:MGI:96418]	15932	Q8BMG0;Q8BLF6;Q3U1Z0
ENSMUSG00000056492	336.947	419.89	254.004	0.604928	-0.725164	0.035262	1	17	43671342	43770448	+	9010	Adgrf5	GO:0003094;GO:0003674;GO:0004888;GO:0004930;GO:0005886;GO:0006112;GO:0007166;GO:0007186;GO:0009986;GO:0016020;GO:0016020;GO:0016021;GO:0016021;GO:0019216;GO:0031410;GO:0042593;GO:0043031;GO:0043129;GO:0043129;GO:0045177;GO:0045444;GO:0048821;GO:0061626;GO:0071073;GO:0003094;GO:0003674;GO:0004888;GO:0004930;GO:0005886;GO:0006112;GO:0007166;GO:0007186;GO:0009986;GO:0009986;GO:0016020;GO:0016020;GO:…	K08458	-	T	0USIW;191TY;1CR6I;12TGQ;0DNU6;1AYKZ;0A1II;0VBR4;KOG4193	adhesion G protein-coupled receptor F5 [Source:MGI Symbol;Acc:MGI:2182928]	224792	G5E8Q8
ENSMUSG00000049436	21.4869	30.8653	12.1086	0.392305	-1.34995	0.0353448	1	16	38593546	38620690	-	2089	Upk1b	GO:0005887;GO:0009617;GO:0016020;GO:0016021;GO:0016021;GO:0016324;GO:0030855;GO:0030855;GO:0120001;	K17347	-	S;G	18S1Z;0A06Z;KOG3882;1AVBM;0DMT8;1CWNJ;0UR0I;13JSU;0VB2X	uroplakin 1B [Source:MGI Symbol;Acc:MGI:98912]	22268	Q9Z2C6
ENSMUSG00000109372	46.9741	20.9079	73.0403	3.49343	1.80464	0.0354867	1	8	36232944	36285201	+	6352	Gm19410	GO:0005509;GO:0006897;GO:0016020;GO:0016021;GO:0048251;	-	-	-	-	predicted gene, 19410 [Source:MGI Symbol;Acc:MGI:5011595]	100502846	-
ENSMUSG00000032036	55.1436	72.7067	37.5805	0.516878	-0.952105	0.0355239	1	9	34397190	34948012	+	6454	Kirrel3	GO:0001764;GO:0002121;GO:0005515;GO:0005576;GO:0005886;GO:0005886;GO:0005887;GO:0005911;GO:0007155;GO:0007156;GO:0007416;GO:0007416;GO:0008021;GO:0016020;GO:0016021;GO:0021740;GO:0021766;GO:0030097;GO:0030165;GO:0030424;GO:0030424;GO:0030425;GO:0042995;GO:0043198;GO:0048812;GO:0050839;GO:0072102;GO:0098609;GO:0016020;GO:0016021;GO:0016020;GO:0016021;GO:0016020;GO:0016021;GO:0016020;GO:0016021;GO:…	-	-	T	0DEUY;12RIJ;18VGA;1AX72;1CPIP;KOG3510;0V4H5;0UKIB;09TI8	kirre like nephrin family adhesion molecule 3 [Source:MGI Symbol;Acc:MGI:1914953]	67703	Q8BR86
ENSMUSG00000034911	107.746	158.059	57.4328	0.363362	-1.46052	0.0356782	1	8	71836916	71848446	-	6461	Ushbp1	GO:0005575;GO:0008150;GO:0030165;GO:0030165;	K21881	-	S	0A1XA;0VCSU;1CYI6;0IGFX;0DPJD;0UP63;18X4V;1AYRI;13N6M	USH1 protein network component harmonin binding protein 1 [Source:MGI Symbol;Acc:MGI:1922920]	234395	Q8R370
ENSMUSG00000034845	16.4458	24.1	8.79166	0.3648	-1.45482	0.0357353	1	8	71950409	71964396	-	1987	Plvap	GO:0000165;GO:0002693;GO:0005901;GO:0005901;GO:0009986;GO:0016021;GO:0033209;GO:0042802;	K17309	-	S;U	0A2Z2;1ASKY;0UHQB;18SYK;1CXHX;13MIB;0DQKU;0VDU7;0IJNT	plasmalemma vesicle associated protein [Source:MGI Symbol;Acc:MGI:1890497]	84094	Q91VC4;G3X924
ENSMUSG00000039601	119.914	89.1272	150.702	1.69086	0.757756	0.0361766	1	17	44112242	44350407	+	4372	Rcan2	GO:0003676;GO:0019722;GO:0003676;GO:0019722;GO:0003676;GO:0019722;GO:0003676;GO:0005737;GO:0006979;GO:0007219;GO:0007614;GO:0008597;GO:0019722;GO:0031987;GO:0033173;GO:0043666;GO:0070884;GO:0003676;GO:0005737;GO:0006979;GO:0007219;GO:0007614;GO:0008597;GO:0019722;GO:0031987;GO:0033173;GO:0043666;GO:0070884;GO:0003676;GO:0019722;	K17903	-	T	1CXE9;0VBS7;KOG4019;0A0VR;13Q4H;1AW6B;0UIP2;0DNGZ;1929Y	regulator of calcineurin 2 [Source:MGI Symbol;Acc:MGI:1858219]	53901	Q9JHG2;Q543P2
ENSMUSG00000044217	61.0761	79.8674	42.2848	0.529438	-0.917467	0.0362974	1	15	99488663	99492710	+	2599	Aqp5	GO:0005515;GO:0005783;GO:0005886;GO:0005886;GO:0005887;GO:0005887;GO:0005902;GO:0006833;GO:0006833;GO:0006833;GO:0006833;GO:0009925;GO:0015250;GO:0015250;GO:0015250;GO:0015250;GO:0015267;GO:0015670;GO:0015670;GO:0015670;GO:0015670;GO:0016020;GO:0016020;GO:0016021;GO:0016021;GO:0016324;GO:0016324;GO:0030157;GO:0030659;GO:0030659;GO:0030659;GO:0031410;GO:0042476;GO:0042802;GO:0042802;GO:0046541;GO:…	K09867	-	P;G	0A07C;1CRRC;0VB3C;KOG0223;18U3E;0UHJH;12X3C;1AT6C;0DH12	aquaporin 5 [Source:MGI Symbol;Acc:MGI:106215]	11830	Q9WTY4
ENSMUSG00000009633	188.258	144.051	232.464	1.61376	0.690425	0.0365866	1	1	192954469	192955525	-	871	G0s2	GO:0005739;GO:0005739;GO:0005739;GO:0005739;GO:0006915;GO:0016020;GO:0016021;GO:0097191;GO:0097191;GO:0097191;GO:0120162;GO:2001238;GO:2001238;GO:2001238;GO:2001238;	-	-	T	1B6JG;1D4W0;0J22N;193SC;0VKCE;0UW8G;0A9FN;0DVM8;13UQ8	G0/G1 switch gene 2 [Source:MGI Symbol;Acc:MGI:1316737]	14373	Q61585;Q545U0
ENSMUSG00000015468	166.575	257.411	75.7391	0.294234	-1.76496	0.036929	1	17	34783242	34807477	+	8061	Notch4	GO:0000122;GO:0001569;GO:0001763;GO:0001837;GO:0001886;GO:0001944;GO:0005112;GO:0005112;GO:0005509;GO:0005515;GO:0005515;GO:0005634;GO:0005654;GO:0005783;GO:0005829;GO:0005886;GO:0005886;GO:0006355;GO:0007219;GO:0007219;GO:0007275;GO:0007275;GO:0008593;GO:0009986;GO:0009986;GO:0016020;GO:0016021;GO:0016021;GO:0030154;GO:0030154;GO:0030879;GO:0031410;GO:0032880;GO:0038023;GO:0045446;GO:0045602;GO:…	K20996	-	T	190VJ;09VTG;1CQKV;0V6S8;1AT25;13IPB;0UHF9;0IR7G;0DFXH	notch 4 [Source:MGI Symbol;Acc:MGI:107471]	18132	P31695
ENSMUSG00000051375	143.343	238.09	48.5959	0.204107	-2.2926	0.036954	1	18	38318967	38345106	-	8797	Pcdh1	GO:0005509;GO:0005509;GO:0005515;GO:0005654;GO:0005730;GO:0005886;GO:0005887;GO:0005887;GO:0005911;GO:0007155;GO:0007155;GO:0007155;GO:0007156;GO:0007156;GO:0016020;GO:0016020;GO:0016021;GO:0016339;GO:0030054;GO:0043231;GO:0005509;GO:0005509;GO:0005515;GO:0005654;GO:0005654;GO:0005730;GO:0005730;GO:0005886;GO:0005887;GO:0005887;GO:0005911;GO:0007155;GO:0007155;GO:0007156;GO:0007156;GO:0016020;GO:…	K16498	-	U	0II7Q;0DHV9;12QPB;0V7II;18S5M;0UK5I;1CSJX;09WJX;1AV4M	protocadherin 1 [Source:MGI Symbol;Acc:MGI:104692]	75599	Q8CFX3
ENSMUSG00000028005	367.992	518.971	217.013	0.418159	-1.25788	0.0370452	1	3	81939313	81981996	-	3927	Gucy1b1	GO:0000166;GO:0004016;GO:0004016;GO:0004383;GO:0004383;GO:0004383;GO:0005525;GO:0005737;GO:0006182;GO:0006182;GO:0006182;GO:0008074;GO:0008074;GO:0008074;GO:0009190;GO:0016829;GO:0016849;GO:0019934;GO:0019934;GO:0020037;GO:0020037;GO:0020037;GO:0020037;GO:0032991;GO:0032991;GO:0035556;GO:0038060;GO:0043167;GO:0043167;GO:0044877;GO:0044877;GO:0046872;GO:0047805;GO:0047805;GO:0048786;GO:0048786;GO:…	K12319	EC:4.6.1.2	F	1AT07;12NXE;KOG4171;18T61;0DP1B;0US3Z;1CXZ5;0A1DS;0V5S9	guanylate cyclase 1, soluble, beta 1 [Source:MGI Symbol;Acc:MGI:1860604]	54195	O54865;Q80YP4;Q3UTI4
ENSMUSG00000043099	644.943	816.943	472.943	0.578918	-0.78857	0.0373492	1	11	75055391	75060345	-	3750	Hic1	GO:0000122;GO:0000122;GO:0001227;GO:0003700;GO:0003700;GO:0008630;GO:0008630;GO:0030178;GO:0042826;GO:0043565;GO:1990837;	K24384	-	K	18YT5;135RP;09U87;0DFI1;1B159;0V57C;KOG1721;1CQ7V;0UN1S	hypermethylated in cancer 1 [Source:MGI Symbol;Acc:MGI:1338010]	15248	Q9R1Y5
ENSMUSG00000021069	968.742	745.942	1191.54	1.59736	0.675693	0.0375673	1	12	70237585	70278262	-	6895	Pygl	GO:0000166;GO:0002060;GO:0002060;GO:0003824;GO:0004645;GO:0004645;GO:0005515;GO:0005524;GO:0005524;GO:0005536;GO:0005536;GO:0005737;GO:0005737;GO:0005737;GO:0005975;GO:0005975;GO:0005977;GO:0005977;GO:0005977;GO:0005977;GO:0005980;GO:0005980;GO:0005980;GO:0006015;GO:0006015;GO:0008144;GO:0008152;GO:0008184;GO:0008184;GO:0008184;GO:0008184;GO:0008184;GO:0009617;GO:0016208;GO:0016208;GO:0016740;GO:…	K00688	EC:2.4.1.1	G	0UFQB;0DEQ1;KOG2099;18S8I;09TCR;12N63;1CPDR;0V4BV;1AT74	liver glycogen phosphorylase [Source:MGI Symbol;Acc:MGI:97829]	110095	Q9ET01
ENSMUSG00000022755	49.5949	34.4308	64.7591	1.88085	0.911385	0.0375957	1	16	56544972	56616218	-	2698	Adgrg7	GO:0004888;GO:0004930;GO:0004930;GO:0004930;GO:0005887;GO:0007165;GO:0007166;GO:0007186;GO:0007186;GO:0007189;GO:0016020;GO:0016021;GO:0016021;	K08464	-	T	09YDA;13KJN;1B0ZM;18XKG;0UNMQ;0V9AX;0DJT5;KOG4193;1CUKB	adhesion G protein-coupled receptor G7 [Source:MGI Symbol;Acc:MGI:2441732]	239853	Q8BM96
ENSMUSG00000037610	8.00581	15.3535	0.658156	0.0428669	-4.54399	0.0376958	1	3	31956656	32254329	+	3128	Kcnmb2	GO:0001508;GO:0005267;GO:0005513;GO:0005513;GO:0005887;GO:0006811;GO:0006813;GO:0006813;GO:0008076;GO:0008076;GO:0015269;GO:0015269;GO:0015269;GO:0015459;GO:0016020;GO:0016020;GO:0016021;GO:0019228;GO:0071805;GO:0001508;GO:0005267;GO:0005513;GO:0005513;GO:0005887;GO:0006811;GO:0006813;GO:0006813;GO:0008076;GO:0008076;GO:0015269;GO:0015269;GO:0015269;GO:0015459;GO:0016020;GO:0016020;GO:0016021;GO:…	K04938	-	P	18SE1;0IEU4;0VDPA;0DQ75;0UJN3;13MT0;0A2TM;1B3JK;1CZHX	potassium large conductance calcium-activated channel, subfamily M, beta member 2 [Source:MGI Symbol;Acc:MGI:1919663]	72413	Q9CZM9
ENSMUSG00000018907	4.85179	8.71934	0.984237	0.11288	-3.14714	0.0378164	1	11	70206436	70213454	-	2826	Alox12e	GO:0004052;GO:0004052;GO:0005506;GO:0005737;GO:0005829;GO:0005886;GO:0006629;GO:0006631;GO:0016165;GO:0016491;GO:0016702;GO:0016702;GO:0019369;GO:0019369;GO:0019369;GO:0019369;GO:0019372;GO:0019372;GO:0019372;GO:0019372;GO:0034440;GO:0043651;GO:0046872;GO:0046872;GO:0050473;GO:0051122;GO:0051213;GO:0055114;GO:0055114;	K00458	EC:1.13.11.31	E	1ATHY;1CWYG;0IKAN;0VBEU;12TSE;0DN25;191ZG;0UHYE;0A0IQ	arachidonate lipoxygenase, epidermal [Source:MGI Symbol;Acc:MGI:1274790]	11685	P55249;Q5F2E4
ENSMUSG00000026839	28.1327	39.2988	16.9666	0.431733	-1.21179	0.0379353	1	2	58457310	58682983	+	7761	Upp2	GO:0003824;GO:0004850;GO:0004850;GO:0005737;GO:0009116;GO:0009166;GO:0016740;GO:0016757;GO:0016763;GO:0044206;GO:0003824;GO:0004850;GO:0004850;GO:0004850;GO:0005737;GO:0006218;GO:0009116;GO:0009166;GO:0016740;GO:0016757;GO:0016763;GO:0042802;GO:0044206;GO:0045098;GO:0003824;GO:0004850;GO:0004850;GO:0004850;GO:0005737;GO:0005829;GO:0006218;GO:0006218;GO:0009116;GO:0009166;GO:0016740;GO:0016757;GO:…	K00757	EC:2.4.2.3	F	09UGA;18V8D;0UI8B;KOG3728;12PTT;0DFS2;1CQFK;0V5FN;1ATT2	uridine phosphorylase 2 [Source:MGI Symbol;Acc:MGI:1923904]	76654	Q8CGR7;Q3UEN1
ENSMUSG00000000489	313.319	384.228	242.41	0.630903	-0.664509	0.0379671	1	15	79880075	79899178	-	4161	Pdgfb	GO:0001938;GO:0002548;GO:0005161;GO:0005518;GO:0005576;GO:0006468;GO:0008083;GO:0008083;GO:0008083;GO:0008284;GO:0009611;GO:0009986;GO:0010512;GO:0010544;GO:0010628;GO:0010629;GO:0010811;GO:0014068;GO:0014911;GO:0016020;GO:0016176;GO:0018105;GO:0018108;GO:0030335;GO:0031954;GO:0032091;GO:0032147;GO:0032148;GO:0035655;GO:0035793;GO:0042056;GO:0042802;GO:0042803;GO:0043406;GO:0043410;GO:0043536;GO:…	K17386	-	W;B	1AWYI;0V6A1;0IJ45;0DGJ4;1CR8Z;0UIAU;18V7B;09VAQ;13JSP	platelet derived growth factor, B polypeptide [Source:MGI Symbol;Acc:MGI:97528]	18591	P31240;A0A0R4IZW4
ENSMUSG00000044024	28.0774	16.9253	39.2294	2.31779	1.21275	0.0381052	1	18	38088132	38092232	+	3340	Rell2	GO:0005886;GO:0016020;GO:0016021;GO:1900745;GO:0005886;GO:0016020;GO:0016021;GO:1900745;GO:1900745;GO:0005518;GO:0005604;GO:0005886;GO:0010811;GO:0010811;GO:0016020;GO:0016021;GO:0031012;GO:1900745;GO:1900745;GO:1900745;GO:1900745;GO:1900745;GO:0005518;GO:0005604;GO:0005886;GO:0010811;GO:0010811;GO:0016020;GO:0016021;GO:0031012;GO:1900745;GO:1900745;GO:1900745;GO:1900745;GO:0005518;GO:0005604;GO:…	-	-	T;U	1AYEB;0UNWY;0VBI4;12SZ9;1CX63;0DN9C;0IGWC;1914V;0A0MW	RELT-like 2 [Source:MGI Symbol;Acc:MGI:1918044]	225392	Q8BRJ3
ENSMUSG00000070942	140.948	175.576	106.32	0.60555	-0.723681	0.0381435	1	1	40363770	40406722	+	6812	Il1rl2	GO:0002376;GO:0004896;GO:0004908;GO:0004909;GO:0005575;GO:0006954;GO:0007165;GO:0016020;GO:0016021;GO:0016787;GO:0019221;GO:0032755;GO:0045087;GO:0045582;GO:0050135;GO:0050727;GO:0050727;GO:0061809;GO:0070498;GO:0002376;GO:0004896;GO:0004908;GO:0004909;GO:0005575;GO:0006954;GO:0007165;GO:0016020;GO:0016021;GO:0016787;GO:0019221;GO:0032755;GO:0045087;GO:0045582;GO:0050135;GO:0050727;GO:0050727;GO:…	K05172	-	T;W	1ASNY;0IQBC;13MG9;18YUJ;1CQ57;09U5U;0DFFE;0V54U;0UTWT	interleukin 1 receptor-like 2 [Source:MGI Symbol;Acc:MGI:1913107]	107527	Q9ERS7;Q149G7
ENSMUSG00000046223	44.9883	59.6243	30.3522	0.509058	-0.974098	0.0383594	1	7	24161909	24175393	+	2617	Plaur	GO:0001934;GO:0001934;GO:0005102;GO:0005102;GO:0005515;GO:0005576;GO:0005886;GO:0005886;GO:0005886;GO:0005886;GO:0005887;GO:0009986;GO:0009986;GO:0016020;GO:0016021;GO:0019899;GO:0019899;GO:0019904;GO:0019904;GO:0030162;GO:0030377;GO:0031225;GO:0034112;GO:0034112;GO:0038195;GO:0043066;GO:0043066;GO:0043388;GO:0043388;GO:0045742;GO:0045742;GO:0048762;GO:0060742;GO:0090200;GO:0090200;GO:2001243;GO:…	K03985	-	T	18SAP;0VDEG;0UTFT;1B369;13PEG;1CZ7C;0DFNR;0A2IM;0IJ50	plasminogen activator, urokinase receptor [Source:MGI Symbol;Acc:MGI:97612]	18793	P35456;Q545X5
ENSMUSG00000039031	657.75	808.521	506.98	0.627045	-0.673358	0.0383815	1	10	26629417	26794644	+	6602	Arhgap18	GO:0001726;GO:0001726;GO:0005096;GO:0005096;GO:0005096;GO:0005096;GO:0005737;GO:0005737;GO:0005737;GO:0005737;GO:0005829;GO:0005829;GO:0005881;GO:0005881;GO:0005886;GO:0005886;GO:0007165;GO:0007264;GO:0007264;GO:0008360;GO:0008360;GO:0016607;GO:0016607;GO:0030833;GO:0030833;GO:0030833;GO:0032956;GO:0032956;GO:0043547;GO:0051056;GO:0051056;GO:0051056;GO:2000145;GO:2000145;	K20639	-	T	KOG2200;0DG4N;0UJCT;0V5UR;12NYV;1CQU7;09UV5;18Y96;1B13Z	Rho GTPase activating protein 18 [Source:MGI Symbol;Acc:MGI:1921160]	73910	Q8K0Q5
ENSMUSG00000024620	860.51	1086.58	634.439	0.583887	-0.77624	0.0384523	1	18	61178222	61218133	+	5478	Pdgfrb	GO:0000166;GO:0001568;GO:0001701;GO:0001726;GO:0001822;GO:0001894;GO:0004672;GO:0004713;GO:0004713;GO:0004713;GO:0004714;GO:0004714;GO:0004714;GO:0005017;GO:0005019;GO:0005019;GO:0005019;GO:0005019;GO:0005102;GO:0005102;GO:0005161;GO:0005515;GO:0005515;GO:0005524;GO:0005524;GO:0005634;GO:0005634;GO:0005737;GO:0005737;GO:0005764;GO:0005794;GO:0005886;GO:0005886;GO:0005887;GO:0006024;GO:0006468;GO:…	K05089	EC:2.7.10.1	T	0V51R;1B1BK;1CTBA;09U2S;KOG0200;1923U;0URE7;0DMCR;12TBY	platelet derived growth factor receptor, beta polypeptide [Source:MGI Symbol;Acc:MGI:97531]	18596	P05622
ENSMUSG00000037921	108.206	80.0498	136.363	1.70347	0.768478	0.0385012	1	8	62381121	62491278	+	8684	Ddx60	GO:0003690;GO:0003723;GO:0003725;GO:0003727;GO:0005515;GO:0005737;GO:0005829;GO:0009615;GO:0045111;GO:0051607;GO:1900245;GO:1900246;GO:0003690;GO:0003723;GO:0003725;GO:0003727;GO:0005515;GO:0005737;GO:0005829;GO:0009615;GO:0045111;GO:0051607;GO:1900245;GO:1900246;GO:0000166;GO:0003676;GO:0003690;GO:0003723;GO:0003725;GO:0003727;GO:0005515;GO:0005524;GO:0005524;GO:0005737;GO:0005829;GO:0009615;GO:…	K20103	EC:3.6.4.13	A	KOG0949;KOG0948;0UMKZ;1AX3N;0A0C4;12SQZ;0DIYN;0V75Y;18XMV;1CTQ4	DExD/H box helicase 60 [Source:MGI Symbol;Acc:MGI:2384570]	234311	G3X9F7
ENSMUSG00000042106	131.559	192.336	70.7819	0.368013	-1.44217	0.0385564	1	9	107861422	107863078	-	1156	Inka1	GO:0005634;GO:0005634;GO:0005634;GO:0005737;GO:0005737;GO:0019901;GO:0019901;GO:0021915;GO:0030291;GO:0030291;GO:0030291;GO:0030291;GO:0071901;GO:0030291;GO:0071901;	-	-	S	1905K;0VDN1;0IWR5;0DQSY;0UTYE;1AV34;13T4X;1CZWF;0A35F	inka box actin regulator 1 [Source:MGI Symbol;Acc:MGI:1915426]	68176	Q9CX62
ENSMUSG00000049625	21.1211	30.1243	12.1179	0.402261	-1.3138	0.038655	1	13	56321517	56326698	-	3497	Tifab	GO:0003674;GO:0005575;GO:0007249;GO:0007356;GO:0007356;GO:0021559;GO:0021559;GO:0021650;GO:0021650;GO:0030432;GO:0030432;GO:0031223;GO:0031223;GO:0035112;GO:0035112;GO:0042472;GO:0042472;GO:0048634;GO:0048634;GO:0048806;GO:0048806;GO:0048839;GO:0048839;GO:0050885;GO:0050885;GO:0071626;GO:0071626;GO:0090102;GO:0090102;GO:0090103;GO:0090103;GO:0097094;GO:0097094;GO:0098583;GO:0098583;GO:1901078;GO:…	K23835	-	T	1D30R;13T3W;1965Z;0UV0R;0VHHA;1B5J4;0DTNZ;0IYRT;0A6PB	TRAF-interacting protein with forkhead-associated domain, family member B [Source:MGI Symbol;Acc:MGI:2385852]	212937	Q8JZM6
ENSMUSG00000051285	1975.09	1560.39	2389.79	1.53153	0.614974	0.0388456	1	1	7159144	7243852	+	6654	Pcmtd1	GO:0004719;GO:0004719;GO:0005737;GO:0005737;GO:0006464;GO:0006479;GO:0008168;GO:0016020;GO:0016740;GO:0032259;GO:0004719;GO:0006464;GO:0006479;	-	-	O	1CSA5;0UJSM;191M5;1AT1G;12R7V;0DHJU;KOG1661;09WAH;0V78S	protein-L-isoaspartate (D-aspartate) O- methyltransferase domain containing 1 [Source:MGI Symbol;Acc:MGI:2441773]	319263	P59913;Q3TGS5
ENSMUSG00000028073	333.819	408.165	259.473	0.635705	-0.653571	0.0388591	1	3	87655197	87731613	-	6781	Pear1	GO:0001891;GO:0005886;GO:0005886;GO:0014065;GO:0016020;GO:0016020;GO:0016021;GO:0038023;GO:0043491;GO:0043654;GO:0070527;GO:0001891;GO:0005886;GO:0005886;GO:0014065;GO:0016020;GO:0016020;GO:0016021;GO:0038023;GO:0043491;GO:0043654;GO:0070527;GO:0001891;GO:0005886;GO:0005886;GO:0014065;GO:0016020;GO:0016020;GO:0016021;GO:0038023;GO:0043491;GO:0043654;GO:0070527;GO:0001891;GO:0005886;GO:0005886;GO:…	K24331	-	T	1CRZJ;0V6YV;1AUUX;09W0F;12SYR;KOG1218;0UJBZ;18WRB;0DH9J	platelet endothelial aggregation receptor 1 [Source:MGI Symbol;Acc:MGI:1920432]	73182	Q8VIK5
ENSMUSG00000031987	1692.69	1332.95	2052.42	1.53975	0.622699	0.0391831	1	8	125635326	125676063	-	3594	Egln1	GO:0001666;GO:0005506;GO:0005634;GO:0005634;GO:0005737;GO:0005737;GO:0005737;GO:0005829;GO:0006879;GO:0008198;GO:0008198;GO:0008198;GO:0014069;GO:0016491;GO:0016491;GO:0016705;GO:0016706;GO:0018401;GO:0018401;GO:0019899;GO:0031418;GO:0031418;GO:0031543;GO:0031543;GO:0031545;GO:0031545;GO:0032364;GO:0043065;GO:0043433;GO:0045765;GO:0045944;GO:0046872;GO:0051213;GO:0051344;GO:0055008;GO:0055114;GO:…	K09592	EC:1.14.11.29	T	12TIR;1B2S0;1CWY8;0A0F3;192CA;KOG3710;0VBBB;0DN1X;0UJTK	egl-9 family hypoxia-inducible factor 1 [Source:MGI Symbol;Acc:MGI:1932286]	112405	Q91YE3
ENSMUSG00000002104	30.0474	18.9927	41.102	2.16409	1.11376	0.039396	1	2	90865965	90876074	+	1802	Rapsn	GO:0007268;GO:0033130;GO:0043495;GO:0045202;GO:0046872;GO:0007268;GO:0033130;GO:0043495;GO:0045202;GO:0046872;GO:0005737;GO:0005794;GO:0005813;GO:0005813;GO:0005829;GO:0005829;GO:0005856;GO:0005886;GO:0005886;GO:0005886;GO:0007268;GO:0007271;GO:0007271;GO:0016020;GO:0016020;GO:0030054;GO:0031594;GO:0031594;GO:0031594;GO:0033130;GO:0033130;GO:0033130;GO:0035255;GO:0035255;GO:0043495;GO:0043525;GO:…	-	-	W	09TXG;0V4WJ;12PQP;1CPXE;1AS77;18T17;0UGEP;0DF7U;KOG1941	receptor-associated protein of the synapse [Source:MGI Symbol;Acc:MGI:99422]	19400	P12672
ENSMUSG00000029212	226.577	152.293	300.86	1.97554	0.982247	0.0394473	1	5	71815456	72306380	+	13838	Gabrb1	GO:0004888;GO:0004890;GO:0005216;GO:0005230;GO:0005886;GO:0006811;GO:0006811;GO:0016020;GO:0016020;GO:0016021;GO:0016021;GO:0034220;GO:0004888;GO:0004890;GO:0004890;GO:0004890;GO:0004890;GO:0004890;GO:0005216;GO:0005230;GO:0005253;GO:0005253;GO:0005254;GO:0005254;GO:0005634;GO:0005634;GO:0005635;GO:0005635;GO:0005737;GO:0005737;GO:0005886;GO:0005886;GO:0005886;GO:0005887;GO:0005887;GO:0005887;GO:…	K05181	-	W;T	12PJU;1B46U;1CS2U;195H6;0V71Z;0UH5I;0DHCM;KOG3643;09W3H	gamma-aminobutyric acid (GABA) A receptor, subunit beta 1 [Source:MGI Symbol;Acc:MGI:95619]	14400	P50571;Q53WT3
ENSMUSG00000033825	227.073	408.675	45.4704	0.111263	-3.16795	0.0394836	1	17	25585279	25588072	+	1594	Tpsb2	GO:0004252;GO:0006508;GO:0006508;GO:0008233;GO:0008236;GO:0016787;GO:0004252;GO:0006508;GO:0004252;GO:0006508;GO:0006508;GO:0008233;GO:0008236;GO:0016787;GO:0004252;GO:0006508;	K01340	EC:3.4.21.59	O	1CPWP;KOG3627;0V9CA;0DRRS;13Q1Q;195Z3;0UIIA;0A46T;1AUG5	tryptase beta 2 [Source:MGI Symbol;Acc:MGI:96942]	17229	E9QJW9
ENSMUSG00000040543	132.11	164.512	99.7075	0.606081	-0.722418	0.0395553	1	11	71938354	72026604	-	9815	Pitpnm3	GO:0004620;GO:0005509;GO:0005509;GO:0005737;GO:0008289;GO:0012505;GO:0016020;GO:0030134;GO:0030971;GO:0030971;GO:0042995;GO:0042995;GO:0044297;GO:0044297;GO:0046872;GO:0046872;GO:0004620;GO:0005509;GO:0005737;GO:0008289;GO:0012505;GO:0016020;GO:0030134;GO:0030971;GO:0042995;GO:0044297;GO:0046872;GO:0046872;	K24069	-	T;I	1B1B0;12NIU;0UQK6;KOG3668;0V544;09U50;1CS31;0DHCT;18Z51	PITPNM family member 3 [Source:MGI Symbol;Acc:MGI:2685726]	327958	Q3UHE1
ENSMUSG00000058914	14.1968	20.8715	7.52221	0.360406	-1.47231	0.039709	1	15	10952418	10980236	+	2557	C1qtnf3	GO:0001819;GO:0001819;GO:0005576;GO:0005576;GO:0005581;GO:0005615;GO:0010629;GO:0032715;GO:0032991;GO:0035356;GO:0042593;GO:0042802;GO:0045721;GO:0050728;GO:0051897;GO:0070165;GO:0070165;GO:0070374;GO:0071638;GO:1901223;GO:0005576;	K24236	-	W	09W8P;18YPT;0DHN7;0UJVW;1CSCP;1B1DZ;0IJ69;13M9A;0V7BF	C1q and tumor necrosis factor related protein 3 [Source:MGI Symbol;Acc:MGI:1932136]	81799	Q9ES30;Q4ZJN6
ENSMUSG00000060131	35.3208	23.4848	47.1567	2.00797	1.00574	0.039745	1	2	126162893	126342594	-	6660	Atp8b4	GO:0000166;GO:0000166;GO:0000287;GO:0000287;GO:0005524;GO:0005524;GO:0005794;GO:0005794;GO:0005802;GO:0005886;GO:0005886;GO:0005886;GO:0007030;GO:0015914;GO:0016020;GO:0016021;GO:0016021;GO:0045332;GO:0046872;GO:0140326;GO:0140326;GO:0140326;GO:0000166;GO:0000166;GO:0000287;GO:0000287;GO:0005524;GO:0005524;GO:0005794;GO:0005802;GO:0005886;GO:0005886;GO:0007030;GO:0015914;GO:0016020;GO:0016021;GO:…	K01530	EC:7.6.2.1	P	0B0RP;14TYS;1DD4B;0V1HJ;0E652;0WD8Z;0KDRM	ATPase, class I, type 8B, member 4 [Source:MGI Symbol;Acc:MGI:1859664]	241633	A2ANX3;A1L3S5;Q69Z59
ENSMUSG00000025056	252.862	186.462	319.262	1.71221	0.77586	0.03976	1	X	85235370	85239553	+	1808	Nr0b1	GO:0000122;GO:0000122;GO:0003690;GO:0003714;GO:0003714;GO:0003714;GO:0003723;GO:0003723;GO:0003723;GO:0005515;GO:0005515;GO:0005515;GO:0005634;GO:0005634;GO:0005634;GO:0005634;GO:0005634;GO:0005654;GO:0005654;GO:0005737;GO:0005737;GO:0005737;GO:0005737;GO:0007283;GO:0007283;GO:0007530;GO:0008104;GO:0008104;GO:0008134;GO:0008134;GO:0008134;GO:0008134;GO:0008406;GO:0008406;GO:0008584;GO:0008584;GO:…	K08562	-	K	0DKY4;12RZ6;0VACM;0UQMV;18ZHZ;KOG3575;09ZFJ;1CVT4;1AT88	nuclear receptor subfamily 0, group B, member 1 [Source:MGI Symbol;Acc:MGI:1352460]	11614	Q61066;Q53ZY9
ENSMUSG00000020143	645.629	382.763	908.494	2.37351	1.24702	0.0398123	1	11	34176815	34674719	-	11425	Dock2	GO:0001766;GO:0001768;GO:0001771;GO:0002277;GO:0005085;GO:0005085;GO:0005085;GO:0005085;GO:0005096;GO:0005737;GO:0005856;GO:0006935;GO:0007010;GO:0007264;GO:0012505;GO:0016020;GO:0030036;GO:0035022;GO:0042098;GO:0042110;GO:0042608;GO:0042608;GO:0042608;GO:0043547;GO:0044351;GO:0045059;GO:0045060;GO:0046631;GO:0046633;GO:0050766;GO:0050790;GO:0005085;GO:0007264;GO:0030036;GO:0050790;GO:0005085;GO:…	K12367	-	T	0UG57;195P2;0DEJE;09T86;12N3M;1B155;KOG1998;1CP99;0V476	dedicator of cyto-kinesis 2 [Source:MGI Symbol;Acc:MGI:2149010]	94176	Q8C3J5;Q6A0A3
ENSMUSG00000010797	13.4639	20.0599	6.86786	0.342368	-1.54638	0.0400106	1	6	17988939	18030584	-	2255	Wnt2	GO:0001938;GO:0001938;GO:0002053;GO:0005102;GO:0005109;GO:0005109;GO:0005109;GO:0005125;GO:0005125;GO:0005125;GO:0005576;GO:0005576;GO:0005615;GO:0005737;GO:0005737;GO:0005737;GO:0007267;GO:0007267;GO:0007275;GO:0007275;GO:0008284;GO:0008284;GO:0016055;GO:0016055;GO:0016055;GO:0030182;GO:0030324;GO:0031232;GO:0031232;GO:0033278;GO:0033278;GO:0033278;GO:0045165;GO:0045944;GO:0045944;GO:0048018;GO:…	K00182	-	T	KOG3913;09V80;1CR69;12R4V;1B2UP;0V67H;18XID;0DGGN;0UQ8K	wingless-type MMTV integration site family, member 2 [Source:MGI Symbol;Acc:MGI:98954]	22413	P21552;Q8BRC7
ENSMUSG00000025348	16.6868	24.5045	8.86903	0.361934	-1.4662	0.0403407	1	10	128769687	128794151	+	8092	Itga7	GO:0007155;GO:0007155;GO:0007229;GO:0008305;GO:0016020;GO:0016021;GO:0007155;GO:0007155;GO:0007229;GO:0008305;GO:0016020;GO:0016021;GO:0034113;GO:0035987;GO:0016020;GO:0016021;	K06583	-	W	1DEZJ;0WGDU;1974M;0B3YQ;1BAVW;0IPBB;13CB5;0V2Z4;0E804	integrin alpha 7 [Source:MGI Symbol;Acc:MGI:102700]	16404	Q3TZS3
ENSMUSG00000046844	26.7179	37.6717	15.7641	0.418461	-1.25684	0.0403511	1	8	114932352	115100811	+	5462	Vat1l	GO:0008270;GO:0016491;GO:0016491;GO:0055114;GO:0055114;	-	-	Q;C	1CRAW;0DGM1;0UIF4;09VCM;0V6BR;1B37P;13IUN;18TYE;KOG1198	vesicle amine transport protein 1 like [Source:MGI Symbol;Acc:MGI:2142534]	270097	Q80TB8
ENSMUSG00000000126	249.535	191.796	307.274	1.60209	0.679954	0.0403897	1	11	59197754	59224378	+	3329	Wnt9a	GO:0005102;GO:0005576;GO:0005576;GO:0007275;GO:0007275;GO:0008285;GO:0016055;GO:0016055;GO:0048018;GO:0060070;GO:0005102;GO:0005109;GO:0005125;GO:0005515;GO:0005576;GO:0005576;GO:0005576;GO:0005615;GO:0007275;GO:0007275;GO:0008285;GO:0016055;GO:0016055;GO:0030182;GO:0032331;GO:0035115;GO:0043154;GO:0045165;GO:0045597;GO:0045880;GO:0048018;GO:0048704;GO:0048856;GO:0060070;GO:0060070;GO:0060548;GO:…	K01064	-	T	KOG3913;18Y3R;0DJ1F;09XPQ;0V8ME;0UMQ7;1AX6J;1CTSZ;13I1U	wingless-type MMTV integration site family, member 9A [Source:MGI Symbol;Acc:MGI:2446084]	216795	Q8R5M2
ENSMUSG00000054252	76.5878	96.9661	56.2096	0.579684	-0.786663	0.0404091	1	5	33879018	33894412	+	7158	Fgfr3	GO:0000166;GO:0004672;GO:0004713;GO:0004713;GO:0004714;GO:0005007;GO:0005524;GO:0005524;GO:0005886;GO:0006468;GO:0008284;GO:0008543;GO:0016020;GO:0016021;GO:0016021;GO:0016301;GO:0016310;GO:0016740;GO:0018108;GO:0000166;GO:0004672;GO:0004713;GO:0004713;GO:0004714;GO:0005007;GO:0005524;GO:0005524;GO:0005886;GO:0006468;GO:0008284;GO:0008543;GO:0016020;GO:0016021;GO:0016021;GO:0016301;GO:0016310;GO:…	K05094	EC:2.7.10.1	T	1AZK7;0UHXX;0DFEA;09U4P;12P10;KOG0200;0V53S;1CQY0;18WNR	fibroblast growth factor receptor 3 [Source:MGI Symbol;Acc:MGI:95524]	14184	Q7TSI8
ENSMUSG00000032667	216.169	268.771	163.567	0.608573	-0.716497	0.0405914	1	6	5264147	5298455	-	7339	Pon2	GO:0004064;GO:0004064;GO:0004064;GO:0005576;GO:0005634;GO:0005634;GO:0005739;GO:0005739;GO:0005764;GO:0005764;GO:0005886;GO:0006979;GO:0009636;GO:0016020;GO:0016787;GO:0019439;GO:0042802;GO:0043231;GO:0043231;GO:0046872;GO:0102007;	K01045	-	C;E	0V9ZC;12TPZ;1CVBD;0DKHF;0IHDV;18UKB;09Z1Z;1B2I4;0UIYN	paraoxonase 2 [Source:MGI Symbol;Acc:MGI:106687]	330260	Q62086
ENSMUSG00000034413	99.2668	131.492	67.0412	0.509848	-0.97186	0.0406506	1	17	26633803	26665323	+	6331	Neurl1b	GO:0046872;GO:0046872;GO:0005515;GO:0005737;GO:0005769;GO:0005769;GO:0007219;GO:0016567;GO:0016740;GO:0046872;GO:0061630;GO:0061630;GO:0070086;GO:0070086;	K01931	EC:2.3.2.27	O	1B17H;09U3B;0DFD4;1CWYR;KOG4172;0V52F;KOG4625;191C1;12SCR;0UQ0E	neuralized E3 ubiquitin protein ligase 1B [Source:MGI Symbol;Acc:MGI:3643092]	240055	Q0MW30
ENSMUSG00000055805	40.4262	53.7342	27.1181	0.504671	-0.986584	0.0408709	1	11	103061933	103089727	+	4886	Fmnl1	GO:0003779;GO:0005522;GO:0005737;GO:0005829;GO:0005829;GO:0005829;GO:0005829;GO:0005886;GO:0006929;GO:0007010;GO:0008360;GO:0008360;GO:0008360;GO:0009987;GO:0016020;GO:0016043;GO:0016477;GO:0022604;GO:0030036;GO:0030866;GO:0030866;GO:0031267;GO:0031410;GO:0032794;GO:0045335;GO:0051014;GO:0051015;GO:0051015;GO:0003779;GO:0005829;GO:0007010;GO:0008360;GO:0008360;GO:0016043;GO:0022604;GO:0030036;GO:…	K23957	-	Z;T	12SXZ;1CSIG;KOG1923;1948P;0DHU2;0V7H9;09WIR;0UG5M;1ATPX	formin-like 1 [Source:MGI Symbol;Acc:MGI:1888994]	57778	Q9JL26
ENSMUSG00000044338	25.962	45.7334	6.19064	0.135364	-2.88509	0.041073	1	2	84966569	84970267	+	3699	Aplnr	GO:0001525;GO:0001568;GO:0001570;GO:0004930;GO:0004930;GO:0004930;GO:0005886;GO:0005886;GO:0005886;GO:0005886;GO:0005886;GO:0007165;GO:0007186;GO:0007186;GO:0007186;GO:0007186;GO:0007186;GO:0007186;GO:0007275;GO:0007369;GO:0007507;GO:0007507;GO:0007512;GO:0016020;GO:0016020;GO:0016020;GO:0016021;GO:0016021;GO:0043951;GO:0043951;GO:0043951;GO:0043951;GO:0043951;GO:0045766;GO:0045766;GO:0045766;GO:…	K04174	-	T	KOG3656;0VBI1;1B3YU;18WE0;0UTNM;12T0Q;0DN97;1CSBT;0A0MS	apelin receptor [Source:MGI Symbol;Acc:MGI:1346086]	23796	Q9WV08
ENSMUSG00000011256	251.711	334.602	168.82	0.50454	-0.98696	0.0419263	1	11	45946819	46038170	+	7115	Adam19	GO:0001890;GO:0004222;GO:0004222;GO:0004222;GO:0004222;GO:0005515;GO:0005515;GO:0005634;GO:0005634;GO:0005794;GO:0005794;GO:0006508;GO:0006508;GO:0006509;GO:0006509;GO:0006509;GO:0007507;GO:0008233;GO:0008237;GO:0008237;GO:0010628;GO:0010628;GO:0016020;GO:0016021;GO:0016021;GO:0016787;GO:0017124;GO:0017124;GO:0046872;GO:0062023;GO:2000049;GO:2000049;	K08608	EC:3.4.24.-	O	18Z72;0DIV2;1B23S;12RXZ;1CTKE;0UP5I;09VEK;KOG3607;0V6DS	a disintegrin and metallopeptidase domain 19 (meltrin beta) [Source:MGI Symbol;Acc:MGI:105377]	11492	O35674;Q3UHT3
ENSMUSG00000025579	2662.17	2069.38	3254.96	1.57292	0.653441	0.0419966	1	11	119158713	119176280	+	4783	Gaa	GO:0000023;GO:0002026;GO:0002086;GO:0002086;GO:0003007;GO:0003824;GO:0004553;GO:0004553;GO:0004558;GO:0004558;GO:0004558;GO:0004558;GO:0005764;GO:0005764;GO:0005764;GO:0005765;GO:0005975;GO:0005977;GO:0005980;GO:0005980;GO:0005980;GO:0005980;GO:0006941;GO:0007040;GO:0007040;GO:0007040;GO:0007626;GO:0008152;GO:0009888;GO:0016020;GO:0016020;GO:0016787;GO:0016798;GO:0030246;GO:0030246;GO:0032450;GO:…	K12316	EC:3.2.1.20	G	12Q2U;1AXMB;0UN4K;09TH5;0DJEE;1CU6V;18S0F;KOG1065;0V4G5	glucosidase, alpha, acid [Source:MGI Symbol;Acc:MGI:95609]	14387	P70699
ENSMUSG00000029001	21.8194	12.9326	30.7061	2.37431	1.24751	0.0422124	1	4	148237257	148244939	-	3024	Fbxo44	-	K10103	-	O	0DKY5;0A0DT;18Y3F;1AZPV;0VB9Y;0IK6V;13IKK;0UQ0B;1CVT5	F-box protein 44 [Source:MGI Symbol;Acc:MGI:1354744]	230903	Q8BK26;A2A7H5
ENSMUSG00000008153	102.067	69.4448	134.69	1.93952	0.955701	0.0423046	1	6	124407540	124441753	-	5867	Clstn3	GO:0000139;GO:0005509;GO:0005509;GO:0005794;GO:0007156;GO:0016020;GO:0016020;GO:0016021;GO:0042995;GO:0045202;GO:0000139;GO:0001558;GO:0005509;GO:0005515;GO:0005783;GO:0005789;GO:0005794;GO:0005886;GO:0007155;GO:0007156;GO:0007416;GO:0009986;GO:0009986;GO:0014069;GO:0016020;GO:0016020;GO:0016021;GO:0030054;GO:0030425;GO:0032991;GO:0035249;GO:0042995;GO:0045202;GO:0045211;GO:0045211;GO:0050806;GO:…	K22661	-	W	1B1S8;0VA5J;190VG;KOG1834;12RTG;09Z88;0DEKR;0UM3B;1CPAN	calsyntenin 3 [Source:MGI Symbol;Acc:MGI:2178323]	232370	Q99JH7
ENSMUSG00000024440	43.4248	75.7945	11.0552	0.145857	-2.77737	0.0428479	1	18	38400142	38417455	-	6058	Pcdh12	GO:0005509;GO:0005576;GO:0005886;GO:0005886;GO:0005887;GO:0005887;GO:0005911;GO:0005911;GO:0005977;GO:0007155;GO:0007155;GO:0007155;GO:0007156;GO:0007156;GO:0016020;GO:0016020;GO:0016021;GO:0016339;GO:0030054;GO:0060711;GO:0005911;GO:0007155;GO:0007156;	K16499	-	Z;U	1B2V9;0A3TW;0DKD2;KOG3594;18TTX;0VENA;13HW2;1CV71;0USPU	protocadherin 12 [Source:MGI Symbol;Acc:MGI:1855700]	53601	O55134;Q8C883
ENSMUSG00000040204	348.762	493.893	203.632	0.412299	-1.27824	0.0429642	1	9	65797519	65810548	+	4813	Pclaf	GO:0003682;GO:0003682;GO:0003682;GO:0005634;GO:0005634;GO:0005634;GO:0005737;GO:0005813;GO:0006260;GO:0006260;GO:0006281;GO:0006974;GO:0006974;GO:0006974;GO:0007098;GO:0007098;GO:0009411;GO:0009411;GO:0019985;GO:0019985;GO:0019985;GO:0048471;GO:0048471;GO:0051726;GO:0051726;GO:0051726;	-	-	L	0A8P6;13VMI;0UW08;1B6A6;0J101;193J7;0DV66;1D4GK;0VJM2	PCNA clamp associated factor [Source:MGI Symbol;Acc:MGI:1915276]	68026	Q9CQX4
ENSMUSG00000000278	1539.09	1217.71	1860.47	1.52785	0.611499	0.0430108	1	11	88814846	88846291	-	2097	Scpep1	GO:0004180;GO:0004185;GO:0004185;GO:0004185;GO:0005576;GO:0005829;GO:0005829;GO:0006508;GO:0006508;GO:0008233;GO:0016787;GO:0042573;GO:0045776;GO:0097746;	K09646	EC:3.4.16.-	O	09X6A;0V84R;1CT7Z;0DIHH;12SGZ;1B2TW;KOG1283;18ZX5;0UG9M	serine carboxypeptidase 1 [Source:MGI Symbol;Acc:MGI:1921867]	74617	Q920A5
ENSMUSG00000016386	59.5811	42.4084	76.7538	1.80987	0.855888	0.04328	1	2	106523614	106698701	+	3425	Mpped2	GO:0000166;GO:0005575;GO:0008081;GO:0008081;GO:0008081;GO:0008150;GO:0016208;GO:0016208;GO:0016208;GO:0016787;GO:0016787;GO:0019002;GO:0019002;GO:0019002;GO:0030145;GO:0030145;GO:0030145;GO:0046872;GO:0000166;GO:0005575;GO:0008081;GO:0008081;GO:0008150;GO:0016208;GO:0016208;GO:0016787;GO:0016787;GO:0019002;GO:0019002;GO:0030145;GO:0030145;GO:0046872;GO:0016787;	-	-	S;J	0A0DS;195AR;1AZB7;KOG3947;0VB9X;0DN0I;13B80;1CWWN;0US9M	metallophosphoesterase domain containing 2 [Source:MGI Symbol;Acc:MGI:1924265]	77015	Q9CZJ0;B1APT2
ENSMUSG00000090019	13.9058	21.9525	5.85911	0.2669	-1.90563	0.0432924	1	6	48715988	48720729	+	3073	Gimap1	GO:0000166;GO:0005525;GO:0005783;GO:0016020;GO:0016021;GO:0000166;GO:0005525;GO:0016020;GO:0016021;	-	-	S	0V51Y;1CYU0;0J90P;0UQH2;190W6;0DQW0;0A38F;142YT;1B08J	GTPase, IMAP family member 1 [Source:MGI Symbol;Acc:MGI:109368]	16205	Q3TFI6
ENSMUSG00000027524	174.437	116.297	232.576	1.99984	0.999887	0.043416	1	2	174602412	174625835	+	4113	Edn3	GO:0001755;GO:0002690;GO:0002690;GO:0003100;GO:0003100;GO:0003100;GO:0005179;GO:0005179;GO:0005179;GO:0005576;GO:0005576;GO:0005615;GO:0005615;GO:0005615;GO:0006874;GO:0006874;GO:0007166;GO:0007166;GO:0008284;GO:0008284;GO:0010460;GO:0010460;GO:0010468;GO:0010468;GO:0010961;GO:0014826;GO:0014826;GO:0014826;GO:0019229;GO:0030072;GO:0030072;GO:0030182;GO:0030318;GO:0030334;GO:0030593;GO:0030593;GO:…	K05227	-	W;T	0IXXK;1B4X9;0UUDD;0VHJ2;0A6R7;13SBF;1D32N;193BF;0DT77	endothelin 3 [Source:MGI Symbol;Acc:MGI:95285]	13616	P48299;A2APU5
ENSMUSG00000021306	418.883	326.721	511.045	1.56416	0.645391	0.0434279	1	13	13532205	13568599	-	5026	Gpr137b	GO:0005765;GO:0016020;GO:0016021;GO:0005765;GO:0016020;GO:0016021;GO:0005765;GO:0016020;GO:0016021;GO:0005765;GO:0005765;GO:0010506;GO:0016020;GO:0016021;GO:0043087;GO:0150032;GO:1904263;	K22989	-	T	18SEH;0DKIC;12QHW;09Z2V;0VA0F;1CVCE;0IGBD;0UFN8;1ARNX	G protein-coupled receptor 137B [Source:MGI Symbol;Acc:MGI:1891463]	83924	Q8BNQ3;A0A0R4J022
ENSMUSG00000020937	341.32	269.194	413.447	1.53587	0.619058	0.0438325	1	11	102961130	102992484	-	3393	Plcd3	GO:0001525;GO:0004435;GO:0004435;GO:0006629;GO:0006629;GO:0007165;GO:0007165;GO:0008081;GO:0016042;GO:0016787;GO:0035556;GO:0042127;GO:0001525;GO:0001525;GO:0004435;GO:0004435;GO:0004435;GO:0005737;GO:0005829;GO:0005829;GO:0006629;GO:0006629;GO:0007165;GO:0007165;GO:0008081;GO:0016020;GO:0016020;GO:0016020;GO:0016042;GO:0016787;GO:0032154;GO:0035556;GO:0042127;GO:0042127;GO:0046872;GO:0048015;GO:…	K05857	EC:3.1.4.11	I	18Y6K;1CSA2;0UJSG;12NH2;1B273;0V5XZ;0DHJQ;KOG0169;09WAD	phospholipase C, delta 3 [Source:MGI Symbol;Acc:MGI:107451]	72469	Q8K2J0
ENSMUSG00000074923	111.991	82.7332	141.25	1.70729	0.771708	0.043855	1	2	118493784	118528501	+	5211	Pak6	GO:0000166;GO:0001650;GO:0001650;GO:0004672;GO:0004674;GO:0004674;GO:0004674;GO:0005524;GO:0005524;GO:0005634;GO:0005654;GO:0005654;GO:0005737;GO:0005737;GO:0006468;GO:0007165;GO:0007612;GO:0007613;GO:0007626;GO:0016301;GO:0016310;GO:0016740;GO:0030054;GO:0030054;GO:0031098;GO:0032147;GO:0106310;GO:0106311;GO:0140058;GO:1990138;GO:0000166;GO:0001650;GO:0004672;GO:0004674;GO:0004674;GO:0004674;GO:…	K05735	EC:2.7.11.1	T	0V61E;12NMX;1AXDQ;1CYYQ;18ZM2;09VM6;KOG0578;0UMJV;0DGWN	p21 (RAC1) activated kinase 6 [Source:MGI Symbol;Acc:MGI:2679420]	214230	Q3ULB5
ENSMUSG00000020865	120.057	150.517	89.5969	0.595261	-0.748405	0.0438906	1	11	94234121	94283823	-	5698	Abcc3	GO:0000166;GO:0005524;GO:0005524;GO:0005886;GO:0006855;GO:0008559;GO:0015164;GO:0016020;GO:0016021;GO:0016021;GO:0016887;GO:0016887;GO:0022857;GO:0042626;GO:0042908;GO:0042910;GO:0055085;GO:0071714;GO:0071716;GO:0000166;GO:0005524;GO:0005524;GO:0016020;GO:0016021;GO:0016021;GO:0016887;GO:0022857;GO:0042626;GO:0055085;	K05667	-	Q	KOG0054;0V48M;09T9I;1CPBJ;0DEMQ;12N3Q;18WMI;0UFM2;1ASI6	ATP-binding cassette, sub-family C (CFTR/MRP), member 3 [Source:MGI Symbol;Acc:MGI:1923658]	76408	B2RX12;A0A0R4J015
ENSMUSG00000008136	135.892	179.601	92.1821	0.513259	-0.96224	0.0439231	1	1	43162234	43236144	-	1897	Fhl2	GO:0000122;GO:0000122;GO:0000122;GO:0000122;GO:0000122;GO:0001649;GO:0003712;GO:0003714;GO:0005515;GO:0005634;GO:0005634;GO:0005634;GO:0005737;GO:0006357;GO:0008134;GO:0008134;GO:0008134;GO:0008134;GO:0009725;GO:0009725;GO:0030018;GO:0030018;GO:0030018;GO:0030018;GO:0031430;GO:0031430;GO:0042802;GO:0042802;GO:0043066;GO:0043066;GO:0043066;GO:0043425;GO:0046872;GO:0055014;GO:0055015;GO:0060347;GO:…	K14380	-	Z;T;K	13BM4;0E7R6;1DER8;1972C;0B3JD;1BARS;0WFYW;0V2TD;0INGK	four and a half LIM domains 2 [Source:MGI Symbol;Acc:MGI:1338762]	14200	O70433;Q543D7
ENSMUSG00000052117	465.365	365.486	565.243	1.54655	0.629055	0.0440186	1	4	57908483	57916297	-	2830	D630039A03Rik	GO:0003674;GO:0005575;GO:0008150;	-	-	S	13KZ7;1B11F;0IEIZ;1CWTT;0VB7A;0DMXW;0A0B6;0UR5W;192YD	RIKEN cDNA D630039A03 gene [Source:MGI Symbol;Acc:MGI:2442889]	242484	Q8K0M7
ENSMUSG00000021423	36.3803	57.1839	15.5767	0.272396	-1.87622	0.0442031	1	13	37529184	37603012	+	3632	Ly86	GO:0002376;GO:0005515;GO:0005576;GO:0005615;GO:0006954;GO:0006955;GO:0031666;GO:0031666;GO:0045087;	-	-	S	1B5CK;1D396;13Q42;0UV8I;0VHT3;0DTX2;0IWHW;0A6YY;193E6	lymphocyte antigen 86 [Source:MGI Symbol;Acc:MGI:1321404]	17084	O88188
ENSMUSG00000031549	2.28638	0	4.57276	Inf	Inf	0.0442212	1	8	25021908	25066349	-	3636	Ido2	GO:0002376;GO:0004833;GO:0005737;GO:0005737;GO:0006569;GO:0016491;GO:0019441;GO:0019441;GO:0019441;GO:0019441;GO:0019441;GO:0020037;GO:0033754;GO:0033754;GO:0033754;GO:0034354;GO:0046872;GO:0046872;GO:0051213;GO:0055114;	K00463	EC:1.13.11.52	E	0V9VP;0IGEY;1CV6Y;0DKD0;1ATN2;18YAH;09YXY;12SD6;0UK3H	indoleamine 2,3-dioxygenase 2 [Source:MGI Symbol;Acc:MGI:2142489]	209176	Q8R0V5
ENSMUSG00000013089	216.148	304.837	127.459	0.418123	-1.258	0.0443088	1	16	22200059	22258469	-	4103	Etv5	GO:0000122;GO:0000976;GO:0000976;GO:0000977;GO:0000981;GO:0001228;GO:0003677;GO:0003700;GO:0003700;GO:0003700;GO:0005634;GO:0005634;GO:0005634;GO:0005634;GO:0005654;GO:0005886;GO:0006355;GO:0006357;GO:0007274;GO:0007626;GO:0030154;GO:0034599;GO:0034599;GO:0043565;GO:0045202;GO:0045666;GO:0045893;GO:0045944;GO:0048133;GO:0050807;GO:0060252;GO:0060762;GO:0071340;GO:1990837;GO:0000122;GO:0000976;GO:…	K15593	-	K	1AUZG;09WFK;1CW0S;0DM5P;KOG3806;0UJGZ;0VAIM;18SC8;12SGW	ets variant 5 [Source:MGI Symbol;Acc:MGI:1096867]	104156	Q9CXC9
ENSMUSG00000027075	113.226	142.573	83.8791	0.588326	-0.765313	0.0443541	1	2	84669194	84693938	+	5716	Slc43a1	GO:0006865;GO:0015175;GO:0015175;GO:0015175;GO:0015179;GO:0015179;GO:0015804;GO:0015804;GO:0015804;GO:0015807;GO:0016020;GO:0016021;GO:0022857;GO:0051956;GO:0055085;GO:0060358;GO:1902475;GO:0016020;GO:0016021;GO:0015175;GO:0015804;GO:0016020;GO:0016021;GO:0022857;GO:0051956;GO:0055085;GO:0060358;GO:0006865;GO:0015175;GO:0015175;GO:0015175;GO:0015179;GO:0015179;GO:0015804;GO:0015804;GO:0015804;GO:…	K08228	-	P	0B0RX;14TZ1;0WD98;1BA9F;196WE;0E656;0V1HP;1DD4F;0KDRV	solute carrier family 43, member 1 [Source:MGI Symbol;Acc:MGI:1931352]	72401	Q8BSM7
ENSMUSG00000095304	10.9737	17.0861	4.86125	0.284515	-1.81342	0.0443666	1	14	25887930	25903524	-	1751	Plac9a	GO:0003674;GO:0005576;GO:0008150;GO:0003674;GO:0005575;GO:0008150;GO:0003674;GO:0005575;GO:0008150;	-	-	S	0VKXY;19438;1D5MB;1B6ZS;0A9ZS;0UWRH;0DWC2;13ZU3;0J8HG	placenta specific 9a [Source:MGI Symbol;Acc:MGI:2663998]	-	-
ENSMUSG00000057897	247.114	190.139	304.088	1.59929	0.67743	0.0444726	1	11	5919644	6016362	-	9125	Camk2b	GO:0000082;GO:0000166;GO:0002030;GO:0004672;GO:0004674;GO:0004674;GO:0004683;GO:0004683;GO:0004683;GO:0004683;GO:0005515;GO:0005516;GO:0005516;GO:0005516;GO:0005524;GO:0005524;GO:0005737;GO:0005737;GO:0005815;GO:0005829;GO:0005856;GO:0005954;GO:0006468;GO:0006816;GO:0007399;GO:0010976;GO:0010976;GO:0014069;GO:0016020;GO:0016301;GO:0016310;GO:0016529;GO:0016740;GO:0018105;GO:0019901;GO:0030054;GO:…	K04515	EC:2.7.11.17	T	0UFG2;KOG0033;0DI02;09W2C;1CSQS;0V70H;12PNB	calcium/calmodulin-dependent protein kinase II, beta [Source:MGI Symbol;Acc:MGI:88257]	12323	P28652;Q8BL41
ENSMUSG00000028859	17.6895	25.9351	9.44382	0.364133	-1.45746	0.0445526	1	4	125918343	125938233	+	3609	Csf3r	GO:0004896;GO:0004896;GO:0005515;GO:0007155;GO:0009897;GO:0016020;GO:0016020;GO:0016021;GO:0019221;GO:0019955;GO:0030593;GO:0043235;GO:0045637;GO:0051916;GO:0051916;GO:0097186;GO:0004896;GO:0004896;GO:0005515;GO:0007155;GO:0009897;GO:0016020;GO:0016020;GO:0016021;GO:0019221;GO:0019955;GO:0030593;GO:0043235;GO:0045637;GO:0051916;GO:0051916;	K05061	-	W;T	0A2DW;0DHDI;0IGHT;13MK0;0UTBH;1B1C7;1CZ1U;0VD9H;191N0	colony stimulating factor 3 receptor (granulocyte) [Source:MGI Symbol;Acc:MGI:1339755]	12986	P40223
ENSMUSG00000034438	49.8886	34.7857	64.9915	1.86834	0.901755	0.0446007	1	5	105162016	105287406	-	3443	Gbp8	GO:0003924;GO:0003924;GO:0005525;GO:0005525;GO:0005794;GO:0031410;GO:0042832;GO:0050830;GO:0071346;GO:0071346;GO:0003924;GO:0003924;GO:0005525;GO:0005525;GO:0005794;GO:0031410;GO:0042832;GO:0050830;GO:0071346;GO:0071346;	K20908	-	K	KOG2037	guanylate-binding protein 8 [Source:MGI Symbol;Acc:MGI:1923324]	76074	Q2V6D6
ENSMUSG00000050022	32.1193	20.48	43.7586	2.13665	1.09535	0.0447524	1	5	140709882	140747194	+	6697	Amz1	GO:0005575;GO:0006508;GO:0006508;GO:0008233;GO:0008233;GO:0008237;GO:0008237;GO:0016787;GO:0046872;GO:0005575;GO:0006508;GO:0006508;GO:0008233;GO:0008233;GO:0008237;GO:0008237;GO:0016787;GO:0046872;	K06974	EC:3.4.-.-	S;O	0DRMV;18UPR;0IVMN;1CYZB;0UTFM;13NP1;1B06H;0VF51;0A5PZ	archaelysin family metallopeptidase 1 [Source:MGI Symbol;Acc:MGI:2442258]	231842	Q8BVF9;A1L312;Q3UTF6
ENSMUSG00000022906	218.675	168.251	269.098	1.59938	0.677514	0.0453606	1	16	35758840	35792975	+	4872	Parp9	GO:0000122;GO:0000122;GO:0002230;GO:0002230;GO:0002376;GO:0003714;GO:0003714;GO:0003714;GO:0003950;GO:0003950;GO:0003950;GO:0003950;GO:0004857;GO:0004857;GO:0005634;GO:0005634;GO:0005634;GO:0005634;GO:0005654;GO:0005654;GO:0005737;GO:0005737;GO:0005737;GO:0005737;GO:0005739;GO:0005739;GO:0005829;GO:0005829;GO:0005829;GO:0006281;GO:0006302;GO:0006302;GO:0006302;GO:0006471;GO:0006471;GO:0006974;GO:…	K15260	EC:2.4.2.30	K;L;B	0VB7Q;KOG2633;1CWU7;0DMYD;0UR6C;0A0BJ;1B1IR;13JCG;18S0H	poly (ADP-ribose) polymerase family, member 9 [Source:MGI Symbol;Acc:MGI:1933117]	80285	Q8CAS9
ENSMUSG00000030108	18.775	9.07036	28.4797	3.13986	1.6507	0.0453903	1	6	121277186	121314692	+	2904	Slc6a13	GO:0005308;GO:0005332;GO:0005332;GO:0005332;GO:0005368;GO:0005368;GO:0005886;GO:0005886;GO:0005886;GO:0005886;GO:0005887;GO:0006836;GO:0006836;GO:0006836;GO:0008028;GO:0010940;GO:0015171;GO:0015185;GO:0015293;GO:0015718;GO:0015734;GO:0015734;GO:0015881;GO:0016020;GO:0016020;GO:0016021;GO:0016021;GO:0016323;GO:0035725;GO:0042165;GO:0042165;GO:0043005;GO:0051939;GO:0071705;GO:0089718;GO:0015293;GO:…	K05046	-	P	KOG3659;0UQ5V;12NMW;09U0F;0DHIB;1ARAK;1CQKB;0V4BE;1927T	solute carrier family 6 (neurotransmitter transporter, GABA), member 13 [Source:MGI Symbol;Acc:MGI:95629]	14412	P31649
ENSMUSG00000053909	14.6244	21.4097	7.83902	0.366144	-1.44952	0.0454117	1	X	37155352	37160568	+	763	Rhox10	GO:0000785;GO:0000977;GO:0000981;GO:0003677;GO:0003677;GO:0005634;GO:0006357;GO:0048484;	-	-	K	0DUPD;0A8YY;1D40T;1B660;0UVS1;KOG0490;0VJVB;145GV	reproductive homeobox 10 [Source:MGI Symbol;Acc:MGI:3580249]	434769	Q4TU83
ENSMUSG00000092035	3865.87	2992.38	4739.37	1.58381	0.663402	0.0455091	1	6	4747306	4760517	+	6667	Peg10	GO:0001890;GO:0003676;GO:0003677;GO:0005634;GO:0005654;GO:0005737;GO:0005737;GO:0005829;GO:0005829;GO:0006915;GO:0008270;GO:0030154;GO:0030512;GO:0046872;GO:0003676;GO:0005654;GO:0005829;GO:0008270;	-	-	S;T	192AJ;0J3P7;13UH2;0UP7T;1AYXP;1CY36;0DP54;0A1H9;0VCCS	paternally expressed 10 [Source:MGI Symbol;Acc:MGI:2157785]	170676	Q7TN75
ENSMUSG00000027901	87.1568	66.0679	108.246	1.6384	0.712286	0.0455505	1	3	106389721	106410346	+	6868	Dennd2d	GO:0005085;GO:0005085;GO:0005085;GO:0005654;GO:0005654;GO:0005737;GO:0005829;GO:0005829;GO:0050790;GO:0005085;GO:0005085;GO:0005654;GO:0005829;GO:0050790;	K20161	-	-	-	DENN/MADD domain containing 2D [Source:MGI Symbol;Acc:MGI:2181193]	72121	Q91VV4
ENSMUSG00000036412	165.951	211.702	120.2	0.56778	-0.816596	0.045814	1	18	61044852	61051633	+	2975	Arsi	GO:0003824;GO:0005575;GO:0005576;GO:0005783;GO:0008484;GO:0016787;GO:0046872;	K12375	EC:3.1.6.-	T;D;P;G;L;B	12QD7;0DGBG;0V61R;1CRJN;18S5Y;1ARF7;09V22;KOG3867;0US42	arylsulfatase i [Source:MGI Symbol;Acc:MGI:2670959]	545260	Q32KI9
ENSMUSG00000059857	113.867	142.793	84.9402	0.594848	-0.749408	0.0459454	1	3	109687356	110051327	-	8243	Ntng1	GO:0003674;GO:0005515;GO:0005886;GO:0005886;GO:0007275;GO:0007399;GO:0007409;GO:0009887;GO:0009888;GO:0010975;GO:0016020;GO:0016477;GO:0030154;GO:0031225;GO:0034446;GO:0043256;GO:0046658;GO:0050804;GO:0050839;GO:0070831;GO:0098632;GO:0098632;GO:0098685;GO:0098978;GO:0099029;GO:0099560;GO:0099560;GO:0150011;GO:2001222;GO:0003674;GO:0005515;GO:0005886;GO:0005886;GO:0007275;GO:0007399;GO:0007409;GO:…	K07522	-	W;T	1CRVW;18ZMY;0UH30;KOG3512;0V6VW;13IK3;09VXD;1AYQG;0DH5M;KOG1836	netrin G1 [Source:MGI Symbol;Acc:MGI:1934028]	80883	Q8R4G0
ENSMUSG00000020717	282.506	409.961	155.052	0.378212	-1.40273	0.0459754	1	11	106545043	106641454	-	6228	Pecam1	GO:0001525;GO:0001726;GO:0001886;GO:0001934;GO:0002687;GO:0002693;GO:0004888;GO:0005515;GO:0005615;GO:0005737;GO:0005886;GO:0005886;GO:0005887;GO:0005911;GO:0006909;GO:0007155;GO:0007155;GO:0007156;GO:0007159;GO:0007166;GO:0007266;GO:0009897;GO:0009897;GO:0009986;GO:0016020;GO:0016020;GO:0016021;GO:0019903;GO:0030054;GO:0030334;GO:0030335;GO:0030485;GO:0030837;GO:0032991;GO:0034260;GO:0035696;GO:…	K06471	-	T;W	18SPF;0II37;09YD9;1AY4E;0UNMM;1CUK9;12NX0;0V9AV;0DJT4	platelet/endothelial cell adhesion molecule 1 [Source:MGI Symbol;Acc:MGI:97537]	18613	Q08481
ENSMUSG00000022125	321.835	247.766	395.905	1.5979	0.676179	0.0460773	1	14	103307652	103315064	+	2563	Cln5	GO:0005515;GO:0005537;GO:0005537;GO:0005764;GO:0005764;GO:0005764;GO:0005765;GO:0005765;GO:0005765;GO:0005775;GO:0005783;GO:0005783;GO:0005794;GO:0005794;GO:0005829;GO:0006465;GO:0006465;GO:0007040;GO:0007040;GO:0007042;GO:0007042;GO:0007420;GO:0007601;GO:0016020;GO:0016021;GO:0016021;GO:0016798;GO:0022008;GO:0042147;GO:0048471;GO:0048471;GO:0070085;GO:0070085;GO:1904426;	K12390	-	O	0DJUS;0UNPE;13I9R;1CUMZ;0V9CB;09VC8;18TPE;0IJEH;1AY63	ceroid-lipofuscinosis, neuronal 5 [Source:MGI Symbol;Acc:MGI:2442253]	211286	Q3UMW8;B2RUP8
ENSMUSG00000048826	118.064	89.8883	146.239	1.6269	0.702124	0.0461249	1	17	14415314	14424566	-	3379	Dact2	GO:0002244;GO:0003382;GO:0005080;GO:0005515;GO:0005737;GO:0005739;GO:0007162;GO:0007275;GO:0008013;GO:0008134;GO:0043588;GO:0051018;GO:0070097;GO:0072061;GO:1900108;GO:1900108;	K22154	-	Z;T	0DR05;0A3CV;1D04G;1AV6F;0VE7J;0IK2I;0USFJ;13GSE;18TJT	dishevelled-binding antagonist of beta-catenin 2 [Source:MGI Symbol;Acc:MGI:1920347]	240025	Q7TN08
ENSMUSG00000032501	99.1849	126.242	72.1277	0.571344	-0.807568	0.0462783	1	15	59520199	59528948	+	6248	Trib1	GO:0004860;GO:0004860;GO:0004860;GO:0005634;GO:0005634;GO:0005634;GO:0005737;GO:0005737;GO:0006469;GO:0006469;GO:0007254;GO:0007254;GO:0008134;GO:0008134;GO:0008134;GO:0014912;GO:0014912;GO:0031434;GO:0031434;GO:0031434;GO:0031625;GO:0031665;GO:0031665;GO:0032436;GO:0032436;GO:0032496;GO:0032496;GO:0032496;GO:0043405;GO:0043405;GO:0043405;GO:0043405;GO:0043433;GO:0043433;GO:0043433;GO:0045645;GO:…	K08814	-	T	1CTRK;KOG0583;12P1G;0V8UE;09XWW;1B3UK;0UQNY;18WDS;0DJ05	tribbles pseudokinase 1 [Source:MGI Symbol;Acc:MGI:2443397]	211770	Q8K4K4
ENSMUSG00000022876	4.4557	7.92716	0.984237	0.12416	-3.00973	0.0464905	1	16	75655681	75819169	-	4935	Samsn1	GO:0001726;GO:0001784;GO:0001784;GO:0002820;GO:0005634;GO:0005634;GO:0005634;GO:0005737;GO:0005737;GO:0005737;GO:0005829;GO:0042995;GO:0050732;GO:0050732;GO:0050869;GO:0050869;	K23707	-	T	1CTEN;0UM98;1AVJG;12QFT;0V4V9;KOG4384;0DIPN;09XC7;18WJV	SAM domain, SH3 domain and nuclear localization signals, 1 [Source:MGI Symbol;Acc:MGI:1914992]	67742	P57725
ENSMUSG00000039676	4.4497	7.9326	0.966801	0.121877	-3.0365	0.0465947	1	15	9436114	9466124	+	949	Capsl	GO:0005509;GO:0005575;GO:0005737;GO:0008150;GO:0046872;GO:0005509;	K23909	-	T	1AWF1;18UE9;1CQKD;12RXD;KOG0032;0V5KS;0UKYX;09UM8;0DFX0	calcyphosine-like [Source:MGI Symbol;Acc:MGI:1922818]	75568	Q6P8Y1
ENSMUSG00000021594	78.0343	98.4914	57.5772	0.584591	-0.774501	0.0467005	1	13	69721568	69759561	-	2909	Srd5a1	GO:0001655;GO:0001889;GO:0003865;GO:0003865;GO:0003865;GO:0003865;GO:0005737;GO:0005783;GO:0006629;GO:0006694;GO:0006702;GO:0006710;GO:0007548;GO:0008202;GO:0008209;GO:0008584;GO:0009267;GO:0014070;GO:0014850;GO:0016020;GO:0016020;GO:0016021;GO:0016101;GO:0016491;GO:0016627;GO:0021510;GO:0021766;GO:0021794;GO:0021854;GO:0021983;GO:0021987;GO:0030539;GO:0030540;GO:0031090;GO:0032354;GO:0032355;GO:…	K12343	EC:1.3.1.22	I	09ZTS;1AY5H;13FNM;1CW76;0UQHF;0VAQ4;18Y5I;0DMC1;KOG1638	steroid 5 alpha-reductase 1 [Source:MGI Symbol;Acc:MGI:98400]	78925	Q68FF9;A0A0R4J136
ENSMUSG00000032565	128.108	97.3107	158.906	1.63297	0.707502	0.0470431	1	9	105006102	105009023	-	2592	Nudt16	GO:0000166;GO:0000287;GO:0000287;GO:0003723;GO:0003729;GO:0003729;GO:0005525;GO:0005525;GO:0005634;GO:0005634;GO:0005634;GO:0005654;GO:0005654;GO:0005730;GO:0005730;GO:0005737;GO:0005737;GO:0006382;GO:0006382;GO:0006402;GO:0006402;GO:0006402;GO:0006508;GO:0008235;GO:0008235;GO:0008284;GO:0008284;GO:0009117;GO:0016077;GO:0016077;GO:0016077;GO:0016311;GO:0016787;GO:0016787;GO:0030145;GO:0030145;GO:…	K16855	-	L	0IYGP;0UH2D;18W3R;1B39S;1CQCH;09UD7;13UBP;0V5CJ;0DFP1	nudix (nucleoside diphosphate linked moiety X)-type motif 16 [Source:MGI Symbol;Acc:MGI:1922936]	75686	Q6P3D0
ENSMUSG00000018593	8882.14	10575.8	7188.49	0.679712	-0.557004	0.0470921	1	11	55285326	55314009	-	3788	Sparc	GO:0005509;GO:0005518;GO:0005576;GO:0005604;GO:0005615;GO:0016020;GO:0062023;GO:0001937;GO:0005201;GO:0005509;GO:0005509;GO:0005509;GO:0005509;GO:0005515;GO:0005518;GO:0005518;GO:0005518;GO:0005576;GO:0005604;GO:0005615;GO:0005615;GO:0005615;GO:0005615;GO:0005615;GO:0005634;GO:0005737;GO:0009986;GO:0010595;GO:0016020;GO:0016363;GO:0016525;GO:0022604;GO:0030324;GO:0031012;GO:0031091;GO:0031092;GO:…	K24262	-	W	09TMI;1ATUC;0V4KK;18URI;KOG4004;0UG0P;0DEXZ;1CPMQ;12U4C	secreted acidic cysteine rich glycoprotein [Source:MGI Symbol;Acc:MGI:98373]	20692	P07214;Q5NCU5
ENSMUSG00000021255	15.2301	22.9397	7.52057	0.327841	-1.60893	0.0471956	1	12	86407891	86568402	+	6047	Esrrb	GO:0003677;GO:0003677;GO:0003700;GO:0003707;GO:0005496;GO:0005634;GO:0005634;GO:0006355;GO:0008270;GO:0043401;GO:0043565;GO:0046872;GO:0003677;GO:0003700;GO:0005634;GO:0006355;GO:0008270;GO:0043565;GO:0046872;GO:0003677;GO:0003677;GO:0003700;GO:0003707;GO:0005496;GO:0005634;GO:0005634;GO:0005654;GO:0005829;GO:0006355;GO:0006355;GO:0008270;GO:0019827;GO:0043401;GO:0043565;GO:0043565;GO:0045725;GO:…	K08553	-	K	09U3G;12NI1;0UIH2;1B35B;1CQKE;0V52K;1949T;KOG3575;0DFX2	estrogen related receptor, beta [Source:MGI Symbol;Acc:MGI:1346832]	26380	Q61539;E9QKA2;Q80VS1
ENSMUSG00000024818	46.9851	62.2749	31.6952	0.508957	-0.974384	0.0472023	1	19	5927836	5935906	+	2762	Slc25a45	GO:0016020;GO:0016021;GO:0005739;GO:0005739;GO:0005743;GO:0006844;GO:0006865;GO:0015227;GO:0016020;GO:0016021;GO:0055085;GO:1902616;GO:0005739;GO:0005739;GO:0005743;GO:0006844;GO:0006865;GO:0015227;GO:0016020;GO:0016021;GO:0055085;GO:1902616;GO:0005739;GO:0005739;GO:0005743;GO:0006844;GO:0006865;GO:0015227;GO:0016020;GO:0016021;GO:0055085;GO:1902616;GO:0016020;GO:0016021;GO:0016020;GO:0016021;GO:…	K15123	-	C	18ZG1;1B517;0DGR3;KOG0758;1CRF2;09VGB;0V6FI;13JGN;0USPR	solute carrier family 25, member 45 [Source:MGI Symbol;Acc:MGI:2147731]	107375	Q8CFJ7
ENSMUSG00000029371	7.64221	12.3432	2.94127	0.238291	-2.0692	0.0474463	1	5	90907219	90909483	+	1863	Cxcl5	GO:0001776;GO:0005125;GO:0005576;GO:0005576;GO:0005615;GO:0005615;GO:0005615;GO:0006935;GO:0006935;GO:0006952;GO:0006954;GO:0006954;GO:0006954;GO:0006955;GO:0008009;GO:0008009;GO:0008009;GO:0008009;GO:0010976;GO:0030593;GO:0030593;GO:0030593;GO:0031100;GO:0032496;GO:0032642;GO:0042119;GO:0042119;GO:0045236;GO:0046427;GO:0061844;GO:0061844;GO:0061844;GO:0070098;GO:0070951;GO:0071222;GO:0071222;GO:…	K05506	-	W;T	0DVVG;13XPB;0J4TR;0VMC9;1B6YQ;0UW9G;196H5;1D55R;0AB5B	chemokine (C-X-C motif) ligand 5 [Source:MGI Symbol;Acc:MGI:1096868]	20311	P50228
ENSMUSG00000033849	5.57664	9.51851	1.63476	0.171746	-2.54165	0.0474847	1	1	143516402	143530352	+	9288	B3galt2	GO:0000139;GO:0005794;GO:0005794;GO:0006486;GO:0006486;GO:0006486;GO:0006682;GO:0006682;GO:0008375;GO:0008376;GO:0008499;GO:0008499;GO:0008532;GO:0009312;GO:0016020;GO:0016020;GO:0016021;GO:0016740;GO:0016757;GO:0030311;GO:0047275;	K07820	EC:2.4.1.86	G	1CRZT;1921D;09TSJ;KOG2287;0UK0V;1ARKG;12TG6;0V6Z1;0DH9U	UDP-Gal:betaGlcNAc beta 1,3-galactosyltransferase, polypeptide 2 [Source:MGI Symbol;Acc:MGI:1349461]	26878	O54905
ENSMUSG00000027533	553.933	430.944	676.923	1.57079	0.651493	0.0475875	1	3	10077608	10081667	+	3567	Fabp5	GO:0001972;GO:0005324;GO:0005324;GO:0005504;GO:0005504;GO:0005576;GO:0005615;GO:0005634;GO:0005634;GO:0005634;GO:0005737;GO:0005737;GO:0005737;GO:0006006;GO:0006629;GO:0006656;GO:0008289;GO:0008289;GO:0010829;GO:0014069;GO:0015909;GO:0015909;GO:0030054;GO:0031392;GO:0035360;GO:0042593;GO:0042802;GO:0042802;GO:0045202;GO:0051930;GO:0099178;GO:0120162;GO:1990379;GO:1990379;	K08754	-	I	1D3CW;0A6X7;KOG4015;0UV0G;13SB3;1B5MC;0VHYA;193BM;0DU16	fatty acid binding protein 5, epidermal [Source:MGI Symbol;Acc:MGI:101790]	16592	Q05816;Q497I3
ENSMUSG00000024544	97.5653	121.852	73.2786	0.601375	-0.733664	0.0477647	1	18	68066328	68401701	+	5371	Ldlrad4	GO:0000139;GO:0005768;GO:0009968;GO:0010008;GO:0010719;GO:0010719;GO:0010719;GO:0010991;GO:0010991;GO:0010991;GO:0010991;GO:0016020;GO:0016021;GO:0030336;GO:0030336;GO:0030336;GO:0030512;GO:0030512;GO:0030512;GO:0030512;GO:0030512;GO:0031901;GO:0031901;GO:0031901;GO:0043231;GO:0043231;GO:0060394;GO:0060394;GO:0060394;GO:0060394;GO:0070412;GO:0070412;GO:0070412;GO:0070412;	-	-	T	09X40;1AUAC;0IDYQ;0US68;0DRFJ;13HZM;1D0MT;0VEQB	low density lipoprotein receptor class A domain containing 4 [Source:MGI Symbol;Acc:MGI:1277150]	52662	Q8BWJ4;Q4VAH9
ENSMUSG00000053395	8.65134	13.6782	3.62449	0.264983	-1.91603	0.0477794	1	7	3439199	3464164	+	2345	Cacng8	GO:0005244;GO:0005262;GO:0006811;GO:0006816;GO:0006816;GO:0016020;GO:0016020;GO:0016021;GO:0016021;GO:0034765;GO:0070588;GO:2000311;GO:0005244;GO:0005262;GO:0006811;GO:0006816;GO:0006816;GO:0016020;GO:0016020;GO:0016021;GO:0016021;GO:0034765;GO:0070588;	K04873	-	P	0VDR7;195H1;1B4TF;0DQHW;0A2VS;0UM6G;0IJVW;1CUFY;13JDH	calcium channel, voltage-dependent, gamma subunit 8 [Source:MGI Symbol;Acc:MGI:1932376]	81905	-
ENSMUSG00000025937	321.4	248.863	393.937	1.58295	0.662613	0.0478759	1	1	13693554	13730770	-	4566	Lactb2	GO:0003723;GO:0003727;GO:0003727;GO:0003727;GO:0003727;GO:0004518;GO:0004519;GO:0004521;GO:0004521;GO:0004521;GO:0004521;GO:0005739;GO:0005739;GO:0005759;GO:0005759;GO:0005759;GO:0005759;GO:0008270;GO:0008270;GO:0008270;GO:0016787;GO:0046872;GO:0090502;GO:0090502;GO:0090502;	K16639	EC:3.1.27.-	S;H;E	12STX;0UR24;0A0FR;0V92Q;0DEGK;18SDC;1CWZ1;KOG0813;1AV6N	lactamase, beta 2 [Source:MGI Symbol;Acc:MGI:2442551]	212442	Q99KR3
ENSMUSG00000041729	88.3482	116.232	60.4645	0.520205	-0.942847	0.0479821	1	9	62326774	62444326	-	5919	Coro2b	GO:0001725;GO:0003093;GO:0003779;GO:0005737;GO:0005856;GO:0005925;GO:0005925;GO:0010812;GO:0010812;GO:0016020;GO:0017166;GO:0017166;GO:0030036;GO:0032956;GO:0032956;GO:0048041;GO:0051015;GO:0051015;GO:0051497;GO:0080135;GO:0080135;GO:1904950;GO:1904950;GO:1904951;GO:1904951;GO:1990147;GO:1990147;GO:0016020;GO:0030036;GO:0051015;GO:0016020;GO:0030036;GO:0051015;GO:0016020;GO:0030036;GO:0051015;GO:…	K13887	-	Z	12NEF;0V4FS;09TGS;18ZIN;0UPIG;KOG0303;1AXDD;1CVDP;0DEVK	coronin, actin binding protein, 2B [Source:MGI Symbol;Acc:MGI:2444283]	235431	Q8BH44
ENSMUSG00000036446	1048.88	1293.12	804.651	0.622256	-0.684419	0.0480788	1	10	97400990	97408565	+	2448	Lum	GO:0005518;GO:0005518;GO:0005518;GO:0005576;GO:0005583;GO:0005583;GO:0005615;GO:0007601;GO:0014070;GO:0030021;GO:0030199;GO:0031012;GO:0031012;GO:0032914;GO:0045944;GO:0051216;GO:0062023;GO:0062023;GO:0070848;	K08122	-	T	KOG0619;0DM6S;0VA5G;13JMQ;18YEQ;1AWKW;09ZNZ;1CW1X;0UQB4	lumican [Source:MGI Symbol;Acc:MGI:109347]	17022	P51885
ENSMUSG00000022070	331.362	404.516	258.208	0.638314	-0.647663	0.0489577	1	14	99283658	99311976	+	5153	Bora	GO:0005634;GO:0005737;GO:0007049;GO:0007088;GO:0007088;GO:0007088;GO:0019901;GO:0019901;GO:0032147;GO:0032880;GO:0032880;GO:0051301;GO:0060236;GO:0060236;GO:0060236;GO:0072687;GO:0005634;GO:0005737;GO:0007049;GO:0007088;GO:0007088;GO:0007088;GO:0019901;GO:0019901;GO:0032147;GO:0032880;GO:0032880;GO:0051301;GO:0060236;GO:0060236;GO:0060236;GO:0072687;GO:0007049;GO:0051301;	K16831	-	D	0IHF2;1CTUF;0DJ2R;13IH6;1AX83;18YYE;0VAQI;0UMRW;09ZU5	bora, aurora kinase A activator [Source:MGI Symbol;Acc:MGI:1924994]	77744	Q8BS90
ENSMUSG00000030158	8.57685	15.8597	1.29397	0.0815885	-3.61549	0.0489616	1	6	129352478	129362837	-	1619	Clec12b	GO:0016020;GO:0016021;GO:0030545;GO:0016020;GO:0016021;GO:0030545;	K17517	-	T;V	13PCK;0UQT5;KOG4297;0DMK7;1B44Q;195BI;0A00G;1CWFJ;0VAX5	C-type lectin domain family 12, member B [Source:MGI Symbol;Acc:MGI:1918433]	71183	Q149M0;A0A0R4J0A7
ENSMUSG00000047473	286.927	223.892	349.962	1.56308	0.644392	0.0490754	1	7	29483423	29494127	+	6078	Zfp30	GO:0006355;GO:0046872;	K09228	-	K	18UP9;1ASKB;0V58E;1CQ8T;09U99;KOG1721;0DFJ2;13N3U;0UGX2	zinc finger protein 30 [Source:MGI Symbol;Acc:MGI:99178]	22693	Q60585;Q78FW7
ENSMUSG00000055493	184.81	140.455	229.165	1.63159	0.70628	0.0495371	1	10	11219148	11335388	+	3287	Epm2a	GO:0000045;GO:0001558;GO:0001932;GO:0004373;GO:0004721;GO:0004721;GO:0004722;GO:0004722;GO:0004722;GO:0004725;GO:0004725;GO:0004725;GO:0004725;GO:0004725;GO:0005515;GO:0005515;GO:0005634;GO:0005634;GO:0005654;GO:0005654;GO:0005737;GO:0005737;GO:0005737;GO:0005737;GO:0005783;GO:0005789;GO:0005829;GO:0005829;GO:0005844;GO:0005844;GO:0005886;GO:0005975;GO:0005977;GO:0005977;GO:0005977;GO:0005978;GO:…	K14165	-	V	18ZYG;0DPA2;1CY82;0UR6V;0A4MJ;13IPA;1B12R;KOG1716;0VFGU	epilepsy, progressive myoclonic epilepsy, type 2 gene alpha [Source:MGI Symbol;Acc:MGI:1341085]	13853	Q9WUA5
ENSMUSG00000026437	60.8812	42.8838	78.8787	1.83936	0.879203	0.0496429	1	1	132039975	132067422	-	4764	Cdk18	GO:0000083;GO:0000166;GO:0004672;GO:0004674;GO:0004693;GO:0005524;GO:0005524;GO:0005634;GO:0005737;GO:0006468;GO:0006468;GO:0016301;GO:0016310;GO:0016740;GO:0051726;GO:0000083;GO:0000166;GO:0004672;GO:0004674;GO:0004693;GO:0005524;GO:0005524;GO:0005634;GO:0005737;GO:0006468;GO:0006468;GO:0016301;GO:0016310;GO:0016740;GO:0051726;	K15596	EC:2.7.11.22	O;T;D	18UTS;09W88;1B426;0DHHA;12SU1;KOG0594;0V76K;0UTKZ;1CPAM	cyclin-dependent kinase 18 [Source:MGI Symbol;Acc:MGI:97518]	18557	Q04899;Q0VDL6
ENSMUSG00000027555	58.2492	41.9083	74.59	1.77984	0.831748	0.0496442	1	3	14706787	14728062	+	2299	Car13	GO:0004089;GO:0004089;GO:0004089;GO:0004089;GO:0005737;GO:0005829;GO:0005829;GO:0006730;GO:0008270;GO:0016829;GO:0016836;GO:0043209;GO:0043231;GO:0046872;	K01672	EC:4.2.1.1	P	1CV4N;13HPY;18UQ4;0VC0Y;KOG0382;0UGEK;0A14P;0DNSM;1B4H3	carbonic anhydrase 13 [Source:MGI Symbol;Acc:MGI:1931322]	71934	Q9D6N1
ENSMUSG00000017723	17.0574	25.3232	8.79166	0.347178	-1.52625	0.0498486	1	2	164404333	164410430	+	1140	Wfdc2	GO:0004867;GO:0004867;GO:0004867;GO:0004869;GO:0005576;GO:0005576;GO:0005615;GO:0010466;GO:0010466;GO:0010951;GO:0019731;GO:0019828;GO:0019828;GO:0030414;GO:0030414;GO:0045087;GO:0005576;GO:0010466;GO:0030414;GO:0005576;GO:0010466;GO:0030414;GO:0005576;GO:0010466;GO:0030414;	K23636	-	W	0A938;1B6D1;0VJUS;0J36N;13XT5;1D4Q5;1941D;0DVDJ;0UW64	WAP four-disulfide core domain 2 [Source:MGI Symbol;Acc:MGI:1914951]	67701	Q9DAU7;Q4FZJ6
ENSMUSG00000030513	6874.41	5566.77	8182.05	1.4698	0.555622	0.0504293	1	7	65511482	65700134	+	5190	Pcsk6	GO:0004175;GO:0004252;GO:0004252;GO:0004252;GO:0005615;GO:0005615;GO:0006508;GO:0006508;GO:0007354;GO:0007368;GO:0008201;GO:0008233;GO:0008236;GO:0008236;GO:0009100;GO:0009986;GO:0009986;GO:0016020;GO:0016485;GO:0016485;GO:0016486;GO:0016486;GO:0016787;GO:0032902;GO:0032940;GO:0048406;GO:0062023;GO:0062023;GO:0004175;GO:0004252;GO:0004252;GO:0004252;GO:0005615;GO:0005615;GO:0006508;GO:0006508;GO:…	K08672	EC:3.4.21.-	O	1AU1Q;KOG3525;09T8R;12PQZ;0DEJV;0UIHN;18V86;0V47P;1CP9S	proprotein convertase subtilisin/kexin type 6 [Source:MGI Symbol;Acc:MGI:102897]	18553	E9Q4D0
ENSMUSG00000002274	168.893	209.517	128.269	0.61221	-0.707902	0.0510388	1	17	26012195	26016110	-	3771	Metrn	GO:0005179;GO:0005576;GO:0005615;GO:0005615;GO:0007165;GO:0007275;GO:0007399;GO:0010001;GO:0010001;GO:0010001;GO:0030154;GO:0050772;GO:0050772;GO:0050772;GO:0010001;GO:0050772;GO:0010001;GO:0050772;GO:0005179;GO:0005576;GO:0005615;GO:0005615;GO:0007165;GO:0007275;GO:0007399;GO:0010001;GO:0010001;GO:0010001;GO:0030154;GO:0050772;GO:0050772;GO:0050772;	-	-	W;T	0V9SH;09YUK;0UP6I;1AYRX;0DK9E;13HZZ;0IKV7;1CV3B;1908U	meteorin, glial cell differentiation regulator [Source:MGI Symbol;Acc:MGI:1917333]	70083	Q8C1Q4;A2RSN4
ENSMUSG00000021319	54.1879	38.7839	69.592	1.79436	0.843466	0.0511902	1	13	19807274	19817164	+	4179	Sfrp4	GO:0002092;GO:0005576;GO:0005615;GO:0005634;GO:0005737;GO:0007275;GO:0008285;GO:0009986;GO:0010628;GO:0016055;GO:0017147;GO:0030154;GO:0043065;GO:0043433;GO:0045606;GO:0055062;GO:0060349;GO:0090090;GO:0090263;GO:1902174;GO:2000119;GO:0002092;GO:0005576;GO:0005615;GO:0005615;GO:0005634;GO:0005737;GO:0005737;GO:0007275;GO:0008285;GO:0009986;GO:0010628;GO:0016055;GO:0017147;GO:0017147;GO:0030154;GO:…	K02185	-	T	09Y9P;1AXZ1;195B9;0UNFE;12Q4Y;0V8JF;1CUG3;0DJP3;KOG3577	secreted frizzled-related protein 4 [Source:MGI Symbol;Acc:MGI:892010]	20379	Q9Z1N6
ENSMUSG00000025401	84.7004	107.932	61.4689	0.569515	-0.812195	0.0511915	1	10	127541039	127556809	+	3714	Myo1a	GO:0000146;GO:0000166;GO:0003774;GO:0003779;GO:0005516;GO:0005524;GO:0005524;GO:0005737;GO:0005737;GO:0005737;GO:0005737;GO:0005886;GO:0005902;GO:0005902;GO:0005902;GO:0005902;GO:0005903;GO:0005903;GO:0005903;GO:0005903;GO:0007015;GO:0007605;GO:0007605;GO:0007605;GO:0007605;GO:0009925;GO:0015629;GO:0015629;GO:0016323;GO:0016323;GO:0016323;GO:0016324;GO:0016328;GO:0016328;GO:0016328;GO:0016459;GO:…	K10356	-	Z	0DG5F;1B0HC;0V5VQ;1CQV0;09U49;0UPMS;KOG0164;12N1J;191QI	myosin IA [Source:MGI Symbol;Acc:MGI:107732]	432516	O88329
ENSMUSG00000022894	56.6263	74.0209	39.2316	0.530008	-0.915915	0.0512657	1	16	85653061	85698716	-	10791	Adamts5	GO:0004222;GO:0004222;GO:0005576;GO:0005615;GO:0005615;GO:0006508;GO:0006508;GO:0008201;GO:0008233;GO:0008233;GO:0008233;GO:0008237;GO:0008237;GO:0008237;GO:0008270;GO:0016787;GO:0030198;GO:0031012;GO:0042742;GO:0044691;GO:0046872;GO:0050840;GO:0062023;GO:0120163;	K08620	EC:3.4.24.-	O	190AP;1CWHQ;0A02K;13NCX;1AZ0F;0IND8;0VAYU;0UPDP;0DMN5	a disintegrin-like and metallopeptidase (reprolysin type) with thrombospondin type 1 motif, 5 (aggrecanase-2) [Source:MGI Symbol;Acc:MGI:1346321]	23794	Q9R001;Q8BGP4
ENSMUSG00000053886	532.326	424.034	640.617	1.51077	0.595283	0.0512879	1	8	68729219	68800351	+	2723	Sh2d4a	GO:0005737;GO:0005737;GO:0005829;GO:0005829;GO:0010923;GO:0010923;GO:0010923;GO:0010923;GO:0019902;GO:0019902;GO:0019902;GO:0019902;	K17577	-	S;T	0A12S;18TY7;1CQK7;12P4A;0IEFY;0VBZ1;0DFWU;0UHE9;1AT18	SH2 domain containing 4A [Source:MGI Symbol;Acc:MGI:1919531]	72281	Q9D7V1
ENSMUSG00000025597	22.4225	37.6499	7.19503	0.191104	-2.38757	0.0513305	1	X	113384030	113470526	+	3584	Klhl4	GO:0015630;GO:0034451;GO:0003674;GO:0005575;GO:0008150;GO:0015630;GO:0015630;GO:0034451;GO:0034451;GO:0015630;GO:0034451;	K10442	-	-	-	kelch-like 4 [Source:MGI Symbol;Acc:MGI:2442829]	237010	B1AZQ9;Q8BUX1
ENSMUSG00000036362	7.14002	11.6496	2.63044	0.225797	-2.1469	0.0516752	1	3	59115313	59118303	-	2528	P2ry13	GO:0004930;GO:0004930;GO:0005783;GO:0005886;GO:0007165;GO:0007186;GO:0007186;GO:0007186;GO:0007194;GO:0016020;GO:0016021;GO:0016021;GO:0035589;GO:0045028;GO:0045028;GO:0045028;GO:0045028;GO:0071407;	K08388	-	T	1CT99;09X78;1AWBY;0IFYD;18TZF;0DIIP;0V85U;12QCX;0UKVV	purinergic receptor P2Y, G-protein coupled 13 [Source:MGI Symbol;Acc:MGI:1921441]	74191	Q9D8I2
ENSMUSG00000022494	132.706	87.5708	177.841	2.03083	1.02207	0.0517978	1	16	11801977	12088766	+	5242	Shisa9	GO:0005886;GO:0008328;GO:0014069;GO:0014069;GO:0016020;GO:0016021;GO:0030054;GO:0030165;GO:0032281;GO:0032281;GO:0032591;GO:0032591;GO:0042995;GO:0045202;GO:0045211;GO:0045211;GO:0045211;GO:0048172;GO:0048172;GO:0098839;GO:0098962;GO:0098978;GO:0099061;GO:2000311;GO:2000311;GO:2000311;GO:0016020;GO:0016021;	-	-	T;W;U	0VBHD;0IK0B;13MG7;1CX57;0URIK;0DN8K;18S0P;0A0M5;1AV89	shisa family member 9 [Source:MGI Symbol;Acc:MGI:1919805]	72555	Q9CZN4
ENSMUSG00000015405	62.4508	105.662	19.2399	0.182089	-2.45728	0.052055	1	X	162922328	162971416	+	3762	Ace2	GO:0001618;GO:0001618;GO:0001618;GO:0003051;GO:0003051;GO:0003081;GO:0003081;GO:0004175;GO:0004175;GO:0004180;GO:0004180;GO:0004180;GO:0004181;GO:0005515;GO:0005576;GO:0005576;GO:0005576;GO:0005615;GO:0005615;GO:0005615;GO:0005737;GO:0005886;GO:0005886;GO:0005886;GO:0005886;GO:0006508;GO:0006508;GO:0008233;GO:0008237;GO:0008237;GO:0008237;GO:0008237;GO:0008237;GO:0008241;GO:0008241;GO:0008241;GO:…	K09708	EC:3.4.17.23	E	0UTCW;KOG3690;18TUJ;09UK1;0DJJG;12S0D;1CUC7;0V5JA;1B3FN	angiotensin I converting enzyme (peptidyl- dipeptidase A) 2 [Source:MGI Symbol;Acc:MGI:1917258]	70008	Q8R0I0;Q3URC9
ENSMUSG00000022579	77.3713	127.403	27.3396	0.214592	-2.22034	0.0525573	1	15	75468477	75471330	+	2554	Gpihbp1	GO:0005886;GO:0005886;GO:0006869;GO:0006886;GO:0008035;GO:0008289;GO:0009897;GO:0009986;GO:0016020;GO:0016323;GO:0016323;GO:0016324;GO:0016324;GO:0017038;GO:0031225;GO:0031225;GO:0034394;GO:0035473;GO:0035473;GO:0035478;GO:0035478;GO:0042632;GO:0045056;GO:0046658;GO:0050821;GO:0051006;GO:0051006;GO:0070328;GO:0070328;GO:0071813;GO:0090319;GO:0090321;GO:0140318;	K20001	-	W	0UW7T;0VK5P;0DVGU;1B6GX;13WJ4;0A993;1D4TB;0J46G;193UQ	GPI-anchored HDL-binding protein 1 [Source:MGI Symbol;Acc:MGI:1915703]	68453	Q9D1N2
ENSMUSG00000024681	7.32747	11.7273	2.92765	0.249644	-2.00206	0.0530642	1	19	11606860	11618215	-	1884	Ms4a3	GO:0005515;GO:0005737;GO:0008150;GO:0016020;GO:0016021;GO:0016021;GO:0016021;GO:0051726;GO:0005515;GO:0005737;GO:0008150;GO:0016020;GO:0016021;GO:0016021;GO:0016021;GO:0051726;	K22190	-	U	0IZNT;1B1UU;0VICM;0DT25;14746;0A7HV;193VN;1D2DB;0UUJN	membrane-spanning 4-domains, subfamily A, member 3 [Source:MGI Symbol;Acc:MGI:2158468]	170813	Q920C4;Q53ZU3;Q3TYT4
ENSMUSG00000017817	30.0494	41.1332	18.9656	0.461077	-1.11692	0.0531569	1	2	163178162	163239913	-	4255	Jph2	GO:0001786;GO:0001786;GO:0001786;GO:0003677;GO:0005515;GO:0005515;GO:0005546;GO:0005546;GO:0005546;GO:0005547;GO:0005547;GO:0005547;GO:0005634;GO:0005634;GO:0005783;GO:0005789;GO:0005789;GO:0005886;GO:0005886;GO:0007204;GO:0007275;GO:0010314;GO:0010314;GO:0010314;GO:0016020;GO:0016020;GO:0016021;GO:0016529;GO:0016529;GO:0016529;GO:0030018;GO:0030314;GO:0030314;GO:0030314;GO:0032266;GO:0032266;GO:…	K19530	-	S;P;E	12S7M;0UTVP;195SI;1CQKG;1B2JK;0V5KV;09UMB;KOG0231;0DFX4	junctophilin 2 [Source:MGI Symbol;Acc:MGI:1891496]	59091	Q9ET78
ENSMUSG00000091586	336.375	267.191	405.559	1.51786	0.602038	0.053282	1	17	32725024	32749117	+	3198	Cyp4f17	GO:0004497;GO:0004497;GO:0005506;GO:0005575;GO:0016491;GO:0016705;GO:0020037;GO:0046872;GO:0055114;GO:0055114;GO:0005506;GO:0005575;GO:0016020;GO:0016021;GO:0016705;GO:0020037;GO:0055114;GO:0004497;GO:0004497;GO:0005506;GO:0005575;GO:0016491;GO:0016705;GO:0020037;GO:0046872;GO:0055114;GO:0055114;	K00490	EC:1.14.14.1	Q	0DIWE;1CTMR;09XIZ;1B76Y;KOG0157;12PPT;0UMIJ;0V8GR	cytochrome P450, family 4, subfamily f, polypeptide 17 [Source:MGI Symbol;Acc:MGI:3646233]	208285	G3UW78
ENSMUSG00000035678	20.929	12.1335	29.7246	2.4498	1.29266	0.0535844	1	17	57412325	57414757	+	1290	Tnfsf9	GO:0005102;GO:0005125;GO:0005164;GO:0005615;GO:0005886;GO:0005886;GO:0006955;GO:0007165;GO:0016020;GO:0016020;GO:0016021;GO:0032729;GO:0032729;GO:0032735;GO:0032735;GO:0032755;GO:0032755;GO:0032813;GO:0032813;GO:0032813;GO:0042104;GO:0042104;GO:0042104;GO:0042127;GO:0043011;GO:0043011;GO:0045585;GO:0045585;GO:0045585;	K05472	-	A;T	0A82Q;1943S;0VITH;1CVGU;13XA8;0UNPF;0DKNA;0J4ZC;1AY64	tumor necrosis factor (ligand) superfamily, member 9 [Source:MGI Symbol;Acc:MGI:1101058]	21950	P41274;Q3U1Z9
ENSMUSG00000001943	14.429	21.0244	7.83357	0.372594	-1.42433	0.0536368	1	9	37450551	37455501	+	1979	Vsig2	GO:0003674;GO:0005887;GO:0008150;GO:0016020;GO:0016021;GO:0016020;GO:0016021;GO:0003674;GO:0005887;GO:0008150;GO:0016020;GO:0016021;GO:0016020;GO:0016021;	-	-	T	0US1B;1CXMI;18U3Y;0DNQ6;0A061;0VA35;13P5T;0IVJI;1AZE4	V-set and immunoglobulin domain containing 2 [Source:MGI Symbol;Acc:MGI:1928009]	57276	Q9Z109
ENSMUSG00000032715	125.222	76.8992	173.545	2.25678	1.17427	0.0536583	1	2	152179342	152185952	-	2125	Trib3	GO:0000122;GO:0003714;GO:0003714;GO:0004860;GO:0005515;GO:0005515;GO:0005515;GO:0005524;GO:0005634;GO:0005634;GO:0005634;GO:0005654;GO:0005654;GO:0006468;GO:0006469;GO:0006469;GO:0006915;GO:0010506;GO:0010506;GO:0010506;GO:0010827;GO:0019899;GO:0019901;GO:0019901;GO:0031434;GO:0031625;GO:0032092;GO:0032436;GO:0032436;GO:0032869;GO:0034976;GO:0034976;GO:0043405;GO:0043405;GO:0043405;GO:0045599;GO:…	K19518	-	T;K	0UFUB;KOG0583;1B0GJ;0DET1;192BC;09TG4;1CPGU;0V4F6;13N9B	tribbles pseudokinase 3 [Source:MGI Symbol;Acc:MGI:1345675]	228775	Q8K4K2
ENSMUSG00000060044	30.8245	42.0395	19.6095	0.466455	-1.10019	0.0537354	1	10	68559476	68618480	+	5282	Tmem26	GO:0016020;GO:0016021;GO:0003674;GO:0005575;GO:0008150;GO:0016020;GO:0016021;GO:0016020;GO:0016021;	-	-	S	1CYRZ;KOG4610;194YI;0VD03;12U69;0DPSV;09VIC;1B4MS;0UJP2	transmembrane protein 26 [Source:MGI Symbol;Acc:MGI:2143537]	327766	Q3UP23
ENSMUSG00000039232	292.035	215.234	368.836	1.71365	0.777074	0.0538076	1	10	12813953	12840042	-	4209	Stx11	GO:0005484;GO:0005794;GO:0006886;GO:0016020;GO:0016192;GO:0061025;GO:0005484;GO:0005794;GO:0006886;GO:0016020;GO:0016192;GO:0061025;GO:0005794;GO:0016020;GO:0016192;	K08487	-	U	0V6HU;0UT3A;13HDA;1B4JJ;194V1;1CRHC;0DGTA;09VIK;KOG0810	syntaxin 11 [Source:MGI Symbol;Acc:MGI:1921982]	74732	Q9D3G5;Q3U5V8
ENSMUSG00000035131	12.0691	18.2534	5.88472	0.32239	-1.63312	0.0541548	1	1	146370498	146778210	+	7003	Brinp3	GO:0003674;GO:0005576;GO:0005739;GO:0005783;GO:0005783;GO:0005783;GO:0007049;GO:0007050;GO:0007399;GO:0030425;GO:0030425;GO:0030425;GO:0043025;GO:0043025;GO:0043025;GO:0045666;GO:0045666;GO:0045666;GO:0045786;GO:0045786;GO:0045930;GO:0045930;GO:0045930;GO:0071300;GO:0071300;GO:0007050;GO:0016020;GO:0016021;GO:0045666;GO:0045930;GO:0003674;GO:0005576;GO:0005739;GO:0005783;GO:0005783;GO:0007049;GO:…	-	-	O;T	1CT5W;0DMB8;0IF4X;09ZT1;18S37;1AWVS;0UT5X;12S9M;0VAPB	bone morphogenetic protein/retinoic acid inducible neural specific 3 [Source:MGI Symbol;Acc:MGI:2443035]	215378	Q499E0
ENSMUSG00000020017	34.4833	23.2231	45.7434	1.96974	0.978004	0.0541904	1	10	93324630	93355166	+	5549	Hal	GO:0003824;GO:0004397;GO:0004397;GO:0004397;GO:0004397;GO:0004397;GO:0005737;GO:0006547;GO:0006548;GO:0006548;GO:0006548;GO:0016829;GO:0016841;GO:0016841;GO:0019556;GO:0019557;	K01745	EC:4.3.1.3	Q;E	0DKBU;135SB;KOG0222;18WP7;0V9U8;09YWH;0UP94;1CV5M;1AYUG	histidine ammonia lyase [Source:MGI Symbol;Acc:MGI:96010]	15109	P35492;Q8CE60;B2RXW1
ENSMUSG00000019872	437.216	349.673	524.76	1.50072	0.58565	0.0544171	1	10	57670431	57687926	+	2065	Smpdl3a	GO:0005576;GO:0005615;GO:0005615;GO:0005615;GO:0005615;GO:0005615;GO:0008081;GO:0008081;GO:0008081;GO:0008150;GO:0008270;GO:0008270;GO:0009143;GO:0009143;GO:0016787;GO:0016787;GO:0046872;	K01128	EC:3.1.4.-	I;G	14TS4;0V1CT;1DCYT;196UN;0E5ZE;1BA5Q;0WD2I;0KDJ7;0B0JC	sphingomyelin phosphodiesterase, acid-like 3A [Source:MGI Symbol;Acc:MGI:1931437]	57319	P70158
ENSMUSG00000031302	16.2353	23.3365	9.13408	0.391407	-1.35326	0.0546881	1	X	100342774	100369569	+	9271	Nlgn3	GO:0005886;GO:0005887;GO:0007155;GO:0007155;GO:0016020;GO:0016020;GO:0016021;GO:0030054;GO:0042043;GO:0045202;GO:0045202;GO:0050804;GO:0050808;GO:0005887;GO:0007155;GO:0042043;GO:0045202;GO:0050804;GO:0050808;GO:0005886;GO:0005887;GO:0007155;GO:0007155;GO:0007612;GO:0009986;GO:0016020;GO:0016020;GO:0016021;GO:0030054;GO:0030534;GO:0035176;GO:0042043;GO:0045202;GO:0045202;GO:0050804;GO:0050808;GO:…	K07378	-	Q;W;T;I	1CT9F;1AUFE;194XK;KOG1516;0UJ47;09Z64;0DIIX;0V603;12TNT	neuroligin 3 [Source:MGI Symbol;Acc:MGI:2444609]	245537	Q8BYM5
ENSMUSG00000022489	205.199	249.519	160.879	0.644757	-0.633172	0.0547819	1	15	103411461	103438479	+	5396	Pde1b	GO:0004114;GO:0007165;GO:0008081;GO:0016787;GO:0046872;GO:0001505;GO:0001975;GO:0004112;GO:0004112;GO:0004114;GO:0004114;GO:0004114;GO:0004115;GO:0004115;GO:0004117;GO:0005516;GO:0005737;GO:0007165;GO:0007165;GO:0007165;GO:0007626;GO:0008081;GO:0008542;GO:0016787;GO:0030224;GO:0036006;GO:0036006;GO:0042053;GO:0042428;GO:0043025;GO:0043025;GO:0043025;GO:0046872;GO:0047555;GO:0047555;GO:0048101;GO:…	K13755	EC:3.1.4.17	T	09UJP;1AXG6;0DFVA;1919P;0V5IU;0UMZS;12QGU;KOG3688;1CQIP	phosphodiesterase 1B, Ca2+-calmodulin dependent [Source:MGI Symbol;Acc:MGI:97523]	18574	Q01065;Q6PDS5
ENSMUSG00000022438	1013.1	756.731	1269.46	1.67756	0.746362	0.0548862	1	15	84116244	84199889	+	4416	Parvb	GO:0003779;GO:0003779;GO:0003779;GO:0005515;GO:0005515;GO:0005737;GO:0005737;GO:0005856;GO:0005886;GO:0005925;GO:0005925;GO:0005925;GO:0005925;GO:0007155;GO:0007155;GO:0007163;GO:0015629;GO:0016020;GO:0030017;GO:0030018;GO:0030027;GO:0030027;GO:0030027;GO:0030027;GO:0030031;GO:0030031;GO:0030031;GO:0030031;GO:0030032;GO:0030032;GO:0030032;GO:0030032;GO:0030054;GO:0031532;GO:0031532;GO:0031532;GO:…	K06275	-	Z	0DFQ3;1CQDP;12NPV;192FI;KOG3631;0V5DM;0UJFS;1AWSC;09UE7	parvin, beta [Source:MGI Symbol;Acc:MGI:2153063]	170736	Q9ES46;Q3UGT9
ENSMUSG00000050711	5.14101	8.66578	1.61624	0.186508	-2.42269	0.0551568	1	1	79412386	79417837	-	2515	Scg2	GO:0005576;GO:0030141;GO:0000165;GO:0000165;GO:0000165;GO:0001525;GO:0001525;GO:0001525;GO:0001525;GO:0001938;GO:0001938;GO:0001938;GO:0005125;GO:0005125;GO:0005125;GO:0005125;GO:0005576;GO:0005615;GO:0005615;GO:0005615;GO:0005615;GO:0030141;GO:0030141;GO:0030141;GO:0031045;GO:0035556;GO:0035556;GO:0035556;GO:0042056;GO:0042056;GO:0042056;GO:0042056;GO:0048245;GO:0048245;GO:0048245;GO:0048245;GO:…	-	-	W;T	1CQAB;1ATYW;09UB0;0V5A6;0UGZ5;0IFXN;18UZX;13M64;0DFKP	secretogranin II [Source:MGI Symbol;Acc:MGI:103033]	20254	Q03517
ENSMUSG00000017004	8.74309	4.12939	13.3568	3.23457	1.69357	0.0553876	1	2	164174660	164176316	+	646	Svs5	GO:0005576;GO:0005615;GO:0005615;GO:0005615;	-	-	-	-	seminal vesicle secretory protein 5 [Source:MGI Symbol;Acc:MGI:98453]	20944	P30933;Q545K7
ENSMUSG00000038412	704.309	567.489	841.129	1.48219	0.567734	0.0554165	1	9	121677629	121687428	-	3040	Higd1a	GO:0005654;GO:0005739;GO:0016020;GO:0016021;GO:0032991;GO:0043066;GO:0003674;GO:0005634;GO:0005654;GO:0005739;GO:0005739;GO:0005739;GO:0005739;GO:0005743;GO:0005743;GO:0016020;GO:0016020;GO:0016021;GO:0031966;GO:0032991;GO:0042149;GO:0043066;GO:0043066;GO:0055114;GO:0070469;GO:0071456;GO:0071902;GO:0090201;GO:0097250;GO:0003674;GO:0005634;GO:0005654;GO:0005739;GO:0005739;GO:0005739;GO:0005739;GO:…	-	-	S;O;C	0UVVQ;1B69J;KOG4431;193HW;0DUW1;0VJ5X;13UJ4;0A8A4;1D470	HIG1 domain family, member 1A [Source:MGI Symbol;Acc:MGI:1930666]	56295	Q9JLR9;Q1XG81
ENSMUSG00000029602	34.5714	21.6318	47.5111	2.19636	1.13512	0.055456	1	5	120786877	120817662	+	3539	Rasal1	GO:0005096;GO:0043547;GO:0005096;GO:0005096;GO:0005543;GO:0005829;GO:0005886;GO:0007165;GO:0030154;GO:0035556;GO:0043087;GO:0043547;GO:0046580;GO:0046872;GO:0071277;GO:1903861;GO:0005096;GO:0005096;GO:0005543;GO:0005829;GO:0005829;GO:0005886;GO:0005886;GO:0007165;GO:0030154;GO:0035556;GO:0043087;GO:0043547;GO:0046580;GO:0046872;GO:0071277;GO:1903861;GO:1903861;	K17632	-	T	18SPG;KOG2059;13IZY;0V7E6;09V18;0DH3Q;0UHSC;1CRTX;1ATCN	RAS protein activator like 1 (GAP1 like) [Source:MGI Symbol;Acc:MGI:1330842]	19415	Q9Z268
ENSMUSG00000025500	134.27	103.475	165.065	1.59522	0.673753	0.0556286	1	7	140789905	140793993	-	2128	Lmntd2	GO:0003674;GO:0005575;GO:0048026;	-	-	D;Y	0VBMH;0A0R5;1CX9P;0UQQ7;12T57;1B4MI;0DNCJ;18V7G;KOG0977	lamin tail domain containing 2 [Source:MGI Symbol;Acc:MGI:1919250]	72000	Q0VET5
ENSMUSG00000032068	13.9298	22.615	5.24454	0.231905	-2.10839	0.0557818	1	9	50405825	50416782	+	1947	Plet1	GO:0001953;GO:0001953;GO:0005886;GO:0009897;GO:0009897;GO:0016020;GO:0016324;GO:0016324;GO:0030154;GO:0030335;GO:0030335;GO:0031225;GO:0035313;GO:0035313;GO:0001953;GO:0001953;GO:0005886;GO:0009897;GO:0009897;GO:0016020;GO:0016324;GO:0016324;GO:0030154;GO:0030335;GO:0030335;GO:0031225;GO:0035313;GO:0035313;	-	-	S;W	0VK8X;196MV;0A9BT;1B70K;0JDPE;1D4VI;146CM;0UWAB;0DVIZ	placenta expressed transcript 1 [Source:MGI Symbol;Acc:MGI:1923759]	76509	Q8VEN2
ENSMUSG00000038400	386.552	507.194	265.911	0.524279	-0.931593	0.0558423	1	2	173066251	173118326	-	4913	Pmepa1	GO:0000139;GO:0005768;GO:0010008;GO:0010008;GO:0010991;GO:0010991;GO:0016020;GO:0016021;GO:0030512;GO:0030512;GO:0031901;GO:0031901;GO:0043231;GO:0050699;GO:0060394;GO:0070412;GO:0070412;GO:0005768;GO:0010008;GO:0010991;GO:0016020;GO:0016021;GO:0030512;GO:0031901;GO:0070412;	-	-	T	1AV1S;09X40;0IDYQ;0DRFJ;18ZYP;13HZM;0UKYC;1D0MT;0VEQB	prostate transmembrane protein, androgen induced 1 [Source:MGI Symbol;Acc:MGI:1929600]	65112	A2APF4
ENSMUSG00000054976	2.54196	5.08391	0	0	-Inf	0.0558791	1	1	81054667	81319479	+	12508	Nyap2	GO:0014065;GO:0048812;GO:0014065;GO:0048812;GO:0014065;GO:0048812;GO:0014065;GO:0048812;GO:0014065;GO:0048812;	-	-	T	0IH9T;192G4;1CZBD;13EHD;0A2N0;0VDHW;1AT2H;0US8S;0DQ9I	neuronal tyrosine-phophorylated phosphoinositide 3- kinase adaptor 2 [Source:MGI Symbol;Acc:MGI:2443135]	241134	-
ENSMUSG00000003273	100.871	75.3233	126.418	1.67834	0.747032	0.056284	1	7	45349267	45354106	+	1926	Car11	GO:0004089;GO:0005576;GO:0006730;GO:0008270;GO:0016323;GO:0016323;GO:0016836;GO:0004089;GO:0008270;	-	-	T;P;E	1CRAR;0UFCF;0V6BK;KOG0382;1B2QV;0DGKX;09VCF;12SDI;18XWE	carbonic anhydrase 11 [Source:MGI Symbol;Acc:MGI:1336193]	12348	O70354;Q541E9
ENSMUSG00000035566	35.8382	49.0308	22.6456	0.461865	-1.11446	0.056361	1	14	84681003	84776442	+	12991	Pcdh17	GO:0005509;GO:0005509;GO:0005886;GO:0005887;GO:0007155;GO:0007155;GO:0007155;GO:0007156;GO:0016020;GO:0016020;GO:0016021;GO:0030534;GO:0050805;GO:0098978;GO:0098982;GO:0099055;GO:0099056;GO:0099560;GO:1904071;GO:2000807;	K16499	-	Z;U	0V4GB;0DEU6;0UH2H;13HX7;09THC;18SJP;KOG3594;1CPHX;1AXE0	protocadherin 17 [Source:MGI Symbol;Acc:MGI:2684924]	219228	Q3UTP0;E9PXF0;Q5HZI5
ENSMUSG00000001739	125.7	155.519	95.8812	0.616523	-0.697773	0.0564439	1	5	136995470	137004712	+	2124	Cldn15	GO:0005198;GO:0005886;GO:0005886;GO:0005923;GO:0005923;GO:0005923;GO:0006811;GO:0007155;GO:0016020;GO:0016021;GO:0016021;GO:0016328;GO:0016338;GO:0030054;GO:0042802;GO:0070830;GO:0005198;GO:0005886;GO:0005886;GO:0005923;GO:0005923;GO:0005923;GO:0006811;GO:0007155;GO:0016020;GO:0016021;GO:0016021;GO:0016328;GO:0016338;GO:0030054;GO:0042802;GO:0070830;	K06087	-	U	13PKR;18WBY;0UNYM;1B0BK;0VA92;0IKVT;09ZBV;1CVP6;0DKU8	claudin 15 [Source:MGI Symbol;Acc:MGI:1913103]	60363	Q9Z0S5
ENSMUSG00000022594	104.14	69.1248	139.155	2.0131	1.00942	0.0566062	1	15	74619701	74624895	-	4662	Lynx1	GO:0005515;GO:0005783;GO:0005886;GO:0005886;GO:0005886;GO:0007271;GO:0008200;GO:0016020;GO:0016020;GO:0030425;GO:0030548;GO:0030548;GO:0030548;GO:0030550;GO:0030550;GO:0031225;GO:0031225;GO:0033130;GO:0033130;GO:0033130;GO:0042995;GO:0045202;GO:0099601;GO:0099601;GO:0099601;GO:2000272;	-	-	O;W	1B68Z;0DUWV;0A8B4;13XED;193JF;0UVWN;0VJ6S;0J42Y;1D47U	Ly6/neurotoxin 1 [Source:MGI Symbol;Acc:MGI:1345180]	23936	P0DP60
ENSMUSG00000022577	126.455	158.219	94.6905	0.598475	-0.740636	0.0566329	1	15	75423117	75439104	-	4227	Ly6h	GO:0005886;GO:0005886;GO:0016020;GO:0030550;GO:0030550;GO:0031225;GO:0033130;GO:0033130;GO:0045202;GO:0095500;GO:0095500;GO:2000272;GO:0005886;GO:0005886;GO:0016020;GO:0030550;GO:0030550;GO:0031225;GO:0033130;GO:0033130;GO:0045202;GO:0095500;GO:0095500;GO:2000272;GO:0005886;GO:0005886;GO:0016020;GO:0030550;GO:0030550;GO:0031225;GO:0033130;GO:0033130;GO:0045202;GO:0095500;GO:0095500;GO:2000272;GO:…	K06846	-	O	0J4NS;1D3QS;0A7KU;0UVE8;1939Q;13WNK;0VIF9;1B663;0DUD2	lymphocyte antigen 6 complex, locus H [Source:MGI Symbol;Acc:MGI:1346030]	23934	Q9WUC3;Q8K356;Q544M1
ENSMUSG00000036298	73.9279	97.8701	49.9858	0.510736	-0.969351	0.0567097	1	15	91151899	91457464	-	8367	Slc2a13	GO:0002020;GO:0002020;GO:0002020;GO:0005365;GO:0005365;GO:0005366;GO:0005366;GO:0005366;GO:0005737;GO:0005737;GO:0005886;GO:0005887;GO:0005887;GO:0015798;GO:0015798;GO:0015798;GO:0016020;GO:0016020;GO:0016020;GO:0016020;GO:0016021;GO:0016021;GO:0022857;GO:0030426;GO:0030426;GO:0031090;GO:0042995;GO:0042995;GO:0042995;GO:0043231;GO:0043231;GO:0044297;GO:0044297;GO:0044297;GO:0051117;GO:0051117;GO:…	K08150	-	F;J;P;G	0V4IE;1CPJQ;0UFY6;KOG0254;0DEW4;1ARSF;09TJE;12Q13;18SIV	solute carrier family 2 (facilitated glucose transporter), member 13 [Source:MGI Symbol;Acc:MGI:2146030]	239606	Q3UHK1
ENSMUSG00000024590	2241.66	2660.08	1823.24	0.685408	-0.544965	0.0567288	1	18	56840885	56886496	+	2962	Lmnb1	GO:0003690;GO:0005634;GO:0005634;GO:0005634;GO:0005635;GO:0005635;GO:0005635;GO:0005635;GO:0005635;GO:0005637;GO:0005637;GO:0005638;GO:0005652;GO:0005654;GO:0005654;GO:0005737;GO:0005882;GO:0008432;GO:0010971;GO:0016020;GO:0016363;GO:0031965;GO:0031965;GO:0043274;GO:0046330;GO:1904609;GO:1990837;	K07611	-	Z;D;Y	1CRS3;0V6SA;12PTX;0US7C;09VTI;0DH1W;KOG0977;1B290;18TBX	lamin B1 [Source:MGI Symbol;Acc:MGI:96795]	16906	P14733
ENSMUSG00000020176	2349.64	2792.06	1907.22	0.683087	-0.549859	0.0568797	1	11	11880508	11988683	-	9089	Grb10	GO:0001784;GO:0005158;GO:0005158;GO:0005158;GO:0005158;GO:0005515;GO:0005515;GO:0005515;GO:0005737;GO:0005829;GO:0007165;GO:0007165;GO:0008286;GO:0008286;GO:0010467;GO:0030159;GO:0030178;GO:0030178;GO:0030178;GO:0030674;GO:0030949;GO:0030949;GO:0032868;GO:0032991;GO:0042326;GO:0042327;GO:0042802;GO:0045719;GO:0045719;GO:0046325;GO:0046627;GO:0046627;GO:0046627;GO:0048009;GO:0070371;GO:0120162;GO:…	K20064	-	T	13D1D;0WGXU;0B4EX;0E89W;1DF8N;0V34X;KOG3751	growth factor receptor bound protein 10 [Source:MGI Symbol;Acc:MGI:103232]	14783	Q60760
ENSMUSG00000052384	55.8203	84.2537	27.387	0.325054	-1.62125	0.0569529	1	16	31961603	31984412	-	4177	Nrros	GO:0005515;GO:0005515;GO:0005576;GO:0005783;GO:0005789;GO:0005886;GO:0006801;GO:0006954;GO:0006955;GO:0006955;GO:0007179;GO:0009986;GO:0009986;GO:0014005;GO:0016020;GO:0016021;GO:0019838;GO:0030433;GO:0035583;GO:0036364;GO:0050431;GO:0050431;GO:0005515;GO:0005515;GO:0005576;GO:0005783;GO:0005789;GO:0005886;GO:0006801;GO:0006954;GO:0006955;GO:0006955;GO:0007179;GO:0009986;GO:0009986;GO:0014005;GO:…	-	-	T	1ARTI;KOG0619;09WF1;18VN1;0DHQE;12PGA;0UHZX;0V7DK;1CSER	negative regulator of reactive oxygen species [Source:MGI Symbol;Acc:MGI:2445095]	224109	Q8BMT4
ENSMUSG00000054146	5.95645	9.94333	1.96956	0.198079	-2.33585	0.057051	1	11	100022584	100026754	-	1767	Krt15	GO:0005198;GO:0005882;GO:0097110;	K07604	-	Z	09UC4;0DFMN;0IFTF;13IBZ;18VQA;0UH0N;1B4C6;1CQBB;0V5B8	keratin 15 [Source:MGI Symbol;Acc:MGI:96689]	16665	Q61414;B1AQ77
ENSMUSG00000024268	51.2213	66.1838	36.2588	0.547849	-0.868149	0.0574912	1	18	25610689	25887214	-	8583	Celf4	GO:0000380;GO:0000381;GO:0000381;GO:0000381;GO:0001701;GO:0003676;GO:0003723;GO:0003723;GO:0003723;GO:0003729;GO:0003729;GO:0005634;GO:0005634;GO:0005634;GO:0005634;GO:0005654;GO:0005654;GO:0005737;GO:0005737;GO:0005737;GO:0006376;GO:0006376;GO:0006397;GO:0008380;GO:0036002;GO:0036002;GO:0042835;GO:0048025;GO:0048026;GO:0048026;GO:0048026;GO:0090394;GO:1902866;GO:1990904;GO:0000381;GO:0000381;GO:…	K13207	-	A	1CT5H;0V5M8;KOG0146;0DIEZ;0USDT;09UT3;1ATE1;12NXI;194SF	CUGBP, Elav-like family member 4 [Source:MGI Symbol;Acc:MGI:1932407]	108013	Q7TSY6
ENSMUSG00000052372	5.14219	9.31267	0.971705	0.104342	-3.26061	0.057507	1	X	85784476	87159251	-	9342	Il1rapl1	GO:0005886;GO:0005886;GO:0007165;GO:0016020;GO:0016021;GO:0030424;GO:0030425;GO:0042995;GO:0045920;GO:0098978;GO:0099175;GO:0099545;GO:1905606;GO:0005886;GO:0007165;GO:0016020;GO:0016021;GO:0030424;GO:0030425;GO:0042995;GO:0005886;GO:0016020;	K05170	-	T	0V8PT;0UMT4;0IF3G;09XS4;18W9U;13M6G;1CTW6;1B337;0DJ4A	interleukin 1 receptor accessory protein-like 1 [Source:MGI Symbol;Acc:MGI:2687319]	331461	B1ASU0;Q0VDP7
ENSMUSG00000019194	31.3695	42.4675	20.2715	0.477342	-1.0669	0.0575666	1	7	30815949	30826428	-	1859	Scn1b	GO:0001518;GO:0001518;GO:0001518;GO:0001518;GO:0002028;GO:0005244;GO:0005248;GO:0005272;GO:0005515;GO:0005886;GO:0005887;GO:0005887;GO:0006811;GO:0006814;GO:0006814;GO:0007411;GO:0010765;GO:0010976;GO:0014704;GO:0016020;GO:0016021;GO:0017080;GO:0017080;GO:0017080;GO:0019227;GO:0019871;GO:0019871;GO:0021966;GO:0030315;GO:0030424;GO:0033268;GO:0034706;GO:0034765;GO:0035725;GO:0035725;GO:0040011;GO:…	K04845	-	W;P	0IVI4;13MKZ;0DRZU;0A4BW;0VD1H;18ZHG;1D18P;0UMVU;1B24T	sodium channel, voltage-gated, type I, beta [Source:MGI Symbol;Acc:MGI:98247]	20266	P97952
ENSMUSG00000006360	45.9718	73.6775	18.266	0.247918	-2.01207	0.0576845	1	12	113109936	113117499	+	2280	Crip1	GO:0005737;GO:0005737;GO:0008270;GO:0008270;GO:0008270;GO:0008630;GO:0008630;GO:0008630;GO:0010043;GO:0010043;GO:0010468;GO:0042277;GO:0042277;GO:0046872;GO:0071236;GO:0071236;GO:0071493;GO:0071493;GO:0005737;GO:0005737;GO:0008270;GO:0008270;GO:0008270;GO:0008630;GO:0008630;GO:0008630;GO:0010043;GO:0010043;GO:0010468;GO:0042277;GO:0042277;GO:0046872;GO:0071236;GO:0071236;GO:0071493;GO:0071493;	K24412	-	Z;T	1B6SN;0ITI6;0DVHD;1D4U0;193UR;0UWEZ;0VKBI;13UFQ;0A9EQ	cysteine-rich protein 1 (intestinal) [Source:MGI Symbol;Acc:MGI:88501]	12925	P63254
ENSMUSG00000021217	184.087	223.088	145.087	0.650357	-0.620696	0.0577412	1	7	36397543	36472978	+	5456	Tshz3	GO:0003677;GO:0003677;GO:0003682;GO:0003682;GO:0005634;GO:0005634;GO:0005634;GO:0005654;GO:0005886;GO:0010468;GO:0045892;GO:0045892;GO:0046872;	K09236	-	K	0V7X2;0DI9F;1AW6D;09WYY;18X4C;0UKQA;1CSZZ;0IFDT;12TBZ	teashirt zinc finger family member 3 [Source:MGI Symbol;Acc:MGI:2442819]	243931	Q8CGV9;A0A0R4J017
ENSMUSG00000061086	16.9242	24.3811	9.46725	0.388303	-1.36474	0.0584562	1	11	104441489	104486579	+	4637	Myl4	GO:0005509;GO:0005509;GO:0005509;GO:0005509;	K12750	-	Z	18TEB;12P9P;0DEIV;1ASID;09T7N;KOG0030;1CP8P;0UIIK;0V46K	myosin, light polypeptide 4 [Source:MGI Symbol;Acc:MGI:97267]	17896	-
ENSMUSG00000030930	397.719	311.102	484.335	1.55684	0.638617	0.0584624	1	7	131837509	131918957	-	6754	Chst15	GO:0000139;GO:0005794;GO:0016020;GO:0016021;GO:0016740;GO:0019319;GO:0019319;GO:0019319;GO:0019319;GO:0050656;GO:0050656;GO:0050656;GO:0050659;GO:0050659;GO:0050659;GO:0050659;GO:0000139;GO:0005794;GO:0016020;GO:0016021;GO:0016740;GO:0019319;GO:0019319;GO:0019319;GO:0050656;GO:0050656;GO:0050659;GO:0050659;GO:0050659;	K08106	EC:2.8.2.33	S;G	1ARTJ;1CPKS;0V4JK;09TKI;18T9N;0IISS;13KWX;0DEX7;0UFZM	carbohydrate sulfotransferase 15 [Source:MGI Symbol;Acc:MGI:1924840]	77590	Q91XQ5
ENSMUSG00000062309	729.857	594.944	864.77	1.45353	0.539562	0.0586432	1	9	57411309	57412731	+	1423	Rpp25	GO:0000172;GO:0000172;GO:0000172;GO:0000172;GO:0001682;GO:0001682;GO:0001682;GO:0001682;GO:0001682;GO:0003676;GO:0003723;GO:0003723;GO:0004526;GO:0004526;GO:0004526;GO:0005634;GO:0005634;GO:0005654;GO:0005654;GO:0005730;GO:0006364;GO:0008033;GO:0016787;GO:0030681;GO:0030681;GO:0030681;GO:0033204;GO:0033204;GO:0033204;GO:0034451;GO:0034451;GO:0090501;GO:0090502;	K14525	EC:3.1.26.5	A;G	0DP87;1CX4I;0VCFP;0A1K2;KOG2567;1AWH7;13T8Y;0UPYN;192W1	ribonuclease P/MRP 25 subunit [Source:MGI Symbol;Acc:MGI:2143151]	102614	Q91WE3
ENSMUSG00000031844	35.4395	20.8388	50.0403	2.4013	1.26382	0.0587137	1	8	118428643	118485766	+	1924	Hsd17b2	GO:0001701;GO:0001890;GO:0004303;GO:0004303;GO:0004303;GO:0006629;GO:0006694;GO:0006702;GO:0006703;GO:0016020;GO:0016021;GO:0016491;GO:0016491;GO:0032526;GO:0032526;GO:0043231;GO:0047035;GO:0047035;GO:0047035;GO:0055114;GO:0055114;GO:0016020;GO:0016021;	K13368	-	Q	KOG1610;1AX4Q;0DRBI;0VBUG;13HRC;1CZGE;0UTQG;18Y1V;0A1AQ	hydroxysteroid (17-beta) dehydrogenase 2 [Source:MGI Symbol;Acc:MGI:1096386]	15486	P51658
ENSMUSG00000035373	9.13716	15.3565	2.91784	0.190007	-2.39588	0.0587472	1	11	81936538	81938351	+	801	Ccl7	GO:0002548;GO:0005125;GO:0005576;GO:0005576;GO:0005615;GO:0005615;GO:0005615;GO:0006935;GO:0006954;GO:0006954;GO:0006955;GO:0007010;GO:0007165;GO:0007186;GO:0008009;GO:0008009;GO:0008009;GO:0008201;GO:0008360;GO:0010332;GO:0030335;GO:0030593;GO:0031726;GO:0031727;GO:0043547;GO:0048020;GO:0048245;GO:0048245;GO:0048247;GO:0070098;GO:0070374;GO:0071346;GO:0071347;GO:0071356;GO:0071361;GO:0071361;GO:…	K05509	-	W	0DW80;0A9MF;0UWUA;0J1ST;1B71A;0VKCZ;1D5FR;13VZX;196I9	chemokine (C-C motif) ligand 7 [Source:MGI Symbol;Acc:MGI:99512]	20306	Q03366;A9Z1Z1
ENSMUSG00000056671	119.172	89.2509	149.093	1.6705	0.740276	0.058785	1	18	42008665	42084307	-	1175	Prelid2	GO:0005739;GO:0005758;GO:0005758;GO:0015914;GO:0120009;GO:1990050;GO:0005758;	-	-	U	13KS7;0UU3U;0DSEX;0A504;1ATZ5;18V07;1D1QK;0VFV9;0IIHT	PRELI domain containing 2 [Source:MGI Symbol;Acc:MGI:1924869]	77619	Q0VBB0
ENSMUSG00000022322	208.833	265.376	152.289	0.573863	-0.801223	0.0593455	1	8	4785976	4829567	-	6295	Shcbp1	GO:0005515;GO:0005515;GO:0005515;GO:0005575;GO:0005737;GO:0005819;GO:0005856;GO:0008543;GO:0008543;GO:0030496;GO:0042169;GO:2000177;	-	-	S;T	0A484;0UTS0;0VDB2;1CXFE;12WMI;0IIV2;1ATVG;19517;0DQCH	Shc SH2-domain binding protein 1 [Source:MGI Symbol;Acc:MGI:1338802]	20419	Q9Z179
ENSMUSG00000017344	4.82268	8.34266	1.30269	0.156148	-2.67901	0.0599216	1	11	78389917	78393150	+	2030	Vtn	GO:0005044;GO:0005178;GO:0005201;GO:0005518;GO:0005518;GO:0005576;GO:0005604;GO:0005604;GO:0005615;GO:0005615;GO:0005615;GO:0005737;GO:0005737;GO:0005783;GO:0005796;GO:0005796;GO:0006897;GO:0006955;GO:0007155;GO:0007160;GO:0008201;GO:0008201;GO:0008201;GO:0010811;GO:0010951;GO:0014911;GO:0016477;GO:0030198;GO:0030247;GO:0031012;GO:0032092;GO:0033627;GO:0035987;GO:0042802;GO:0042802;GO:0043231;GO:…	K06251	-	O;W	KOG1565;09X6J;1AZBZ;0UPSA;0V852;0DIHU;18WV4;12QCA;1CT8A	vitronectin [Source:MGI Symbol;Acc:MGI:98940]	22370	P29788
ENSMUSG00000025176	31.7563	20.9864	42.5262	2.02637	1.0189	0.0605409	1	19	42034049	42059392	+	2259	Hoga1	GO:0003824;GO:0016829;GO:0003824;GO:0005739;GO:0005739;GO:0008700;GO:0008700;GO:0008700;GO:0009436;GO:0009436;GO:0009436;GO:0016829;GO:0016829;GO:0019470;GO:0019470;GO:0033609;GO:0033609;GO:0042803;GO:0042803;GO:0042866;GO:0042866;GO:0046487;GO:0046487;	K18123	EC:4.1.3.16	F;E	0DGVP;1CRJW;0IJ4Q;1AUA4;0V6KE;18UC7;13GGD;0UITE;09VM9	4-hydroxy-2-oxoglutarate aldolase 1 [Source:MGI Symbol;Acc:MGI:1914682]	67432	Q9DCU9
ENSMUSG00000030707	54.2116	74.7399	33.6833	0.450674	-1.14984	0.0605943	1	7	126298945	126306959	-	2783	Coro1a	GO:0001772;GO:0001772;GO:0001845;GO:0001845;GO:0001845;GO:0001891;GO:0001891;GO:0003779;GO:0003779;GO:0003779;GO:0003785;GO:0003785;GO:0005515;GO:0005515;GO:0005737;GO:0005737;GO:0005737;GO:0005769;GO:0005829;GO:0005856;GO:0005884;GO:0005884;GO:0005886;GO:0005886;GO:0005911;GO:0005938;GO:0006816;GO:0006909;GO:0006909;GO:0007015;GO:0007015;GO:0008022;GO:0008022;GO:0008064;GO:0008092;GO:0008360;GO:…	K13882	-	Z	1CYE2;1B308;12NEF;0UR2F;0V4FS;09TGS;190JA;KOG0303;0DFT4	coronin, actin binding protein 1A [Source:MGI Symbol;Acc:MGI:1345961]	12721	O89053;Q3U1N0
ENSMUSG00000098678	6.04523	1.89423	10.1962	5.38279	2.42835	0.0607927	1	15	75755986	75760619	-	2216	Mroh6	GO:0003674;GO:0005575;GO:0008150;	-	-	-	-	maestro heat-like repeat family member 6 [Source:MGI Symbol;Acc:MGI:5011755]	223645	V9GX81
ENSMUSG00000043448	39.7905	52.1771	27.4039	0.525209	-0.929035	0.0609687	1	11	59066394	59074039	-	2250	Gjc2	GO:0001932;GO:0001932;GO:0005243;GO:0005243;GO:0005886;GO:0005921;GO:0005921;GO:0005921;GO:0005921;GO:0005922;GO:0005922;GO:0007154;GO:0007267;GO:0007267;GO:0007420;GO:0009636;GO:0010628;GO:0010628;GO:0010644;GO:0010644;GO:0016020;GO:0016021;GO:0030054;GO:0033270;GO:0033270;GO:0043025;GO:0043025;GO:0043204;GO:0043204;GO:0043209;GO:0055085;GO:0070447;GO:0070447;GO:1903763;GO:1903763;GO:1904427;GO:…	K07619	-	T;P	1CQAU;0UGZY;09UBK;0V5AQ;18Z2J;0DFM7;1B2BT;0IFK3;12UDH	gap junction protein, gamma 2 [Source:MGI Symbol;Acc:MGI:2153060]	118454	Q8BQU6
ENSMUSG00000018819	1307.96	1575.77	1040.14	0.660084	-0.599278	0.0611544	1	7	142014546	142048604	+	5174	Lsp1	GO:0003779;GO:0003779;GO:0005886;GO:0006915;GO:0006935;GO:0006952;GO:0007010;GO:0007165;GO:0016020;GO:0098761;GO:0003779;GO:0003779;GO:0005886;GO:0006915;GO:0006935;GO:0006952;GO:0007010;GO:0007165;GO:0016020;GO:0098761;GO:0003779;GO:0007165;GO:0003779;GO:0003779;GO:0005886;GO:0006915;GO:0006935;GO:0006952;GO:0007010;GO:0007165;GO:0016020;GO:0098761;GO:0003779;GO:0007165;GO:0003779;GO:0007165;	K14957	-	T	KOG3656;0VCRI;0A5RQ;1AZ9B;191HK;1D2A1;13MTQ;0UR8V;0DSFT	lymphocyte specific 1 [Source:MGI Symbol;Acc:MGI:96832]	16985	P19973
ENSMUSG00000019987	30.4477	20.6796	40.2159	1.94471	0.959557	0.0612452	1	10	24791119	24803382	-	2228	Arg1	GO:0000050;GO:0000050;GO:0000050;GO:0001889;GO:0001938;GO:0001938;GO:0002250;GO:0002376;GO:0004053;GO:0004053;GO:0004053;GO:0004053;GO:0004053;GO:0005615;GO:0005615;GO:0005615;GO:0005737;GO:0005737;GO:0005737;GO:0005737;GO:0005741;GO:0005741;GO:0005829;GO:0006525;GO:0006525;GO:0006525;GO:0006525;GO:0007565;GO:0007568;GO:0009611;GO:0009635;GO:0010042;GO:0010043;GO:0010269;GO:0010963;GO:0010963;GO:…	K01476	EC:3.5.3.1	E	1AVUQ;0UJWU;1CSDK;0DHP4;09V0J;KOG2965;19582;0V7C8;12N1D	arginase, liver [Source:MGI Symbol;Acc:MGI:88070]	11846	Q61176
ENSMUSG00000071179	33.9649	14.9713	52.9586	3.53735	1.82267	0.0613071	1	12	103635067	103642398	-	1582	Serpina16	GO:0004867;GO:0005615;GO:0005615;GO:0010951;GO:0004867;GO:0005615;GO:0005615;GO:0010951;	K04525	-	V	0DRE0;0VHAQ;1D2Q2;KOG2392;1B4SU;0A6E0;1961Q;0UU5N;142I0	serine (or cysteine) peptidase inhibitor, clade A (alpha-1 antiproteinase, antitrypsin), member 16 [Source:MGI Symbol;Acc:MGI:2684892]	194604	D3Z660
ENSMUSG00000010307	1920.76	1583.32	2258.21	1.42625	0.512223	0.0614287	1	7	46700349	46704525	+	1887	Tmem86a	GO:0016020;GO:0016021;GO:0016021;GO:0047408;GO:0047409;	-	-	S;J	0A03G;KOG4804;191EZ;1CXMT;13HYY;0DNQF;0VBYT;0UU8W;1B01N	transmembrane protein 86A [Source:MGI Symbol;Acc:MGI:1915143]	67893	Q9D8N3
ENSMUSG00000061991	9.85496	14.8269	4.88304	0.329337	-1.60236	0.0616774	1	13	23718076	23718474	+	399	H2ac10	GO:0000785;GO:0000786;GO:0000786;GO:0003677;GO:0003677;GO:0003677;GO:0005634;GO:0005694;GO:0006342;GO:0046982;	K11251	-	B	0UUX8;0DTKI;1D2Y0;0A6KI;KOG1756;144E9;0VHEK	H2A clustered histone 10 [Source:MGI Symbol;Acc:MGI:2448309]	319173	Q8CGP5
ENSMUSG00000045545	14.5098	21.1735	7.84611	0.370562	-1.43221	0.0617149	1	11	100093988	100098374	-	1758	Krt14	GO:0005198;GO:0005515;GO:0005634;GO:0005634;GO:0005634;GO:0005737;GO:0005737;GO:0005737;GO:0005882;GO:0005882;GO:0005882;GO:0007568;GO:0007568;GO:0010043;GO:0010212;GO:0030855;GO:0030855;GO:0042633;GO:0042633;GO:0045095;GO:0045095;GO:0045095;GO:0045110;GO:0045110;GO:0045110;GO:0045178;GO:0071944;GO:1990254;GO:1990254;	K07604	-	Z	09UC4;0DFMN;1AST5;0IFTF;13IBZ;0UM1I;194D9;1CQBB;0V5B8	keratin 14 [Source:MGI Symbol;Acc:MGI:96688]	16664	Q61781
ENSMUSG00000018654	20.8376	29.197	12.4783	0.427382	-1.2264	0.0617757	1	11	11635003	11722926	+	5777	Ikzf1	GO:0003677;GO:0005634;GO:0005654;GO:0005721;GO:0005829;GO:0019904;GO:0030098;GO:0030218;GO:0032991;GO:0000122;GO:0000977;GO:0001227;	K09220	-	K;B	1AT7F;0UHKV;0V6EU;0DG0S;18W0R;KOG1721;09VFN;1CQQC;12SSB	IKAROS family zinc finger 1 [Source:MGI Symbol;Acc:MGI:1342540]	22778	G5E8H3;Q3UQ33;Q8C5P6
ENSMUSG00000035948	21.7266	13.3737	30.0796	2.24915	1.16938	0.0619732	1	10	106769378	106959529	-	7196	Acss3	GO:0000166;GO:0003987;GO:0003987;GO:0003987;GO:0005524;GO:0005739;GO:0005739;GO:0005739;GO:0005759;GO:0005759;GO:0005759;GO:0005759;GO:0008150;GO:0016874;GO:0043231;GO:0047760;GO:0047760;GO:0047760;GO:0050218;GO:0050218;GO:0050218;GO:0050218;GO:0000166;GO:0003987;GO:0003987;GO:0005524;GO:0005739;GO:0005739;GO:0005759;GO:0005759;GO:0008150;GO:0016874;GO:0047760;GO:0047760;GO:0050218;GO:0050218;	K01908	EC:6.2.1.17	I	1CWM2;1AYAU;18Z45;0DMRF;KOG1175;0UMCK;0V4QZ;09TRN;12NC2	acyl-CoA synthetase short-chain family member 3 [Source:MGI Symbol;Acc:MGI:2685720]	380660	Q14DH7
ENSMUSG00000031548	1243.44	1477.49	1009.39	0.683177	-0.549668	0.062086	1	8	23901518	23939648	+	4372	Sfrp1	GO:0001649;GO:0001657;GO:0001756;GO:0001756;GO:0001843;GO:0002244;GO:0002244;GO:0004197;GO:0004197;GO:0005109;GO:0005109;GO:0005515;GO:0005576;GO:0005615;GO:0005615;GO:0005615;GO:0005615;GO:0005829;GO:0005829;GO:0005886;GO:0006508;GO:0007275;GO:0008201;GO:0008201;GO:0008284;GO:0008284;GO:0008285;GO:0008285;GO:0008584;GO:0008585;GO:0009267;GO:0009950;GO:0009950;GO:0009952;GO:0009986;GO:0009986;GO:…	K02166	-	T	09Y1P;0VCMX;18TQZ;0DG70;1CYCC;1B0T4;0UQYW;13EFI;KOG3577	secreted frizzled-related protein 1 [Source:MGI Symbol;Acc:MGI:892014]	20377	Q8C4U3
ENSMUSG00000028696	764.792	617.521	912.062	1.47697	0.562642	0.0620938	1	4	116364746	116395440	+	2126	Ipp	GO:0003779;GO:0003779;GO:0005737;GO:0005856;GO:0003779;GO:0003779;GO:0005737;GO:0005856;	K13956	-	T	12S3G;0USXE;1CX27;09ZKA;0VAH2;1AUGY;0DM3S;18YN4;KOG4441	IAP promoted placental gene [Source:MGI Symbol;Acc:MGI:96581]	16351	P28575
ENSMUSG00000031385	4.6963	8.07629	1.31631	0.162985	-2.61719	0.0623675	1	X	72800696	72816120	+	6493	Plxnb3	GO:0001938;GO:0001938;GO:0002116;GO:0005515;GO:0005515;GO:0005886;GO:0005887;GO:0007156;GO:0007156;GO:0007162;GO:0007162;GO:0007162;GO:0007162;GO:0007165;GO:0007399;GO:0008360;GO:0009986;GO:0009986;GO:0010593;GO:0010593;GO:0010593;GO:0010976;GO:0010976;GO:0016020;GO:0016021;GO:0017154;GO:0017154;GO:0017154;GO:0017154;GO:0017154;GO:0019904;GO:0019904;GO:0019904;GO:0030334;GO:0030336;GO:0030336;GO:…	K06821	-	T	1CRZ7;0UQDN;12RMW;18TMQ;09UD0;0V5C8;1AXDB;0DFNS;KOG3610	plexin B3 [Source:MGI Symbol;Acc:MGI:2154240]	140571	Q9QY40
ENSMUSG00000060487	200.772	245.766	155.777	0.633844	-0.657801	0.0623797	1	10	9498680	9550952	-	6922	Samd5	GO:0005737;	-	-	S;T	1971T;1DENY;0V2RV;1BAQI;0INAV;0B3FG;0WFUM;13BFW;0E7NS	sterile alpha motif domain containing 5 [Source:MGI Symbol;Acc:MGI:2444815]	320825	Q3V1H9;A0A0R4J186
ENSMUSG00000029163	1701.68	2018.71	1384.65	0.68591	-0.543909	0.0625121	1	5	31070746	31078621	+	4937	Emilin1	GO:0003180;GO:0005515;GO:0005515;GO:0005576;GO:0005576;GO:0005581;GO:0005615;GO:0005615;GO:0005615;GO:0007155;GO:0007160;GO:0007160;GO:0010628;GO:0010629;GO:0010811;GO:0016477;GO:0016477;GO:0016525;GO:0030023;GO:0030023;GO:0030023;GO:0030198;GO:0030512;GO:0030948;GO:0031012;GO:0032966;GO:0034668;GO:0034668;GO:0042802;GO:0042802;GO:0048251;GO:0050866;GO:0060394;GO:0062023;GO:0062023;GO:0062023;GO:…	K24246	-	W	0V4G9;0DEU2;09TH9;12QJG;0IKJ2;1AYGF;1CPHU;0UFVH;190XJ	elastin microfibril interfacer 1 [Source:MGI Symbol;Acc:MGI:1926189]	100952	Q99K41
ENSMUSG00000054720	292.546	353.892	231.201	0.653311	-0.614158	0.0625233	1	5	105667254	105760884	+	7654	Lrrc8c	GO:0005225;GO:0005225;GO:0005225;GO:0005737;GO:0005783;GO:0005783;GO:0005789;GO:0005886;GO:0005886;GO:0005887;GO:0005887;GO:0005887;GO:0006811;GO:0015698;GO:0015734;GO:0015734;GO:0015810;GO:0015810;GO:0016020;GO:0016021;GO:0034214;GO:0034702;GO:0034702;GO:0034702;GO:0045444;GO:0071470;GO:0071470;GO:0098656;GO:0098656;GO:0016020;GO:0016021;	K22038	-	T	KOG0619;1CT9R;09X7R;0DIJ6;18T4Q;12S1E;0V86C;0URXM;1B01S	leucine rich repeat containing 8 family, member C [Source:MGI Symbol;Acc:MGI:2140839]	100604	Q8R502
ENSMUSG00000047013	59.6376	41.0089	78.2663	1.90852	0.932454	0.0626947	1	6	85446556	85479976	-	6680	Fbxo41	GO:0005575;GO:0008150;GO:0005575;GO:0008150;GO:0005575;GO:0008150;	K10316	-	S	1DF24;13CIY;0E82Y;0WGJE;1975D;0B43E;0IPN2;1BAX2;0V30U	F-box protein 41 [Source:MGI Symbol;Acc:MGI:1261912]	330369	Q6NS60;Q3UGY7
ENSMUSG00000032238	245.787	193.932	297.643	1.53478	0.618033	0.0627335	1	9	68561068	69295528	+	13071	Rora	GO:0000977;GO:0000977;GO:0000978;GO:0000978;GO:0000978;GO:0000981;GO:0001222;GO:0001222;GO:0001223;GO:0001223;GO:0001223;GO:0001525;GO:0001525;GO:0001525;GO:0003677;GO:0003677;GO:0003677;GO:0003677;GO:0003700;GO:0003700;GO:0003700;GO:0003700;GO:0004879;GO:0004879;GO:0005515;GO:0005515;GO:0005634;GO:0005634;GO:0005634;GO:0005634;GO:0005634;GO:0005654;GO:0006355;GO:0006355;GO:0006355;GO:0006355;GO:…	K08532	-	K	0DG1T;09US7;0V5RQ;1CRKD;18THH;0UKUM;KOG4216;12NX2;1B3B0	RAR-related orphan receptor alpha [Source:MGI Symbol;Acc:MGI:104661]	19883	P51448;Q8C3F5
ENSMUSG00000029074	69.8752	42.4254	97.325	2.29402	1.19788	0.0628224	1	4	156119297	156143871	-	3985	Ttll10	GO:0006464;GO:0006464;GO:0006464;	K23628	-	O	0UT7K;09W8W;0V779;0DHI6;18XNW;1CS8D;KOG2157;1ATVF;13MMZ	tubulin tyrosine ligase-like family, member 10 [Source:MGI Symbol;Acc:MGI:1921855]	330010	A4Q9F3;B1ASM0
ENSMUSG00000020101	114.131	148.751	79.5107	0.534524	-0.903674	0.0629848	1	10	60182630	60208463	+	5014	Vsir	GO:0005886;GO:0010628;GO:0010950;GO:0016021;GO:0019899;GO:0030335;GO:0031638;GO:0032689;GO:0032693;GO:0032700;GO:0032720;GO:0042802;GO:0045591;GO:0050776;GO:0061133;GO:0120158;GO:2000562;GO:2000565;GO:0002725;GO:0005515;GO:0005886;GO:0005886;GO:0009897;GO:0010628;GO:0010950;GO:0016020;GO:0016021;GO:0016021;GO:0019899;GO:0030335;GO:0030509;GO:0030513;GO:0031638;GO:0032689;GO:0032693;GO:0032700;GO:…	K23268	-	S;T	0UQ92;194QN;13I3W;0DQ67;0A2IQ;0IES7;0VDEQ;1CZ7I;1B3WR	V-set immunoregulatory receptor [Source:MGI Symbol;Acc:MGI:1921298]	74048	Q9D659
ENSMUSG00000075408	189.26	239.707	138.813	0.579095	-0.788129	0.0629931	1	15	101191093	101195307	+	1967	Smim41	GO:0016020;GO:0016021;GO:0016020;GO:0016021;	-	-	-	-	small integral membrane protein 41 [Source:MGI Symbol;Acc:MGI:1924967]	77717	-
ENSMUSG00000069830	2.02742	4.05484	0	0	-Inf	0.0632493	1	11	70983062	71035530	-	4166	Nlrp1a	GO:0000166;GO:0005515;GO:0005524;GO:0005524;GO:0005634;GO:0005737;GO:0005829;GO:0006919;GO:0006919;GO:0006954;GO:0019899;GO:0032495;GO:0032731;GO:0032991;GO:0042742;GO:0042981;GO:0043025;GO:0045087;GO:0051402;GO:0061702;GO:0061702;GO:0097110;GO:0097300;GO:0000166;GO:0005515;GO:0005524;GO:0005524;GO:0005634;GO:0005737;GO:0005829;GO:0006919;GO:0006919;GO:0006954;GO:0019899;GO:0032495;GO:0032731;GO:…	K12798	-	S;T	18ZVR;0UR7Y;1AZ05;0DRFU;0JAIN;13SCH;0A2QT;0VEQN;1D0N6	NLR family, pyrin domain containing 1A [Source:MGI Symbol;Acc:MGI:2684861]	195046	Q2LKU9
ENSMUSG00000024471	206.1	257.836	154.364	0.598691	-0.740117	0.0632821	1	18	44467141	44488791	+	2209	Myot	GO:0003779;GO:0005737;GO:0005856;GO:0005886;GO:0005886;GO:0007156;GO:0007411;GO:0016020;GO:0030018;GO:0030018;GO:0030424;GO:0042383;GO:0051393;GO:0070593;GO:0098632;GO:0003779;GO:0005737;GO:0005856;GO:0005886;GO:0005886;GO:0007156;GO:0007411;GO:0016020;GO:0030018;GO:0030018;GO:0030424;GO:0042383;GO:0051393;GO:0070593;GO:0098632;	K19875	-	Z;T	0IG16;1AZSP;18WDQ;0UQ2S;0V93V;0DJJR;09Y6B;1CUCJ;12WCE	myotilin [Source:MGI Symbol;Acc:MGI:1889800]	58916	Q9JIF9;A0A509
ENSMUSG00000069874	111.89	86.1566	137.623	1.59736	0.675693	0.063323	1	11	58090444	58113608	+	3690	Irgm2	GO:0000045;GO:0000139;GO:0001934;GO:0003924;GO:0003924;GO:0005525;GO:0005739;GO:0005789;GO:0005794;GO:0005794;GO:0005829;GO:0006952;GO:0009617;GO:0010508;GO:0010800;GO:0016020;GO:0019901;GO:0020003;GO:0031648;GO:0033138;GO:0034341;GO:0035458;GO:0042742;GO:0042742;GO:0042832;GO:0043254;GO:0043539;GO:0045087;GO:0050700;GO:0050821;GO:0050829;GO:0051434;GO:0060335;GO:0061635;GO:0061739;GO:0061762;GO:…	K14139	EC:3.6.5.-	-	-	immunity-related GTPase family M member 2 [Source:MGI Symbol;Acc:MGI:1926262]	54396	Q9Z1M2
ENSMUSG00000044201	122.733	167.064	78.4011	0.469287	-1.09146	0.0634585	1	18	34866046	34884586	-	4919	Cdc25c	GO:0000086;GO:0000086;GO:0000086;GO:0004721;GO:0004725;GO:0004725;GO:0004725;GO:0005515;GO:0005634;GO:0005634;GO:0005634;GO:0005634;GO:0005634;GO:0005737;GO:0005737;GO:0005758;GO:0006470;GO:0007049;GO:0007283;GO:0010971;GO:0016607;GO:0016607;GO:0016787;GO:0019901;GO:0019901;GO:0035335;GO:0048471;GO:0048471;GO:0050699;GO:0050699;GO:0051301;GO:0110032;GO:1902751;	K05867	EC:3.1.3.48	D	09W87;18W60;12TIQ;KOG3772;0V76J;1CVVI;0DM0Q;0UQ3E;1AS67	cell division cycle 25C [Source:MGI Symbol;Acc:MGI:88350]	12532	P48967;Q3UR74
ENSMUSG00000054679	203.223	161.545	244.902	1.516	0.600267	0.0634915	1	4	33208991	33233340	+	3148	Srsf12	GO:0000381;GO:0000381;GO:0000381;GO:0000395;GO:0003723;GO:0005634;GO:0006397;GO:0008380;GO:0016607;GO:0045292;GO:0000381;GO:0003676;GO:0003723;	-	-	A;K	1DE7H;0E484;KOG0118;0W3KV;12X2T;0V293;0AR2M	serine and arginine-rich splicing factor 12 [Source:MGI Symbol;Acc:MGI:2661424]	272009	Q8C8K3
ENSMUSG00000061353	390.698	490.227	291.169	0.593947	-0.751593	0.0635839	1	6	117145496	117158328	+	8176	Cxcl12	GO:0001569;GO:0001667;GO:0001764;GO:0001938;GO:0005125;GO:0005178;GO:0005178;GO:0005576;GO:0005576;GO:0005615;GO:0005615;GO:0005634;GO:0005737;GO:0005886;GO:0006935;GO:0006935;GO:0006952;GO:0006955;GO:0007281;GO:0007411;GO:0007420;GO:0008009;GO:0008009;GO:0008009;GO:0008045;GO:0008083;GO:0008284;GO:0008285;GO:0008344;GO:0008354;GO:0009897;GO:0009897;GO:0010818;GO:0022029;GO:0030334;GO:0030335;GO:…	K10031	-	T;W	193EB;0J1S5;0VJPY;0UVTJ;0A8NS;1B6UX;13U89;0DV23;1D4CP	chemokine (C-X-C motif) ligand 12 [Source:MGI Symbol;Acc:MGI:103556]	20315	P40224
ENSMUSG00000028037	37.1861	26.662	47.7103	1.78945	0.839514	0.0636221	1	3	151436559	151455597	-	6129	Ifi44	GO:0003674;GO:0005737;GO:0006955;GO:0009617;	-	-	S	0V4Y2;0DF95;12T23;0UK1C;09TZ5;0IDX3;191K2;1CPYR;1AVXU	interferon-induced protein 44 [Source:MGI Symbol;Acc:MGI:2443016]	99899	Q8BV66
ENSMUSG00000048200	55.6845	73.7296	37.6394	0.510505	-0.970002	0.0636927	1	7	141041007	141046526	+	2764	Cracr2b	GO:0002115;GO:0002115;GO:0002115;GO:0005509;GO:0005515;GO:0005737;GO:0034613;GO:2001256;GO:0005509;GO:0005509;GO:0005509;	K17199	-	T;P	1DDX5;0IVA9;0V226;12SQK;196ZH;0VCVV;1BAHR;0A20R;0E70F	calcium release activated channel regulator 2B [Source:MGI Symbol;Acc:MGI:2446129]	213573	Q80ZJ8
ENSMUSG00000072423	18.1478	25.1772	11.1184	0.441605	-1.17917	0.0637035	1	14	54858890	54867013	+	4791	Psmb11	GO:0000502;GO:0004175;GO:0004298;GO:0004298;GO:0005515;GO:0005634;GO:0005634;GO:0005654;GO:0005737;GO:0005737;GO:0005829;GO:0005839;GO:0005839;GO:0005839;GO:0006508;GO:0006508;GO:0006508;GO:0008233;GO:0008233;GO:0008233;GO:0010499;GO:0016787;GO:0019774;GO:0033077;GO:0043161;GO:0043374;GO:0051603;	K11598	EC:3.4.25.1	O	KOG0175;1CWA9;09ZWE;0VAT1;1AS6E;18T0E;13M6I;0UGE0;0DMF2	proteasome (prosome, macropain) subunit, beta type, 11 [Source:MGI Symbol;Acc:MGI:1921152]	73902	Q8BG41
ENSMUSG00000055612	715.225	851.559	578.891	0.679802	-0.556814	0.0641456	1	2	72306503	72317237	+	3202	Cdca7	GO:0003674;GO:0005634;GO:0005634;GO:0005634;GO:0005634;GO:0005654;GO:0005654;GO:0005737;GO:0005829;GO:0005829;GO:0006355;GO:0006915;GO:0042127;GO:0042127;GO:0042127;GO:0006355;GO:0042127;	K23408	-	S;K	0VAW1;1AUFI;0IFJD;0UIYF;1CQ4V;0DFF3;12U5H;09ZZB;18YFT	cell division cycle associated 7 [Source:MGI Symbol;Acc:MGI:1914203]	66953	Q9D0M2
ENSMUSG00000022122	42.1748	63.0825	21.2672	0.337133	-1.56861	0.0644629	1	14	104052061	104081838	-	4266	Ednrb	GO:0000122;GO:0000122;GO:0000122;GO:0001755;GO:0001934;GO:0001934;GO:0004930;GO:0004930;GO:0004962;GO:0004962;GO:0004962;GO:0004962;GO:0005515;GO:0005886;GO:0005886;GO:0005886;GO:0005886;GO:0006885;GO:0007165;GO:0007186;GO:0007186;GO:0007186;GO:0007200;GO:0007200;GO:0007204;GO:0007204;GO:0007422;GO:0007497;GO:0007568;GO:0008217;GO:0008217;GO:0008217;GO:0008284;GO:0008284;GO:0014043;GO:0014070;GO:…	K04198	-	T	KOG3656;1CT9Q;0URCD;0A0GH;0DN3M;13I7S;18TF7;1AZ5R;0VBCQ	endothelin receptor type B [Source:MGI Symbol;Acc:MGI:102720]	13618	P48302
ENSMUSG00000041935	1760.76	1421.09	2100.44	1.47805	0.563698	0.0645147	1	15	4011517	4025226	-	5199	AW549877	GO:0003674;GO:0005654;GO:0005654;GO:0005829;GO:0005829;GO:0008150;	-	-	S	12U91;1AS3Y;09ZPJ;0IHTV;1CW2H;0DM7D;0UQBY;18SXT;0VAKA	expressed sequence AW549877 [Source:MGI Symbol;Acc:MGI:2146232]	106064	Q8BR90
ENSMUSG00000059974	22.7207	33.6954	11.746	0.348594	-1.52038	0.0648618	1	9	28906046	29874437	-	8079	Ntm	GO:0005615;GO:0005886;GO:0007155;GO:0009986;GO:0010977;GO:0016020;GO:0030424;GO:0031225;GO:0048471;GO:0060076;	K06774	-	T	0B4P7;13DEH;0IQJF;0V37T;0WH7G;1DFCZ;0E8EP	neurotrimin [Source:MGI Symbol;Acc:MGI:2446259]	235106	-
ENSMUSG00000023942	278.324	341.75	214.897	0.628813	-0.669297	0.0649005	1	17	45896126	45910532	-	4008	Slc29a1	GO:0001504;GO:0005326;GO:0005326;GO:0005337;GO:0005337;GO:0005337;GO:0005886;GO:0005886;GO:0005886;GO:0005887;GO:0006836;GO:0015211;GO:0015211;GO:0015213;GO:0015858;GO:0015858;GO:0015860;GO:0015860;GO:0015862;GO:0015862;GO:0016020;GO:0016021;GO:0016021;GO:0016021;GO:0016323;GO:0016323;GO:0016324;GO:0016324;GO:0030431;GO:0032238;GO:0032238;GO:0060079;GO:0072531;GO:0098793;GO:0098794;GO:0098810;GO:…	K15014	-	F;P	09X8T;KOG1479;1CTB3;18WDU;0UM55;12UBZ;0V5GZ;0DIKA;1ARG2	solute carrier family 29 (nucleoside transporters), member 1 [Source:MGI Symbol;Acc:MGI:1927073]	63959	Q9JIM1;Q3TCZ2
ENSMUSG00000059040	1866.51	1236.9	2496.11	2.01804	1.01295	0.0649892	1	18	48178402	48181479	+	1877	Eno1b	GO:0000015;GO:0000015;GO:0000015;GO:0000122;GO:0000287;GO:0000977;GO:0001227;GO:0001701;GO:0003723;GO:0004634;GO:0004634;GO:0004634;GO:0004634;GO:0005515;GO:0005737;GO:0005737;GO:0005829;GO:0005886;GO:0005886;GO:0006096;GO:0006096;GO:0006096;GO:0006096;GO:0009986;GO:0016020;GO:0016020;GO:0016829;GO:0019897;GO:0019899;GO:0030426;GO:0031072;GO:0032889;GO:0042802;GO:0042803;GO:0043005;GO:0043209;GO:…	K01689	EC:4.2.1.11	G	1917S;0V5IG;KOG2670;0DFUY;09UJ9;12NHF;1B024;0UHAZ;1CQIB	enolase 1B, retrotransposed [Source:MGI Symbol;Acc:MGI:3648653]	433182	P17182;Q5FW97
ENSMUSG00000040557	363.55	287.976	439.125	1.52486	0.608681	0.0650186	1	5	134961222	134971491	+	3347	Mettl27	GO:0006744;GO:0008168;GO:0006744;GO:0008168;GO:0006744;GO:0008168;GO:0006744;GO:0008168;GO:0006744;GO:0008168;GO:0006744;GO:0008168;GO:0006744;GO:0008168;GO:0006744;GO:0008168;	K24419	EC:2.1.1.-	Q;L	1CXPK;0UPX5;192Z2;0VC0F;KOG1541;13SAV;0A147;1B257;0DNS7	methyltransferase like 27 [Source:MGI Symbol;Acc:MGI:1933146]	79565	Q8BY07
ENSMUSG00000028172	48.5657	33.4002	63.7313	1.90811	0.932145	0.0650653	1	3	134534768	134640340	+	3762	Tacr3	GO:0004930;GO:0004930;GO:0004995;GO:0004995;GO:0004995;GO:0004995;GO:0005634;GO:0005634;GO:0005737;GO:0005737;GO:0005886;GO:0005886;GO:0005886;GO:0007165;GO:0007186;GO:0007186;GO:0007217;GO:0007568;GO:0010460;GO:0010460;GO:0016020;GO:0016020;GO:0016020;GO:0016021;GO:0016021;GO:0032355;GO:0032355;GO:0032590;GO:0032590;GO:0032809;GO:0032809;GO:0042053;GO:0042053;GO:0042220;GO:0042220;GO:0042538;GO:…	K04224	-	T	0V9SD;0URCN;09YUG;1B52T;1CVUE;18V5G;12QF9;0DK98;KOG4219	tachykinin receptor 3 [Source:MGI Symbol;Acc:MGI:892968]	21338	P47937
ENSMUSG00000024937	237.691	287.9	187.483	0.651207	-0.618812	0.0652445	1	19	5757404	5776345	-	6964	Ehbp1l1	-	-	-	Z	0DH26;12SAX;09VTU;1CRSD;0V6SK;KOG0035;1AW56;0UJ2W;18X35	EH domain binding protein 1-like 1 [Source:MGI Symbol;Acc:MGI:3612340]	114601	Q99MS7;A0A494BA91
ENSMUSG00000027356	24.2795	34.1815	14.3775	0.420624	-1.2494	0.0652565	1	2	132746309	132787826	-	5699	Fermt1	GO:0001954;GO:0005178;GO:0005737;GO:0005737;GO:0005737;GO:0005829;GO:0005829;GO:0005829;GO:0005856;GO:0005886;GO:0005925;GO:0005925;GO:0005925;GO:0005925;GO:0007155;GO:0007155;GO:0007155;GO:0007160;GO:0007229;GO:0010629;GO:0016020;GO:0030054;GO:0030054;GO:0030054;GO:0030055;GO:0030511;GO:0032587;GO:0033625;GO:0033625;GO:0033630;GO:0042308;GO:0042995;GO:0043616;GO:0043616;GO:0043616;GO:0051015;GO:…	K17082	-	Z;D	192E9;0V5AY;09Y5C;1CVFC;1AUE1;0DGY8;KOG3727;12RPR;0UIX4	fermitin family member 1 [Source:MGI Symbol;Acc:MGI:2443583]	241639	P59113
ENSMUSG00000070348	71.8433	105.036	38.6503	0.367971	-1.44234	0.065329	1	7	144483668	144493662	-	4709	Ccnd1	GO:0000079;GO:0000082;GO:0000082;GO:0000082;GO:0000122;GO:0000122;GO:0000122;GO:0000307;GO:0000307;GO:0000307;GO:0000307;GO:0000320;GO:0001889;GO:0001934;GO:0001934;GO:0001934;GO:0003714;GO:0003714;GO:0003714;GO:0004672;GO:0005515;GO:0005515;GO:0005515;GO:0005634;GO:0005634;GO:0005634;GO:0005634;GO:0005634;GO:0005654;GO:0005654;GO:0005654;GO:0005737;GO:0005737;GO:0005737;GO:0005737;GO:0005829;GO:…	K04503	-	D	09WBY;1B38C;18X2W;1CYMJ;0V7AD;12TGV;0DNGX;0USZU;KOG0656	cyclin D1 [Source:MGI Symbol;Acc:MGI:88313]	12443	P25322;Q790L7
ENSMUSG00000039899	237.662	188.97	286.355	1.51535	0.599649	0.0654875	1	5	21577640	21583372	+	3788	Fgl2	GO:0002291;GO:0002605;GO:0002617;GO:0005102;GO:0005576;GO:0005615;GO:0006508;GO:0008233;GO:0019835;GO:0043381;GO:0050687;GO:0062023;	-	-	S;E	1CST4;09WSV;0DI2K;12Q3T;0UPWT;1AZK0;KOG2579;0V7R2;1914D	fibrinogen-like protein 2 [Source:MGI Symbol;Acc:MGI:103266]	14190	P12804;Q544K3
ENSMUSG00000057666	545.552	423.461	667.642	1.57663	0.656844	0.0657412	1	6	125138678	125143430	-	4133	Gapdh	GO:0000166;GO:0004365;GO:0006006;GO:0006096;GO:0016491;GO:0016620;GO:0050661;GO:0051287;GO:0051287;GO:0055114;GO:0055114;GO:0000226;GO:0000226;GO:0001819;GO:0004365;GO:0004365;GO:0004365;GO:0005515;GO:0005634;GO:0005634;GO:0005737;GO:0005737;GO:0005737;GO:0005739;GO:0005811;GO:0005829;GO:0005829;GO:0005829;GO:0005856;GO:0005886;GO:0005975;GO:0006006;GO:0006094;GO:0006096;GO:0006096;GO:0006096;GO:…	K00134	EC:1.2.1.12	G	1CSMY;0DHX7;0UK8H;1AZ5V;12QVQ;09WMQ;0V7KE;18XS9;KOG0657	glyceraldehyde-3-phosphate dehydrogenase [Source:MGI Symbol;Acc:MGI:95640]	14433	P16858;D2KHZ9
ENSMUSG00000020723	103.669	130.004	77.3335	0.594854	-0.749392	0.0657457	1	11	107623183	107685383	-	3575	Cacng4	GO:0005244;GO:0005245;GO:0005245;GO:0005246;GO:0005246;GO:0005246;GO:0005262;GO:0005886;GO:0005891;GO:0006811;GO:0006816;GO:0006816;GO:0009986;GO:0009986;GO:0014069;GO:0014069;GO:0016020;GO:0016020;GO:0016021;GO:0016021;GO:0016247;GO:0019226;GO:0019226;GO:0032281;GO:0032281;GO:0032281;GO:0032281;GO:0034765;GO:0035255;GO:0035255;GO:0036477;GO:0042220;GO:0042220;GO:0044297;GO:0044297;GO:0051968;GO:…	K04869	-	P	0IJYN;09UGU;1CQG5;0UH82;0DFSM;0V5G5;18TAV;1ASW7;13J6T	calcium channel, voltage-dependent, gamma subunit 4 [Source:MGI Symbol;Acc:MGI:1859167]	54377	Q9JJV4;A2AAU2
ENSMUSG00000053113	420.429	553.004	287.854	0.520527	-0.941955	0.0659145	1	11	117856905	117860873	-	2891	Socs3	GO:0001784;GO:0001932;GO:0005515;GO:0005515;GO:0005737;GO:0005829;GO:0005942;GO:0007165;GO:0007259;GO:0007259;GO:0009968;GO:0009968;GO:0016567;GO:0035556;GO:0035556;GO:0040008;GO:0042532;GO:0042532;GO:0043066;GO:0043551;GO:0045595;GO:0045597;GO:0046426;GO:0046426;GO:0046627;GO:0046854;GO:0046935;GO:0050728;GO:0060670;GO:0060674;GO:0060707;GO:0060708;GO:1990830;	K04696	-	T	0DS95;191EU;0A4T3;KOG4566;13IYN;0VFMZ;1CZRN;1AX90;0UR4C	suppressor of cytokine signaling 3 [Source:MGI Symbol;Acc:MGI:1201791]	12702	O35718
ENSMUSG00000036172	1.97189	3.94379	0	0	-Inf	0.0659358	1	16	44764041	44801743	+	5984	Cd200r3	GO:0005515;GO:0009897;GO:0009897;GO:0016020;GO:0016021;GO:0038023;GO:0038023;GO:0038023;GO:0150077;GO:0005515;GO:0009897;GO:0009897;GO:0016020;GO:0016021;GO:0038023;GO:0038023;GO:0038023;GO:0150077;GO:0005515;GO:0009897;GO:0009897;GO:0016020;GO:0016021;GO:0038023;GO:0038023;GO:0038023;GO:0150077;GO:0005515;GO:0009897;GO:0009897;GO:0016020;GO:0016021;GO:0038023;GO:0038023;GO:0038023;GO:0150077;GO:…	K21668	-	-	-	CD200 receptor 3 [Source:MGI Symbol;Acc:MGI:1921853]	74603	Q5UKY4
ENSMUSG00000031937	60.0871	43.0617	77.1126	1.79075	0.840562	0.0659405	1	9	15150341	15170712	+	1991	Vstm5	GO:0003674;GO:0005886;GO:0007275;GO:0016020;GO:0016021;GO:0021517;GO:0030424;GO:0030425;GO:0042995;GO:0046847;GO:0051260;GO:1904891;	-	-	S	13KSF;1D1SU;0VFD8;0UNYA;0IISJ;0A52M;0DSGV;192U4;1B0DX	V-set and transmembrane domain containing 5 [Source:MGI Symbol;Acc:MGI:1916387]	69137	Q9D806
ENSMUSG00000043789	93.2648	64.8672	121.662	1.87556	0.90732	0.0659974	1	19	10611577	10643577	+	5301	Vwce	GO:0005509;GO:0005576;GO:0005737;GO:0005737;GO:0005737;GO:0098586;GO:0098586;	K24519	-	W;T;V	14TGH;0WCTF;0E5SC;KOG1216;KOG1217;0V178;0B0AS;1DCS4;1BA2F;196TH	von Willebrand factor C and EGF domains [Source:MGI Symbol;Acc:MGI:1919018]	71768	Q3U515
ENSMUSG00000028699	73.5711	56.1984	90.9437	1.61826	0.694444	0.066012	1	4	116019066	116024798	-	2329	Tspan1	GO:0005654;GO:0005654;GO:0005737;GO:0005737;GO:0005764;GO:0005765;GO:0005886;GO:0005886;GO:0005887;GO:0016020;GO:0016020;GO:0016020;GO:0016021;GO:0016021;GO:0030054;GO:0030054;GO:0031982;GO:0031982;GO:0043231;GO:0043231;GO:0048471;GO:0048471;GO:0050821;GO:0050821;GO:0016020;GO:0016021;GO:0016021;	K17348	-	S;G	18STA;0V8AT;1CTF8;0UM9U;KOG3882;13PXF;1AXGA;0DIQ6;09XCR	tetraspanin 1 [Source:MGI Symbol;Acc:MGI:1914055]	66805	Q99J59
ENSMUSG00000041112	68.9411	87.1957	50.6864	0.581295	-0.782659	0.0661232	1	13	20274766	20792523	+	12580	Elmo1	GO:0005085;GO:0005085;GO:0005515;GO:0005515;GO:0005737;GO:0005737;GO:0005737;GO:0005886;GO:0005886;GO:0005886;GO:0005886;GO:0006909;GO:0006909;GO:0006909;GO:0006911;GO:0006911;GO:0006911;GO:0006915;GO:0007015;GO:0016020;GO:0016477;GO:0016601;GO:0016601;GO:0016601;GO:0017124;GO:0017124;GO:0017124;GO:0030029;GO:0030036;GO:0030036;GO:0030036;GO:0030036;GO:0031267;GO:0032045;GO:0032045;GO:0032045;GO:…	K12366	-	T	KOG2999;0V6UX;1ARQ3;09VWC;12QUY;0UFV7;0DH4H;1945M;1CRUS	engulfment and cell motility 1 [Source:MGI Symbol;Acc:MGI:2153044]	140580	Q8BPU7
ENSMUSG00000022372	20.8362	29.6063	12.0661	0.407552	-1.29494	0.0664388	1	15	66652668	66703678	-	9186	Sla	GO:0004715;GO:0005102;GO:0005515;GO:0005737;GO:0005768;GO:0005925;GO:0007169;GO:0009966;GO:0030154;GO:0031234;GO:0038083;GO:0042127;GO:0043197;GO:0045087;GO:0004715;GO:0005102;GO:0005515;GO:0005737;GO:0005768;GO:0005925;GO:0007169;GO:0009966;GO:0030154;GO:0031234;GO:0038083;GO:0042127;GO:0043197;GO:0045087;GO:0004715;GO:0005102;GO:0005515;GO:0005737;GO:0005768;GO:0005925;GO:0007169;GO:0009966;GO:…	K23698	-	T	0V9ZD;0DP1N;1CXZG;19152;0UQUU;09Y8K;13KD6;0IFZ7;1AZ66	src-like adaptor [Source:MGI Symbol;Acc:MGI:104295]	20491	Q60898;Q4FJX0
ENSMUSG00000018169	39.1284	51.8725	26.3842	0.508636	-0.975295	0.0669086	1	15	78640082	78657675	-	2839	Mfng	GO:0000139;GO:0001825;GO:0002315;GO:0005515;GO:0005794;GO:0007275;GO:0007389;GO:0008375;GO:0008593;GO:0008593;GO:0016020;GO:0016020;GO:0016021;GO:0016740;GO:0016757;GO:0016757;GO:0030173;GO:0030173;GO:0032092;GO:0033829;GO:0033829;GO:0033829;GO:0033829;GO:0033829;GO:0045747;GO:0046872;	K05948	EC:2.4.1.222	G	18V2W;09XJB;0DHXV;12TPC;1CTN8;0II9W;0UKAZ;0V6XF;1AVTF	MFNG O-fucosylpeptide 3-beta-N- acetylglucosaminyltransferase [Source:MGI Symbol;Acc:MGI:1095404]	17305	O09008;Q3UPI0
ENSMUSG00000029167	99.5523	69.0619	130.043	1.88299	0.913024	0.0674259	1	5	51611592	51725068	-	6592	Ppargc1a	GO:0000302;GO:0000422;GO:0000785;GO:0000791;GO:0001666;GO:0001933;GO:0001933;GO:0002021;GO:0002931;GO:0003676;GO:0003677;GO:0003682;GO:0003682;GO:0003712;GO:0003713;GO:0003713;GO:0003713;GO:0003713;GO:0003723;GO:0005102;GO:0005515;GO:0005515;GO:0005515;GO:0005634;GO:0005634;GO:0005634;GO:0005634;GO:0005634;GO:0005654;GO:0005654;GO:0005654;GO:0005737;GO:0005737;GO:0005829;GO:0005829;GO:0006012;GO:…	K07202	-	K	13IRR;0DHMX;1B152;1CSCC;0VF4R;18VUH;0A301;0IIVU;0UN56	peroxisome proliferative activated receptor, gamma, coactivator 1 alpha [Source:MGI Symbol;Acc:MGI:1342774]	19017	O70343
ENSMUSG00000002228	12.8983	18.9446	6.85206	0.36169	-1.46718	0.0675332	1	3	104688372	104693334	+	1814	Ppm1j	GO:0004721;GO:0004722;GO:0004722;GO:0004722;GO:0004724;GO:0005515;GO:0006470;GO:0006470;GO:0006470;GO:0016787;GO:0016791;GO:0106306;GO:0106307;	K17504	EC:3.1.3.16	T	0USGN;09XQ6;0DJ21;0V8CS;KOG1323;1CTTM;13HDW;18TWW;1AWC4	protein phosphatase 1J [Source:MGI Symbol;Acc:MGI:1919137]	71887	Q149T7
ENSMUSG00000062785	35.2137	23.3404	47.087	2.0174	1.0125	0.0677955	1	7	44240088	44254178	+	5995	Kcnc3	GO:0005216;GO:0005244;GO:0005249;GO:0005267;GO:0006811;GO:0006811;GO:0006813;GO:0006813;GO:0008076;GO:0016020;GO:0016020;GO:0016021;GO:0016021;GO:0034765;GO:0051260;GO:0055085;GO:0071805;GO:0005216;GO:0005244;GO:0005249;GO:0005267;GO:0006811;GO:0006811;GO:0006813;GO:0006813;GO:0008076;GO:0016020;GO:0016020;GO:0016021;GO:0016021;GO:0034765;GO:0051260;GO:0055085;GO:0071805;GO:0005216;GO:0005244;GO:…	K04889	-	P	1CY4W;KOG3713;09X3G;12QY3;1B0F6;0UQP6;190CN;0DP6W;0V820	potassium voltage gated channel, Shaw-related subfamily, member 3 [Source:MGI Symbol;Acc:MGI:96669]	16504	Q63959
ENSMUSG00000047988	6.22744	10.1592	2.29564	0.225966	-2.14582	0.0682854	1	11	97381609	97391166	-	1425	4933428G20Rik	GO:0003674;GO:0005575;GO:0008150;	-	-	-	-	RIKEN cDNA 4933428G20 gene [Source:MGI Symbol;Acc:MGI:1918475]	100141474	Q9D3X4
ENSMUSG00000022055	13.9353	20.4078	7.46281	0.365685	-1.45133	0.0687926	1	14	68321312	68326544	+	3380	Nefl	GO:0000226;GO:0005200;GO:0005200;GO:0005200;GO:0005515;GO:0005515;GO:0005515;GO:0005737;GO:0005737;GO:0005856;GO:0005882;GO:0005882;GO:0005882;GO:0005882;GO:0005883;GO:0005883;GO:0005883;GO:0005883;GO:0008022;GO:0008022;GO:0008089;GO:0008089;GO:0008090;GO:0008090;GO:0009636;GO:0010033;GO:0014012;GO:0019896;GO:0019896;GO:0019904;GO:0019904;GO:0021510;GO:0021766;GO:0021987;GO:0030424;GO:0030424;GO:…	K04572	-	Z	12SMI;0DF48;0V4T9;0UM8J;0IGME;1CPU3;191Q6;1AW8I;09TTY	neurofilament, light polypeptide [Source:MGI Symbol;Acc:MGI:97313]	18039	P08551
ENSMUSG00000048251	97.8381	75.2347	120.442	1.60088	0.678864	0.0688846	1	12	107876662	107969861	-	8111	Bcl11b	GO:0000978;GO:0000978;GO:0001228;GO:0003334;GO:0003382;GO:0003700;GO:0005515;GO:0005634;GO:0005634;GO:0005634;GO:0006357;GO:0007409;GO:0008285;GO:0009791;GO:0010468;GO:0010837;GO:0019216;GO:0021773;GO:0021902;GO:0021953;GO:0031077;GO:0033077;GO:0033153;GO:0035701;GO:0035701;GO:0035701;GO:0042475;GO:0043005;GO:0043066;GO:0043368;GO:0043565;GO:0043588;GO:0045664;GO:0045944;GO:0045944;GO:0045944;GO:…	K22046	-	K	0UGQG;1AY13;191MX;0V548;09U53;KOG1721;1CQ4E;13ARU;0DFEN	B cell leukemia/lymphoma 11B [Source:MGI Symbol;Acc:MGI:1929913]	58208	Q99PV8
ENSMUSG00000037731	18.8765	26.6085	11.1445	0.418834	-1.25555	0.0691148	1	4	132509154	132523698	-	3079	Themis2	GO:0002376;GO:0005515;GO:0005634;GO:0005634;GO:0005737;GO:0005737;GO:0006954;GO:0050852;GO:0050852;	-	-	T	0UK75;1CSM7;13N0X;0V7A3;19562;0IF5X;1B4FP;09WD4;0DHWK	thymocyte selection associated family member 2 [Source:MGI Symbol;Acc:MGI:2446213]	230787	Q91YX0
ENSMUSG00000037447	71.9305	89.5871	54.2738	0.605822	-0.723035	0.0691537	1	1	36346814	36363110	+	12540	Arid5a	GO:0003677;GO:0005634;GO:0003677;GO:0003677;GO:0005634;GO:0000122;GO:0000976;GO:0002062;GO:0002376;GO:0003677;GO:0003677;GO:0003682;GO:0003714;GO:0003723;GO:0005515;GO:0005634;GO:0005634;GO:0005634;GO:0005654;GO:0005667;GO:0005730;GO:0006357;GO:0008134;GO:0030331;GO:0032729;GO:0032740;GO:0032755;GO:0032760;GO:0035066;GO:0035613;GO:0042802;GO:0043565;GO:0045087;GO:0045944;GO:0046965;GO:0046966;GO:…	-	-	K	0B4GU;0WH01;0IQ79;0E8BB;1BB0Q;1DF9Z;0V35X;1977K;13D43	AT rich interactive domain 5A (MRF1-like) [Source:MGI Symbol;Acc:MGI:2443039]	214855	Q3U108
ENSMUSG00000026572	13.0018	7.02937	18.9743	2.69929	1.43258	0.069207	1	1	164965424	164988342	-	3192	Tbx19	GO:0000785;GO:0000978;GO:0000978;GO:0000981;GO:0000987;GO:0001228;GO:0001707;GO:0001708;GO:0001756;GO:0003007;GO:0003677;GO:0003677;GO:0003700;GO:0003700;GO:0005515;GO:0005634;GO:0005634;GO:0006355;GO:0006355;GO:0006357;GO:0021983;GO:0042127;GO:0045165;GO:0045595;GO:0045944;GO:0045944;GO:1990837;GO:1990837;GO:0003677;GO:0003700;GO:0005634;GO:0005634;GO:0006355;	K10184	-	K	18UR1;13HR5;0DKX9;1B2Q1;1CVSI;KOG3585;0VAC2;09ZF1;0USVG	T-box 19 [Source:MGI Symbol;Acc:MGI:1891158]	83993	Q99ME7
ENSMUSG00000032011	7.19094	11.4423	2.93963	0.25691	-1.96066	0.0692978	1	9	43954681	43959876	+	2995	Thy1	GO:0001525;GO:0001525;GO:0001952;GO:0002693;GO:0005096;GO:0005096;GO:0005096;GO:0005096;GO:0005178;GO:0005178;GO:0005178;GO:0005178;GO:0005783;GO:0005829;GO:0005829;GO:0005886;GO:0005886;GO:0005886;GO:0006469;GO:0006469;GO:0006469;GO:0006469;GO:0007010;GO:0007010;GO:0007010;GO:0007010;GO:0007155;GO:0007229;GO:0007229;GO:0007267;GO:0007267;GO:0007267;GO:0009897;GO:0009897;GO:0009986;GO:0009986;GO:…	K06514	-	T	1B5FH;0UUXM;0DTKS;1D2Y8;0IVXA;0A6KW;13PPE;19342;0VHEY	thymus cell antigen 1, theta [Source:MGI Symbol;Acc:MGI:98747]	21838	P01831
ENSMUSG00000026614	3.45726	0.733146	6.18137	8.43129	3.07575	0.0694656	1	1	185187045	185200959	+	6508	Slc30a10	GO:0005385;GO:0005515;GO:0005768;GO:0005769;GO:0005769;GO:0005769;GO:0005794;GO:0005886;GO:0005886;GO:0006811;GO:0006812;GO:0006828;GO:0006828;GO:0006828;GO:0006828;GO:0006829;GO:0006882;GO:0007173;GO:0007173;GO:0008324;GO:0016020;GO:0016021;GO:0016021;GO:0043524;GO:0043524;GO:0055037;GO:0055037;GO:0055037;GO:0055085;GO:0070374;GO:0070374;GO:0071421;GO:0071421;GO:0071577;GO:0071579;GO:0071579;GO:…	K14697	-	P	1D0C2;0V8PW;12QQ4;KOG1483;09XSA;0UU81;0DR6Q;1ASGA;18U9T	solute carrier family 30, member 10 [Source:MGI Symbol;Acc:MGI:2685058]	226781	Q3UVU3
ENSMUSG00000031636	152.79	194.407	111.174	0.571864	-0.806257	0.069731	1	8	46338498	46372585	+	5147	Pdlim3	GO:0001725;GO:0003779;GO:0005515;GO:0005737;GO:0005912;GO:0007015;GO:0007507;GO:0007507;GO:0008092;GO:0008307;GO:0015629;GO:0030018;GO:0030018;GO:0030018;GO:0030036;GO:0031941;GO:0046872;GO:0051371;GO:0061061;GO:0005829;GO:0030018;	K23353	-	Z;W;T	0V87K;KOG1703;13CT0;1ASQ4;1CTB9;0UT5S;18TKQ;09X91;0DIKF	PDZ and LIM domain 3 [Source:MGI Symbol;Acc:MGI:1859274]	53318	O70209
ENSMUSG00000027792	233.775	161.981	305.569	1.88645	0.915676	0.0698337	1	3	73543141	73615748	-	6741	Bche	GO:0003990;GO:0004104;GO:0004104;GO:0004104;GO:0004104;GO:0004104;GO:0005576;GO:0005615;GO:0005615;GO:0005641;GO:0005783;GO:0005788;GO:0005788;GO:0007584;GO:0007584;GO:0007612;GO:0007612;GO:0008285;GO:0008285;GO:0014016;GO:0014016;GO:0016020;GO:0016020;GO:0016787;GO:0019695;GO:0019695;GO:0033265;GO:0033265;GO:0042493;GO:0042493;GO:0042802;GO:0042802;GO:0043279;GO:0043279;GO:0050805;GO:0050805;GO:…	K01050	EC:3.1.1.8	T	0V55F;12TED;1ASNQ;1CQ5T;0UHSZ;KOG4389;09U6E;0DFG2;18TJM	butyrylcholinesterase [Source:MGI Symbol;Acc:MGI:894278]	12038	Q03311
ENSMUSG00000040314	2.59281	5.18562	0	0	-Inf	0.0699736	1	14	56337338	56340031	-	1033	Ctsg	GO:0004252;GO:0004252;GO:0004252;GO:0004252;GO:0005515;GO:0005737;GO:0005882;GO:0005886;GO:0005886;GO:0006468;GO:0006468;GO:0006508;GO:0006508;GO:0006508;GO:0006508;GO:0008201;GO:0008201;GO:0008233;GO:0008233;GO:0008233;GO:0008236;GO:0008236;GO:0008236;GO:0010494;GO:0010494;GO:0016020;GO:0016787;GO:0019731;GO:0019731;GO:0030141;GO:0030141;GO:0032496;GO:0043231;GO:0050778;GO:0050829;GO:0050829;GO:…	K01319	EC:3.4.21.20	O	13NNB;09Z7H;KOG3627;0DKPI;0VA4R;1B4V0;18ZUV;1CVI3;0UPPT	cathepsin G [Source:MGI Symbol;Acc:MGI:88563]	13035	P28293;Q059V7
ENSMUSG00000059824	296.771	237.396	356.147	1.50022	0.585178	0.0699974	1	7	45354512	45359627	+	2993	Dbp	GO:0000977;GO:0000977;GO:0000977;GO:0000978;GO:0000981;GO:0001228;GO:0001228;GO:0001228;GO:0001889;GO:0003677;GO:0003700;GO:0005634;GO:0005634;GO:0005634;GO:0005634;GO:0005634;GO:0005654;GO:0006355;GO:0006355;GO:0006357;GO:0006357;GO:0007623;GO:0007623;GO:0045944;GO:0045944;GO:0045944;GO:0048511;GO:1990837;GO:1990837;GO:0000977;GO:0003700;GO:0005634;GO:0005634;GO:0006355;GO:0006357;GO:0007623;GO:…	K09056	-	K	14TSY;0WD3B;0V1D6;196US;0KDK1;1DCZC;1BA5Y;0E601;0B0K5	D site albumin promoter binding protein [Source:MGI Symbol;Acc:MGI:94866]	13170	Q60925;Q3USN7
ENSMUSG00000024659	369.522	446.536	292.509	0.655063	-0.610295	0.070156	1	19	20350792	20368308	-	2911	Anxa1	GO:0001533;GO:0001780;GO:0001780;GO:0001891;GO:0002250;GO:0002376;GO:0002548;GO:0002548;GO:0002685;GO:0002685;GO:0003697;GO:0003727;GO:0004859;GO:0005509;GO:0005509;GO:0005509;GO:0005515;GO:0005543;GO:0005544;GO:0005544;GO:0005544;GO:0005544;GO:0005576;GO:0005615;GO:0005615;GO:0005615;GO:0005634;GO:0005634;GO:0005654;GO:0005737;GO:0005737;GO:0005737;GO:0005768;GO:0005768;GO:0005769;GO:0005829;GO:…	K17091	-	U	0US2P;1CXNX;1B27I;0A13F;0VBZQ;136MM;0DNRI;KOG0819;18Z4F	annexin A1 [Source:MGI Symbol;Acc:MGI:96819]	16952	P10107;Q4FJV4
ENSMUSG00000078776	4.65101	7.99551	1.3065	0.163405	-2.61348	0.0706931	1	7	27828891	27864236	+	11843	9530053A07Rik	GO:0003674;GO:0005615;GO:0008150;GO:0031012;GO:0003674;GO:0005615;GO:0008150;GO:0031012;	-	-	W;V	195ES;0V9KB;0UJ0P;138VK;KOG1216;1CWPX;09ZF6;0DQC2;1B37Q	RIKEN cDNA 9530053A07 gene [Source:MGI Symbol;Acc:MGI:2442118]	319482	E9PVG8
ENSMUSG00000045693	23.9036	38.3242	9.48305	0.247443	-2.01483	0.070729	1	7	23000617	23061702	+	3400	Nlrp4e	GO:0000166;GO:0003674;GO:0005524;GO:0006954;GO:0008150;	K22265	-	S;I	1AS4A;13IZD;0VD80;0A2GM;0DN3F;0URC8;18SZB;KOG4308;1CWZU	NLR family, pyrin domain containing 4E [Source:MGI Symbol;Acc:MGI:3056600]	446099	Q66X19
ENSMUSG00000021477	6066.41	4685.85	7446.98	1.58925	0.668346	0.0708816	1	13	64507151	64518704	-	6489	Ctsl	GO:0004175;GO:0004177;GO:0004177;GO:0004197;GO:0004197;GO:0004197;GO:0004197;GO:0005515;GO:0005515;GO:0005576;GO:0005615;GO:0005615;GO:0005615;GO:0005634;GO:0005730;GO:0005737;GO:0005737;GO:0005764;GO:0005764;GO:0005764;GO:0005764;GO:0005773;GO:0005773;GO:0005886;GO:0005902;GO:0005902;GO:0006508;GO:0006508;GO:0006508;GO:0006508;GO:0006590;GO:0006955;GO:0007154;GO:0007154;GO:0007283;GO:0008233;GO:…	K01365	EC:3.4.22.15	O	1B2ZV;1CV1K;0UJKS;18XQU;09WH2;KOG1543;0DH8F;139UF;0V7FJ	cathepsin L [Source:MGI Symbol;Acc:MGI:88564]	13039	P06797;Q543M3
ENSMUSG00000045672	1027.57	1220.29	834.842	0.684132	-0.547653	0.0712077	1	4	63132241	63253228	+	13022	Col27a1	GO:0003431;GO:0005201;GO:0005201;GO:0005201;GO:0005576;GO:0005581;GO:0005583;GO:0005615;GO:0030020;GO:0030198;GO:0030198;GO:0031012;GO:0046872;GO:0062023;	K19721	-	W	0V43J;1B282;0DJVB;09T4V;0UNQ0;191C9;KOG3544;1CUNK;12N1R	collagen, type XXVII, alpha 1 [Source:MGI Symbol;Acc:MGI:2672118]	373864	Q5QNQ9
ENSMUSG00000039316	171.316	207.282	135.351	0.652979	-0.614891	0.0713734	1	17	50299285	50497702	-	4504	Rftn1	GO:0001765;GO:0002457;GO:0003725;GO:0005737;GO:0005737;GO:0005768;GO:0005768;GO:0005769;GO:0005886;GO:0005886;GO:0016020;GO:0032596;GO:0032620;GO:0032991;GO:0033227;GO:0034138;GO:0040010;GO:0043330;GO:0045121;GO:0045121;GO:0050852;GO:0050853;GO:1903044;GO:0005886;GO:0016020;	-	-	S	12PQI;1CS5B;0UJK8;0DHF7;09W5U;18Z96;1AYBW;0IETJ;0V747	raftlin lipid raft linker 1 [Source:MGI Symbol;Acc:MGI:1923688]	76438	Q6A0D4
ENSMUSG00000055912	410.39	331.017	489.762	1.47956	0.565172	0.0714647	1	6	72332430	72336745	+	1548	Tmem150a	GO:0003674;GO:0005764;GO:0005886;GO:0005887;GO:0005887;GO:0005887;GO:0009056;GO:0010506;GO:0016020;GO:0016021;GO:0016021;GO:0016021;GO:0046854;GO:0046854;GO:0046854;GO:0072659;GO:0072659;GO:0072659;GO:0005886;GO:0016020;GO:0016021;GO:0005886;GO:0016020;GO:0016021;	K21846	-	S;T	KOG4320;1B4U9;0VCBU;13IZW;0A1GA;18T0B;0UPU4;0DP3X;1CY1W	transmembrane protein 150A [Source:MGI Symbol;Acc:MGI:2385244]	232086	Q91WN2
ENSMUSG00000094125	2.04528	4.09055	0	0	-Inf	0.0714938	1	2	83786037	83788529	+	2493	Gm13698	GO:0000398;GO:0003723;GO:0003723;GO:0071013;	-	-	A;S	0DNDA;1ARXJ;1CXAF;KOG2140;0A0S2;12QEB;0V7T7;0UTYJ;18TCC	predicted gene 13698 [Source:MGI Symbol;Acc:MGI:3702072]	-	-
ENSMUSG00000046688	314.612	257.74	371.484	1.44131	0.527384	0.0715587	1	3	127583454	127625813	+	3199	Tifa	GO:0002376;GO:0002753;GO:0002753;GO:0002753;GO:0005515;GO:0005515;GO:0005737;GO:0005737;GO:0005737;GO:0007249;GO:0007249;GO:0007249;GO:0043123;GO:0043123;GO:0043123;GO:0045087;GO:0045087;GO:0045087;GO:0051260;GO:0051260;GO:0002376;GO:0002753;GO:0002753;GO:0002753;GO:0005515;GO:0005515;GO:0005737;GO:0005737;GO:0005737;GO:0007249;GO:0007249;GO:0007249;GO:0043123;GO:0043123;GO:0043123;GO:0045087;GO:…	K23826	-	T	1CWEE;0UTF7;13TG4;18VJR;1AYST;0VFTZ;0A51J;0DIHI;0IYNH	TRAF-interacting protein with forkhead-associated domain [Source:MGI Symbol;Acc:MGI:2182965]	211550	Q793I8;I3PQW8
ENSMUSG00000020312	415.057	332.56	497.554	1.49613	0.581239	0.0716284	1	10	79453885	79473752	-	5426	Shc2	GO:0000187;GO:0005886;GO:0007169;GO:0019901;GO:0030971;GO:0030971;GO:0035556;	K17447	-	-	-	SHC (Src homology 2 domain containing) transforming protein 2 [Source:MGI Symbol;Acc:MGI:106180]	216148	Q8BMC3
ENSMUSG00000031264	68.137	86.0215	50.2524	0.584185	-0.775503	0.0716394	1	X	133443085	133484319	-	3149	Btk	GO:0000166;GO:0001805;GO:0001805;GO:0001812;GO:0001812;GO:0001818;GO:0002250;GO:0002344;GO:0002376;GO:0002553;GO:0002553;GO:0004672;GO:0004713;GO:0004713;GO:0004713;GO:0004713;GO:0004713;GO:0004715;GO:0005515;GO:0005515;GO:0005524;GO:0005524;GO:0005547;GO:0005547;GO:0005634;GO:0005634;GO:0005737;GO:0005737;GO:0005829;GO:0005829;GO:0005829;GO:0005886;GO:0005886;GO:0005886;GO:0006468;GO:0006468;GO:…	K07370	EC:2.7.10.2	T	18TRU;0V4AE;1ASUN;12TTS;0UK5E;1CRCG;KOG0197;09VT7;0DH1H	Bruton agammaglobulinemia tyrosine kinase [Source:MGI Symbol;Acc:MGI:88216]	12229	P35991
ENSMUSG00000036427	5153.29	4121.07	6185.5	1.50094	0.585871	0.071656	1	7	33900755	33929761	-	6452	Gpi1	GO:0001701;GO:0001707;GO:0002639;GO:0004347;GO:0004347;GO:0004347;GO:0004347;GO:0004347;GO:0005125;GO:0005515;GO:0005576;GO:0005615;GO:0005615;GO:0005654;GO:0005737;GO:0005737;GO:0005737;GO:0005829;GO:0005829;GO:0005829;GO:0005886;GO:0005975;GO:0005975;GO:0006094;GO:0006094;GO:0006094;GO:0006096;GO:0006096;GO:0006096;GO:0006096;GO:0007165;GO:0007611;GO:0008083;GO:0010595;GO:0016853;GO:0031625;GO:…	K01810	EC:5.3.1.9	G	0UIVF;18VJ2;0V6MI;KOG2446;12PDW;1AUM3;09VNK;0DGX1;1CRMA	glucose-6-phosphate isomerase 1 [Source:MGI Symbol;Acc:MGI:95797]	14751	P06745
ENSMUSG00000033083	636.306	513.756	758.855	1.47707	0.56274	0.0716708	1	14	101679796	101846627	-	7676	Tbc1d4	GO:0005096;GO:0043547;GO:0005096;GO:0043547;GO:0005096;GO:0005829;GO:0016192;GO:0031339;GO:0031982;GO:0032869;GO:0032869;GO:0043547;	K17902	-	S;F;U	KOG4436;09WCP;13HQ5;0DHMZ;0UJVH;1CSCF;194WZ;1AZ24;0V7B5	TBC1 domain family, member 4 [Source:MGI Symbol;Acc:MGI:2429660]	210789	Q8BYJ6;E9Q6Q8
ENSMUSG00000009292	7.09629	2.71435	11.4782	4.22871	2.08022	0.0717165	1	10	77743556	77806397	-	12459	Trpm2	GO:0001659;GO:0002407;GO:0005216;GO:0005261;GO:0005261;GO:0005261;GO:0005261;GO:0005262;GO:0005272;GO:0005384;GO:0005509;GO:0005509;GO:0005764;GO:0005764;GO:0005765;GO:0005886;GO:0005886;GO:0005886;GO:0005887;GO:0005887;GO:0005887;GO:0006811;GO:0006811;GO:0006812;GO:0006814;GO:0006816;GO:0006828;GO:0006979;GO:0009408;GO:0014074;GO:0015278;GO:0015278;GO:0016020;GO:0016020;GO:0016021;GO:0016021;GO:…	K04977	EC:3.6.1.13	P	192IX;0DF4T;12RHT;0V4TP;1ATDZ;09TUG;1CPUM;KOG4195;0UGAM;KOG3614	transient receptor potential cation channel, subfamily M, member 2 [Source:MGI Symbol;Acc:MGI:1351901]	28240	Q91YD4;Q3UYE9
ENSMUSG00000063524	6959.59	4480.03	9439.14	2.10694	1.07515	0.0717711	1	4	150321178	150333336	+	5379	Eno1	GO:0000015;GO:0000287;GO:0004634;GO:0006096;GO:0000015;GO:0000015;GO:0000015;GO:0000122;GO:0000287;GO:0000977;GO:0001227;GO:0001701;GO:0003723;GO:0004634;GO:0004634;GO:0004634;GO:0004634;GO:0005515;GO:0005737;GO:0005737;GO:0005829;GO:0005886;GO:0005886;GO:0006096;GO:0006096;GO:0006096;GO:0006096;GO:0009986;GO:0016020;GO:0016020;GO:0016829;GO:0019897;GO:0019899;GO:0030426;GO:0031072;GO:0032889;GO:…	K01689	EC:4.2.1.11	G	1917S;0V5IG;KOG2670;0DFUY;09UJ9;12NHF;1B024;0UHAZ;1CQIB	enolase 1, alpha non-neuron [Source:MGI Symbol;Acc:MGI:95393]	13806	P17182;Q5FW97
ENSMUSG00000034255	31.4774	49.2894	13.6654	0.277249	-1.85075	0.0717929	1	11	103222323	103254518	-	6415	Arhgap27	GO:0005096;GO:0005096;GO:0005096;GO:0005737;GO:0005737;GO:0005768;GO:0006897;GO:0006898;GO:0006898;GO:0007165;GO:0016020;GO:0017124;GO:0017124;GO:0043087;GO:0043087;GO:0043547;GO:0043547;GO:0005096;GO:0005096;GO:0005096;GO:0005737;GO:0005737;GO:0005768;GO:0006897;GO:0006898;GO:0006898;GO:0007165;GO:0016020;GO:0017124;GO:0017124;GO:0043087;GO:0043087;GO:0043547;GO:0043547;GO:0005096;GO:0043087;GO:…	K20636	-	T	0V98A;0DJQF;1CYM6;09YAU;KOG4269;1B4W5;12N2W;KOG1450;19247;0UHH9	Rho GTPase activating protein 27 [Source:MGI Symbol;Acc:MGI:1916903]	544817	A2AB59
ENSMUSG00000020178	35.8027	56.3133	15.292	0.271553	-1.8807	0.0722425	1	10	75152711	75170618	+	3062	Adora2a	GO:0001609;GO:0001609;GO:0001609;GO:0001963;GO:0001973;GO:0001973;GO:0001973;GO:0001975;GO:0004930;GO:0004930;GO:0005515;GO:0005882;GO:0005882;GO:0005886;GO:0005886;GO:0005886;GO:0005887;GO:0006355;GO:0006355;GO:0006469;GO:0006469;GO:0007165;GO:0007186;GO:0007186;GO:0007186;GO:0007189;GO:0007189;GO:0007205;GO:0007205;GO:0007271;GO:0007271;GO:0007626;GO:0007626;GO:0008285;GO:0008285;GO:0012505;GO:…	K04266	-	T	KOG3656;13HH2;1CS68;09Y1D;0V8YY;0UJBG;18U0Z;0DHG2;1AVP3	adenosine A2a receptor [Source:MGI Symbol;Acc:MGI:99402]	11540	Q60613
ENSMUSG00000048249	982.401	794.522	1170.28	1.47293	0.558693	0.0722796	1	17	26934624	26995609	+	8564	Crebrf	GO:0000122;GO:0000122;GO:0000977;GO:0000977;GO:0000981;GO:0001228;GO:0003700;GO:0005634;GO:0005634;GO:0005654;GO:0005737;GO:0005737;GO:0006355;GO:0006357;GO:0006986;GO:0006986;GO:0016604;GO:0016604;GO:0032388;GO:0032388;GO:0034976;GO:0034976;GO:0042711;GO:0045732;GO:0045732;GO:0045944;GO:0051222;GO:0051222;GO:1900102;GO:1900102;GO:1900170;GO:1900170;GO:1902213;GO:0006986;GO:0000977;GO:0001228;GO:…	K21554	-	K	0V7AR;09WCB;18WDA;12NQM;0DHMQ;1CSC5;0UJV0;0IHZR;1AVC7	CREB3 regulatory factor [Source:MGI Symbol;Acc:MGI:1924378]	77128	Q8CDG5
ENSMUSG00000038415	28.6572	19.0937	38.2207	2.00174	1.00126	0.0728722	1	13	31740117	31744959	+	4843	Foxq1	GO:0000122;GO:0000785;GO:0000978;GO:0000978;GO:0000981;GO:0001227;GO:0003677;GO:0003700;GO:0005634;GO:0006355;GO:0006357;GO:0009653;GO:0030154;GO:0031069;GO:0043524;GO:0043524;GO:0043565;GO:1990837;GO:1990837;	K09410	-	K	0UT3Y;0DT1A;13P8S;1B7QJ;0VGMU;0A5SI;KOG2294;1D2CE	forkhead box Q1 [Source:MGI Symbol;Acc:MGI:1298228]	15220	O70220
ENSMUSG00000060863	108.761	134.082	83.4408	0.622313	-0.684287	0.0732053	1	12	105112273	105121484	+	1257	Tcl1b2	GO:0043539;GO:0071902;GO:0033138;GO:0043539;GO:0043539;GO:0071902;GO:0033138;GO:0043539;GO:0043539;GO:0071902;	K16836	-	S;T	0DV7T;196M8;1D4IC;146CC;0UVXU;0VKQQ;1B6I0;0A9T8;0JEJH	T cell leukemia/lymphoma 1B, 2 [Source:MGI Symbol;Acc:MGI:1351609]	27381	P56841;Q4FZI4
ENSMUSG00000026657	520.812	618.022	423.603	0.685416	-0.544947	0.0735411	1	2	4022528	4618854	+	23468	Frmd4a	GO:0005737;GO:0005856;GO:0005737;GO:0005737;GO:0005737;GO:0005856;GO:0005856;GO:0005912;GO:0005912;GO:0005923;GO:0005923;GO:0005923;GO:0030054;GO:0030674;GO:0050709;GO:0050714;GO:0050714;GO:0090162;GO:0005856;GO:0005856;GO:0005737;GO:0005856;GO:0005856;GO:0005737;GO:0005737;GO:0005856;GO:0005856;GO:0005912;GO:0005912;GO:0005923;GO:0005923;GO:0005923;GO:0030054;GO:0030674;GO:0050709;GO:0050714;GO:…	K23970	-	Z;S	138F6;09Y1E;KOG3529;1B4PC;190FK;0UP61;1D0ZK;0VF1Q;0DPGB	FERM domain containing 4A [Source:MGI Symbol;Acc:MGI:1919850]	209630	Q8BIE6
ENSMUSG00000024331	296.161	239.298	353.024	1.47525	0.560955	0.0737768	1	18	20163690	20192611	-	5277	Dsc2	GO:0005509;GO:0005509;GO:0005886;GO:0005886;GO:0005886;GO:0005886;GO:0005911;GO:0005912;GO:0007155;GO:0007155;GO:0007156;GO:0009267;GO:0014704;GO:0014704;GO:0016020;GO:0016020;GO:0016021;GO:0030054;GO:0030057;GO:0030057;GO:0030057;GO:0030057;GO:0031410;GO:0031410;GO:0046872;GO:0086042;GO:0086042;GO:0086073;GO:0086073;GO:0086091;GO:0086091;GO:0098609;GO:0098911;GO:0098911;GO:0005509;GO:0005509;GO:…	K07601	-	Z;U	1CSTH;0UKFS;12SPG;18TZK;09WT4;1AWP0;KOG3594;0V7R8;0DI37	desmocollin 2 [Source:MGI Symbol;Acc:MGI:103221]	13506	P55292;Q544V1
ENSMUSG00000047228	6.39168	10.1709	2.61246	0.256857	-1.96097	0.0738827	1	6	128516784	128558571	-	7753	A2ml1	GO:0004866;GO:0004867;GO:0005575;GO:0005576;GO:0005576;GO:0005615;GO:0010466;GO:0010951;GO:0030414;	K23593	-	O	1B20P;1CU6R;0URZ9;0DJE9;09UD8;KOG1366;0V5CM;12P6H;18Z9M	alpha-2-macroglobulin like 1 [Source:MGI Symbol;Acc:MGI:3039594]	232400	Q3UU35;Q3TTY9
ENSMUSG00000030324	9.05132	13.8521	4.2505	0.306847	-1.70441	0.0739739	1	6	115908709	115916997	+	6043	Rho	GO:0001750;GO:0001750;GO:0001750;GO:0001750;GO:0001917;GO:0001917;GO:0001917;GO:0004930;GO:0004930;GO:0005502;GO:0005515;GO:0005515;GO:0005794;GO:0005794;GO:0005886;GO:0005886;GO:0005886;GO:0005887;GO:0005911;GO:0006468;GO:0007165;GO:0007186;GO:0007186;GO:0007186;GO:0007186;GO:0007186;GO:0007601;GO:0007601;GO:0007601;GO:0007602;GO:0007602;GO:0007602;GO:0007602;GO:0008020;GO:0008020;GO:0009416;GO:…	K04250	-	T	KOG3656;0V7YF;18WP3;0DIAS;09X09;0UHMM;1AVPI;1CT14;13KWM	rhodopsin [Source:MGI Symbol;Acc:MGI:97914]	212541	P15409
ENSMUSG00000036469	9.98502	15.7223	4.24777	0.270175	-1.88803	0.0740573	1	8	66070552	66924289	+	7146	Marchf1	GO:0000209;GO:0000209;GO:0000209;GO:0002376;GO:0002495;GO:0002495;GO:0002495;GO:0004842;GO:0005737;GO:0005764;GO:0005764;GO:0005764;GO:0005765;GO:0005768;GO:0005768;GO:0005789;GO:0005794;GO:0005886;GO:0005886;GO:0006955;GO:0006955;GO:0006955;GO:0008270;GO:0016020;GO:0016021;GO:0016567;GO:0016740;GO:0030659;GO:0031410;GO:0031901;GO:0031901;GO:0031901;GO:0031902;GO:0031902;GO:0031902;GO:0032588;GO:…	K10656	EC:2.3.2.27	A;O	0DJD4;0V8XT;12QUR;1B2FZ;1CU5D;KOG1609;0UQNH;1918G;09Y04	membrane associated ring-CH-type finger 1 [Source:MGI Symbol;Acc:MGI:1920175]	72925	Q6NZQ8
ENSMUSG00000074170	214.457	168.996	259.919	1.53803	0.621079	0.0742147	1	7	37916396	37927440	-	5263	Plekhf1	GO:0005634;GO:0005737;GO:0005739;GO:0005764;GO:0005764;GO:0005764;GO:0005768;GO:0005768;GO:0006915;GO:0007032;GO:0007032;GO:0010314;GO:0010314;GO:0010508;GO:0010508;GO:0016050;GO:0016050;GO:0032266;GO:0032266;GO:0035091;GO:0046872;GO:0046872;GO:0046902;GO:0048471;GO:0070273;GO:0070273;GO:0072659;GO:0072659;GO:2001244;	K23858	-	S;T	09XQH;1CTU4;0DJ2E;0UMDW;KOG1729;18XTW;0V8NA;1AWW8;12RNE	pleckstrin homology domain containing, family F (with FYVE domain) member 1 [Source:MGI Symbol;Acc:MGI:1919537]	72287	Q3TB82
ENSMUSG00000037012	775.712	620.703	930.721	1.49946	0.584444	0.0742835	1	10	62104634	62215687	-	8532	Hk1	GO:0000166;GO:0001678;GO:0001678;GO:0002376;GO:0002720;GO:0002931;GO:0003824;GO:0004340;GO:0004340;GO:0004340;GO:0004396;GO:0004396;GO:0004396;GO:0004396;GO:0004672;GO:0005515;GO:0005524;GO:0005524;GO:0005524;GO:0005536;GO:0005536;GO:0005737;GO:0005739;GO:0005739;GO:0005739;GO:0005739;GO:0005741;GO:0005829;GO:0005829;GO:0005829;GO:0005829;GO:0005901;GO:0005975;GO:0006002;GO:0006002;GO:0006013;GO:…	K00844	EC:2.7.1.1	G	09TDH;1CS69;18ZXS;1B03X;12P4I;KOG1369;0V4CM;0DHG4;0UKRM	hexokinase 1 [Source:MGI Symbol;Acc:MGI:96103]	15275	Q6GQU1;Q3TTB4
ENSMUSG00000040663	213.114	256.536	169.692	0.661473	-0.596247	0.0744135	1	19	4264292	4273544	+	3806	Clcf1	GO:0002639;GO:0002830;GO:0005102;GO:0005102;GO:0005102;GO:0005125;GO:0005125;GO:0005125;GO:0005125;GO:0005127;GO:0005127;GO:0005127;GO:0005515;GO:0005515;GO:0005576;GO:0005576;GO:0005576;GO:0005576;GO:0005576;GO:0005615;GO:0007166;GO:0007166;GO:0007259;GO:0007259;GO:0008284;GO:0008284;GO:0008284;GO:0030183;GO:0030890;GO:0030890;GO:0042531;GO:0042531;GO:0042531;GO:0042531;GO:0043524;GO:0043524;GO:…	K05421	-	W;T	13QUJ;0VFD4;0DNAE;1ASI0;0UGU6;1CX7B;18T5Y;0IVWG;0A3N0	cardiotrophin-like cytokine factor 1 [Source:MGI Symbol;Acc:MGI:1930088]	56708	Q9QZM3
ENSMUSG00000023045	13.2414	7.18781	19.2949	2.68439	1.4246	0.0747592	1	15	102058961	102071904	+	2213	Soat2	GO:0000062;GO:0000062;GO:0000062;GO:0004772;GO:0004772;GO:0005783;GO:0005783;GO:0005783;GO:0005789;GO:0005789;GO:0005789;GO:0005789;GO:0005903;GO:0005903;GO:0006629;GO:0008202;GO:0008203;GO:0008203;GO:0008203;GO:0008203;GO:0008374;GO:0008374;GO:0015485;GO:0015485;GO:0015485;GO:0016020;GO:0016020;GO:0016020;GO:0016021;GO:0016740;GO:0016746;GO:0033344;GO:0033344;GO:0033344;GO:0034379;GO:0034379;GO:…	K00637	EC:2.3.1.26	I	18VGG;0UIRC;09V41;0V63N;KOG0380;1CS30;1B26F;0DHCR;12P3U	sterol O-acyltransferase 2 [Source:MGI Symbol;Acc:MGI:1332226]	223920	O88908
ENSMUSG00000046240	74.4342	96.6295	52.2389	0.54061	-0.88734	0.0748589	1	9	37278647	37297871	+	3347	Hepacam	GO:0005515;GO:0005737;GO:0005911;GO:0005911;GO:0007049;GO:0007050;GO:0007155;GO:0016020;GO:0016020;GO:0016021;GO:0030424;GO:0030424;GO:0034613;GO:0040008;	K23116	-	T	09XI6;0IFBM;1AVMY;12QJN;0UK5W;1CSK5;19179;0DHVJ;0V8GA	hepatocyte cell adhesion molecule [Source:MGI Symbol;Acc:MGI:1920177]	72927	Q640R3;B2RSY3
ENSMUSG00000054072	97.0482	74.187	119.909	1.61631	0.692705	0.0750689	1	18	60509099	60525706	+	5823	Iigp1	GO:0000166;GO:0002376;GO:0003924;GO:0003924;GO:0003924;GO:0005515;GO:0005525;GO:0005525;GO:0005525;GO:0005634;GO:0005737;GO:0005783;GO:0005789;GO:0005789;GO:0005794;GO:0006952;GO:0009617;GO:0010506;GO:0016020;GO:0016020;GO:0016787;GO:0019003;GO:0019003;GO:0019221;GO:0020005;GO:0031965;GO:0032580;GO:0035458;GO:0035458;GO:0042802;GO:0042802;GO:0042832;GO:0045087;GO:0050829;GO:0000166;GO:0002376;GO:…	-	-	S	0J4GH;13YGS	interferon inducible GTPase 1 [Source:MGI Symbol;Acc:MGI:1926259]	60440	Q9QZ85;J7NNX8
ENSMUSG00000004892	70.2233	120.862	19.5845	0.16204	-2.62558	0.0755849	1	3	87894838	87907537	-	4064	Bcan	GO:0001501;GO:0005509;GO:0005540;GO:0005540;GO:0005576;GO:0005615;GO:0007155;GO:0007160;GO:0007417;GO:0009986;GO:0021766;GO:0030246;GO:0030424;GO:0030425;GO:0031012;GO:0031012;GO:0031225;GO:0033268;GO:0043194;GO:0045202;GO:0060074;GO:0072534;GO:0098966;GO:0098978;GO:0098978;GO:0098982;GO:1990138;	K06795	-	W;T	0UGN7;0IG1W;09YH0;0V9EQ;0DJX9;18SIT;1CUQR;1AU9V;12S9P	brevican [Source:MGI Symbol;Acc:MGI:1096385]	12032	Q61361
ENSMUSG00000026872	717.201	846.573	587.83	0.694364	-0.526236	0.0755853	1	2	44873644	45007407	-	20203	Zeb2	GO:0000122;GO:0000122;GO:0000785;GO:0000785;GO:0000978;GO:0000981;GO:0001227;GO:0001228;GO:0001755;GO:0001756;GO:0001843;GO:0003677;GO:0003677;GO:0005634;GO:0005634;GO:0005634;GO:0005654;GO:0005730;GO:0005829;GO:0006357;GO:0007417;GO:0021540;GO:0021766;GO:0021846;GO:0021957;GO:0030177;GO:0043507;GO:0043565;GO:0045636;GO:0045944;GO:0045944;GO:0046872;GO:0048023;GO:0048066;GO:0048598;GO:0048668;GO:…	K23560	-	K	196PP;0AZQW;14SV2;1DC99;0E599;0V0SF;0WC72;1B9S4;0KCPI	zinc finger E-box binding homeobox 2 [Source:MGI Symbol;Acc:MGI:1344407]	24136	Q9R0G7;Q3URW5;Q8BSG9
ENSMUSG00000021876	137.148	168.648	105.649	0.626444	-0.674743	0.0756064	1	14	51328534	51343608	+	1637	Rnase4	GO:0003676;GO:0004518;GO:0004519;GO:0004540;GO:0005576;GO:0005615;GO:0016787;GO:0090501;GO:0003676;GO:0004518;GO:0004519;GO:0016787;	K16632	EC:3.1.27.-	S;G	0A7SA;0DU01;0IZBW;1B5GE;0UUYC;13T0V;1D3BW;1935U;0VHU6	ribonuclease, RNase A family 4 [Source:MGI Symbol;Acc:MGI:1926217]	58809	Q8C7E4
ENSMUSG00000068263	24.3447	32.9404	15.7489	0.478102	-1.06461	0.0756737	1	6	87707851	87732890	+	4053	Efcc1	GO:0003674;GO:0005509;GO:0005829;GO:0008150;GO:0005509;	-	-	S	0A27A;1933S;0VD35;1CYUR;0DPVB;0UFCB;1B3H4;0IH78;13HRF	EF hand and coiled-coil domain containing 1 [Source:MGI Symbol;Acc:MGI:3611451]	58229	Q9JJF6
ENSMUSG00000025498	64.2097	48.2915	80.128	1.65926	0.730538	0.0757971	1	7	140842619	140846394	-	3776	Irf7	GO:0000976;GO:0003700;GO:0005634;GO:0006355;GO:0000976;GO:0000978;GO:0000978;GO:0000978;GO:0000981;GO:0000981;GO:0000981;GO:0000981;GO:0000987;GO:0002376;GO:0002376;GO:0002819;GO:0002819;GO:0002819;GO:0003677;GO:0003677;GO:0003677;GO:0003700;GO:0005515;GO:0005515;GO:0005634;GO:0005634;GO:0005634;GO:0005634;GO:0005654;GO:0005654;GO:0005737;GO:0005737;GO:0005737;GO:0005829;GO:0005829;GO:0006355;GO:…	K09447	-	K	0V6WU;0IWNR;0UJ8Y;0DH74;18Z6T;1CRX8;13QBS;09VYE;1AZYD	interferon regulatory factor 7 [Source:MGI Symbol;Acc:MGI:1859212]	54123	P70434;Q542T3
ENSMUSG00000032114	192.07	149.885	234.255	1.5629	0.644224	0.0759377	1	9	44308149	44314265	+	2857	Slc37a4	GO:0001780;GO:0002318;GO:0005977;GO:0006089;GO:0006641;GO:0006874;GO:0008202;GO:0014070;GO:0015152;GO:0015760;GO:0016020;GO:0016021;GO:0016021;GO:0022857;GO:0030176;GO:0030593;GO:0032682;GO:0035166;GO:0035435;GO:0042593;GO:0042593;GO:0042632;GO:0043085;GO:0043231;GO:0045730;GO:0055085;GO:0061513;GO:0001780;GO:0002318;GO:0005977;GO:0006089;GO:0006641;GO:0006874;GO:0008202;GO:0014070;GO:0015152;GO:…	K08171	-	G	0IP3Z;1DEWT;1BAUI;0B3U6;0V2X3;1973S;0E7X7;13C4P;0WG8P	solute carrier family 37 (glucose-6-phosphate transporter), member 4 [Source:MGI Symbol;Acc:MGI:1316650]	14385	Q9D1F9
ENSMUSG00000043496	1138.04	1351.35	924.721	0.684292	-0.547316	0.0763339	1	6	53792453	53797815	-	5363	Tril	GO:0001530;GO:0001530;GO:0001530;GO:0002376;GO:0002718;GO:0002718;GO:0002718;GO:0005615;GO:0006954;GO:0016020;GO:0016021;GO:0031012;GO:0034142;GO:0034142;GO:0034142;GO:0045087;GO:0046696;GO:0046696;GO:0046696;	-	-	T;W;V	0VDRY;KOG0619;0A2WR;0UQVX;0DI64;137ZK;1AZD0;1CSWG;18ZH3	TLR4 interactor with leucine-rich repeats [Source:MGI Symbol;Acc:MGI:1914123]	66873	Q9DBY4
ENSMUSG00000045679	167.884	202.501	133.267	0.658108	-0.603605	0.0763466	1	12	17038649	17050409	-	5408	Pqlc3	GO:0003674;GO:0016020;GO:0016021;GO:0016020;GO:0016021;GO:0016020;GO:0016021;	K23680	-	S	0DQMX;1D2BP;KOG3211;0UN2E;0A4GA;0VGI7;1AVFU;13P1K;192UT	PQ loop repeat containing [Source:MGI Symbol;Acc:MGI:2444067]	217430	Q8C6U2;Q3UU83
ENSMUSG00000018920	110.706	138.811	82.601	0.59506	-0.748894	0.0763871	1	11	70344809	70350810	-	3021	Cxcl16	GO:0005041;GO:0005041;GO:0005041;GO:0005044;GO:0005044;GO:0005044;GO:0005125;GO:0005615;GO:0005615;GO:0005615;GO:0005615;GO:0006898;GO:0006935;GO:0006935;GO:0007165;GO:0008009;GO:0008009;GO:0008009;GO:0010818;GO:0010818;GO:0016020;GO:0016021;GO:0030307;GO:0030307;GO:0030335;GO:0030335;GO:0030335;GO:0034097;GO:0034097;GO:0034341;GO:0034341;GO:0034612;GO:0034612;GO:0042379;GO:0048247;GO:0071222;GO:…	K10035	-	W;T	0A6MB;0UUCY;1D2YN;0VHFG;1B5DC;0J8A5;0DTM6;142Z2;193U1	chemokine (C-X-C motif) ligand 16 [Source:MGI Symbol;Acc:MGI:1932682]	66102	Q8BSU2;A2CFE9
ENSMUSG00000041378	142.033	244.144	39.9216	0.163517	-2.61249	0.0772636	1	16	18595597	18597012	+	1416	Cldn5	GO:0005198;GO:0005515;GO:0005886;GO:0005886;GO:0005886;GO:0005886;GO:0005911;GO:0005911;GO:0005923;GO:0005923;GO:0005923;GO:0005923;GO:0007043;GO:0007155;GO:0007179;GO:0008284;GO:0010628;GO:0010628;GO:0010629;GO:0010629;GO:0016020;GO:0016021;GO:0016021;GO:0016327;GO:0016328;GO:0016328;GO:0016338;GO:0016525;GO:0030054;GO:0030336;GO:0030864;GO:0032092;GO:0033270;GO:0033270;GO:0035633;GO:0042552;GO:…	K06087	-	W;T	0UR3U;13IZE;0IJT1;1D1MD;0A4WW;0DSBZ;18WN5;1B255;0V91G	claudin 5 [Source:MGI Symbol;Acc:MGI:1276112]	12741	O54942
ENSMUSG00000036924	3.16254	5.9941	0.330985	0.0552185	-4.1787	0.0773218	1	2	148662001	148672330	+	783	Cst13	GO:0004869;GO:0004869;GO:0005576;GO:0005737;GO:0010466;GO:0010951;GO:0030414;	-	-	S	0DU93;0A7G8;0J3BZ;0UVEJ;1D3KZ;13WYF;1935A;0VIB0;1B66I	cystatin 13 [Source:MGI Symbol;Acc:MGI:1916544]	69294	Q80ZN5
ENSMUSG00000023439	9.63658	4.86565	14.4075	2.96107	1.56612	0.077335	1	6	124811203	124817238	-	2632	Gnb3	GO:0003924;GO:0005737;GO:0005834;GO:0005834;GO:0006884;GO:0006884;GO:0007165;GO:0007165;GO:0007186;GO:0007186;GO:0010468;GO:0010468;GO:0010906;GO:0010906;GO:0030425;GO:0030507;GO:0030507;GO:0031682;GO:0032350;GO:0032350;GO:0043005;GO:0043005;GO:0044297;GO:0044297;GO:0045598;GO:0045598;GO:0051020;GO:0051020;GO:0090181;GO:0090181;GO:0090207;GO:0090207;GO:1903725;GO:1903725;	K07825	-	S;T	12NUC;18UEB;0UQS5;1CQKF;0V5KU;KOG0286;09UMA;1B0IT;0DFX3	guanine nucleotide binding protein (G protein), beta 3 [Source:MGI Symbol;Acc:MGI:95785]	14695	Q61011;Q54AE3
ENSMUSG00000049313	712.178	571.14	853.215	1.49388	0.579065	0.0776502	1	9	41876016	42035593	-	11321	Sorl1	GO:0000139;GO:0001540;GO:0001540;GO:0002024;GO:0004888;GO:0004888;GO:0005515;GO:0005515;GO:0005515;GO:0005576;GO:0005615;GO:0005615;GO:0005615;GO:0005641;GO:0005641;GO:0005641;GO:0005768;GO:0005768;GO:0005768;GO:0005769;GO:0005769;GO:0005769;GO:0005771;GO:0005771;GO:0005771;GO:0005783;GO:0005783;GO:0005783;GO:0005783;GO:0005789;GO:0005794;GO:0005794;GO:0005794;GO:0005794;GO:0005802;GO:0005802;GO:…	K24498	-	T;U	1CSX4;12SMY;0V7UH;0DI6R;KOG1215;0UKK5;KOG3511;1AW2I;09XVT;190KU	sortilin-related receptor, LDLR class A repeats- containing [Source:MGI Symbol;Acc:MGI:1202296]	20660	O88307
ENSMUSG00000026090	31.4685	41.3383	21.5987	0.522487	-0.936533	0.0780129	1	1	37650758	37759166	-	5075	Cracdl	GO:0003674;GO:0005575;GO:0008150;GO:0003674;GO:0005575;GO:0008150;GO:0003674;GO:0005575;GO:0008150;	-	-	S	1CVE7;09ZQH;0DJ9Y;0UQD6;0VAM2;1B03U;0IIB6;18T4B;12T07	capping protein inhibiting regulator of actin like [Source:MGI Symbol;Acc:MGI:1919347]	72097	E9Q3M9;Q6GQT3
ENSMUSG00000036958	2.6026	4.87421	0.330985	0.0679054	-3.88033	0.078171	1	2	148610529	148613417	-	615	Cst11	GO:0004869;GO:0004869;GO:0005576;GO:0005634;GO:0005634;GO:0005634;GO:0005634;GO:0005737;GO:0005737;GO:0005737;GO:0005737;GO:0010466;GO:0010951;GO:0030414;GO:0030521;GO:0031640;GO:0031640;GO:0031640;GO:0036126;GO:0036126;GO:0036126;GO:0036126;GO:0050829;GO:0050829;GO:0050829;GO:0050829;GO:0050829;GO:0061827;GO:0061827;GO:0061827;GO:0061827;	K13906	-	S	0VJBD;1D4K5;0UVNZ;0IZ0B;13TDX;0A8FF;0DUAX;193YG;1B5YV	cystatin 11 [Source:MGI Symbol;Acc:MGI:1925490]	78240	Q9D269
ENSMUSG00000021003	647.315	526.082	768.549	1.46089	0.54685	0.0781943	1	12	98168553	98225718	-	14879	Galc	GO:0003824;GO:0004336;GO:0004336;GO:0004336;GO:0004336;GO:0004336;GO:0005739;GO:0005764;GO:0005764;GO:0005764;GO:0006629;GO:0006665;GO:0006683;GO:0006683;GO:0006683;GO:0006683;GO:0006683;GO:0008152;GO:0016042;GO:0016787;GO:0016798;GO:0042552;GO:0004336;GO:0006629;GO:0006683;	K01202	EC:3.2.1.46	G	0A31A;0DPUH;0VDWC;13ISY;0UK45;18T81;1ATWJ;1CZRS;0IITE	galactosylceramidase [Source:MGI Symbol;Acc:MGI:95636]	14420	P54818
ENSMUSG00000049173	152.261	117.577	186.945	1.58998	0.669005	0.0783132	1	18	60706822	60724860	-	3436	Myoz3	GO:0030018;	-	-	Z;S	1CW83;0IWTE;18XRQ;0UQS7;0DRJ9;13QMY;1B3ZW;0A3ZP;0VEUG	myozenin 3 [Source:MGI Symbol;Acc:MGI:2179296]	170947	Q8R4E4;E9QJU4
ENSMUSG00000027215	646.443	526.215	766.67	1.45695	0.542953	0.0783852	1	2	93249456	93293485	-	3005	Cd82	GO:0005886;GO:0005886;GO:0005887;GO:0016020;GO:0016021;GO:0016021;GO:0005886;GO:0005886;GO:0005886;GO:0005887;GO:0016020;GO:0016021;GO:0016021;GO:0005886;GO:0005886;GO:0005887;GO:0016020;GO:0016021;GO:0016021;GO:0005886;GO:0005886;GO:0005887;GO:0016020;GO:0016021;GO:0016021;GO:0016020;GO:0016021;GO:0016021;GO:0016020;GO:0016021;GO:0016021;GO:0016020;GO:0016021;GO:0016021;GO:0016020;GO:0016021;GO:…	K06509	-	S;G	1CPKR;192Z3;KOG3882;0V4JI;09TKH;0DEX6;13ITH;1B0JZ;0UFZJ	CD82 antigen [Source:MGI Symbol;Acc:MGI:104651]	12521	P40237;Q3UII2
ENSMUSG00000039942	67.4183	83.656	51.1806	0.611798	-0.708872	0.0791456	1	15	5236142	5273668	-	6648	Ptger4	GO:0004930;GO:0004930;GO:0004955;GO:0004957;GO:0005886;GO:0007165;GO:0007186;GO:0007186;GO:0016020;GO:0016021;GO:0016021;GO:0001818;GO:0001819;GO:0001934;GO:0002792;GO:0004930;GO:0004930;GO:0004955;GO:0004957;GO:0004957;GO:0004957;GO:0004957;GO:0004957;GO:0005886;GO:0005886;GO:0005886;GO:0006954;GO:0006955;GO:0007165;GO:0007186;GO:0007186;GO:0007188;GO:0007188;GO:0007188;GO:0007189;GO:0007189;GO:…	K04261	-	T	KOG3656;1CRZ9;0UPXJ;0V9K7;190SB;0DK2Z;09YNJ;12SZK;1B36G	prostaglandin E receptor 4 (subtype EP4) [Source:MGI Symbol;Acc:MGI:104311]	19219	P32240
ENSMUSG00000036242	193.535	142.137	244.932	1.72321	0.785095	0.0792133	1	14	49913409	50020840	-	9271	Armh4	GO:0003674;GO:0005575;GO:0008150;GO:0016020;GO:0016021;GO:0016020;GO:0016021;	-	-	S	18UEE;0UQ98;0IG9G;0DJVH;13K67;1ARBM;1D1QC;0VDQ1;0A4IK	armadillo-like helical domain containing 4 [Source:MGI Symbol;Acc:MGI:1914669]	67419	Q8BT18
ENSMUSG00000022831	59.5963	85.5142	33.6784	0.393834	-1.34434	0.0792575	1	16	36755345	36783574	+	2525	Hcls1	GO:0000122;GO:0001085;GO:0001085;GO:0003779;GO:0005515;GO:0005515;GO:0005515;GO:0005634;GO:0005634;GO:0005634;GO:0005667;GO:0005667;GO:0005737;GO:0005737;GO:0005737;GO:0005739;GO:0005829;GO:0005829;GO:0005884;GO:0005886;GO:0005886;GO:0005886;GO:0008284;GO:0009725;GO:0014068;GO:0014068;GO:0017124;GO:0019901;GO:0019901;GO:0030041;GO:0030218;GO:0030427;GO:0030833;GO:0030833;GO:0030833;GO:0030854;GO:…	K06106	-	Z;B	0IFV2;12STU;0DIR8;09VCP;0V8BW;1CTGA;190QM;0UP8V;1B3BZ	hematopoietic cell specific Lyn substrate 1 [Source:MGI Symbol;Acc:MGI:104568]	15163	P49710;Q8CA06
ENSMUSG00000041886	5.55054	9.79348	1.30759	0.133517	-2.90491	0.0797149	1	12	119278005	119433722	+	8406	Macc1	GO:0005737;GO:0005739;GO:0045944;GO:0005737;GO:0005739;GO:0045944;GO:0005737;GO:0005739;GO:0045944;GO:0005737;GO:0005739;GO:0045944;GO:0005737;GO:0005739;GO:0045944;	K23702	-	S;K	09V3G;13KN3;0DK7I;1CV1D;1903H;0V9QU;0IHUQ;0UP4G;1AZAS	metastasis associated in colon cancer 1 [Source:MGI Symbol;Acc:MGI:2685113]	238455	E9PXX8
ENSMUSG00000022860	37.2713	53.0872	21.4554	0.404154	-1.30702	0.0797345	1	16	78727836	78748621	+	5491	Chodl	GO:0016020;GO:0016021;GO:0005515;GO:0005737;GO:0005737;GO:0005737;GO:0005813;GO:0005829;GO:0007399;GO:0010975;GO:0016020;GO:0016021;GO:0030246;GO:0048471;GO:0048471;GO:0048471;GO:0050772;GO:0005515;GO:0005737;GO:0005737;GO:0007399;GO:0010975;GO:0016020;GO:0016021;GO:0030246;GO:0048471;GO:0048471;GO:0050772;GO:0016020;GO:0016021;	K10078	-	T;V	1AX7Q;13M0K;09UCB;0DFMY;KOG4297;1CQBI;0UMRI;19186;0V5BG	chondrolectin [Source:MGI Symbol;Acc:MGI:2179069]	246048	Q9CXM0
ENSMUSG00000063727	14.2444	20.3029	8.18581	0.403183	-1.31049	0.0798159	1	15	54114015	54141880	-	2818	Tnfrsf11b	GO:0005515;GO:0005576;GO:0005615;GO:0005615;GO:0005615;GO:0005615;GO:0006915;GO:0007165;GO:0007584;GO:0010035;GO:0030198;GO:0031012;GO:0032026;GO:0042489;GO:0042489;GO:0042493;GO:0043627;GO:0045779;GO:0045779;GO:0046685;	K05148	-	T	1CTWF;12QQD;0V8Q3;0IFEM;0UFKV;09XSI;1AXK2;18ZQQ;0DJ4J	tumor necrosis factor receptor superfamily, member 11b (osteoprotegerin) [Source:MGI Symbol;Acc:MGI:109587]	18383	O08712;Q3UK97
ENSMUSG00000025232	1669.91	1391.48	1948.34	1.4002	0.485631	0.0798284	1	9	59446823	59472392	+	1996	Hexa	GO:0001501;GO:0004553;GO:0004563;GO:0004563;GO:0004563;GO:0005764;GO:0005764;GO:0005975;GO:0006024;GO:0006689;GO:0006689;GO:0007040;GO:0007605;GO:0007626;GO:0007628;GO:0008152;GO:0008375;GO:0016020;GO:0016787;GO:0016798;GO:0019915;GO:0019953;GO:0030203;GO:0042552;GO:0042582;GO:0046982;GO:0048667;GO:0050884;GO:0050885;GO:0060395;GO:0102148;	K12373	EC:3.2.1.52	G	09XUT;12QRR;0DJ7A;0UM12;0V8SG;KOG2499;1CVIM;1957S;1B1NM	hexosaminidase A [Source:MGI Symbol;Acc:MGI:96073]	15211	P29416
ENSMUSG00000033595	104.069	76.6194	131.519	1.71652	0.779488	0.0799305	1	14	70768125	70775764	+	3899	Lgi3	GO:0003824;GO:0005515;GO:0005576;GO:0006887;GO:0008021;GO:0017157;GO:0030054;GO:0031410;GO:0043005;GO:0045202;	K19999	-	S;W	0DQ8S;1AXWY;18XFU;0VDH6;13MYZ;0IJD3;1CZAI;0UNDH;0A2M5	leucine-rich repeat LGI family, member 3 [Source:MGI Symbol;Acc:MGI:2182619]	213469	Q8K406;Q3V1R3
ENSMUSG00000048155	8.13878	3.87232	12.4052	3.20357	1.67968	0.0800039	1	X	135828074	135829125	+	1052	H2bw2	GO:0000786;GO:0003677;GO:0003677;GO:0006334;GO:0046982;	K11252	-	B	0DVRY;KOG1744;196IZ;0UW8U;0A9K3;1475Y;1D50Q;0VKQB;1B6P3	H2B.W histone 2 [Source:MGI Symbol;Acc:MGI:1916639]	69389	Q9DAB5
ENSMUSG00000036768	447.704	529.762	365.646	0.690208	-0.534897	0.080031	1	9	122780111	122847798	+	11020	Kif15	GO:0000166;GO:0003777;GO:0003777;GO:0005524;GO:0005524;GO:0005737;GO:0005819;GO:0005856;GO:0005871;GO:0005874;GO:0005874;GO:0007018;GO:0007018;GO:0008017;GO:0008017;GO:0016887;GO:0000166;GO:0003774;GO:0003777;GO:0005524;GO:0005524;GO:0007018;GO:0008017;GO:0000166;GO:0003777;GO:0005524;GO:0005524;GO:0007018;GO:0008017;GO:0000166;GO:0003777;GO:0005524;GO:0005524;GO:0007018;GO:0008017;GO:0000166;GO:…	K10400	-	Z	0A58M;18U7N;0VG4B;0UMSF;130Z1;1B2MY;0DS68;1D1F9;KOG4280	kinesin family member 15 [Source:MGI Symbol;Acc:MGI:1098258]	209737	Q6P9L6
ENSMUSG00000030701	186.95	149.37	224.53	1.50318	0.588016	0.0800313	1	7	100292099	100311621	-	3713	Plekhb1	GO:0001750;GO:0005515;GO:0005515;GO:0005737;GO:0007275;GO:0016020;GO:0016021;GO:0016021;GO:0016021;GO:0016021;GO:0045595;GO:0001750;GO:0005515;GO:0005515;GO:0005737;GO:0007275;GO:0016020;GO:0016021;GO:0016021;GO:0016021;GO:0016021;GO:0045595;GO:0001750;GO:0005515;GO:0005515;GO:0005515;GO:0005737;GO:0007275;GO:0016020;GO:0016021;GO:0016021;GO:0016021;GO:0016021;GO:0045595;GO:0001750;GO:0005515;GO:…	K23857	-	T	13R6C;1CWY4;0UQKI;0IXBE;192JQ;1AWEU;0VBB7;0DN1U;0A0EY	pleckstrin homology domain containing, family B (evectins) member 1 [Source:MGI Symbol;Acc:MGI:1351469]	27276	Q9QYE9
ENSMUSG00000020605	370.547	297.967	443.128	1.48717	0.572571	0.0801245	1	12	8363432	8393824	+	3004	Hs1bp3	GO:0005515;GO:0005739;GO:0005739;GO:0005783;GO:0005783;GO:0007166;GO:0030217;GO:0035091;GO:0042981;GO:0042981;GO:0035091;	K24094	-	S;T	0VFSD;1D1N6;1AV5J;0A4XJ;0IGRU;13KMX;0DSCR;0UJNI;1910A	HCLS1 binding protein 3 [Source:MGI Symbol;Acc:MGI:1913224]	58240	Q3TC93;Q8C910
ENSMUSG00000073413	5.94556	9.59929	2.29183	0.23875	-2.06643	0.0804769	1	17	35290419	35297041	-	1172	Ly6g6d	GO:0005886;GO:0009897;GO:0009897;GO:0009897;GO:0016020;GO:0030175;GO:0030550;GO:0030550;GO:0031225;GO:0032991;GO:0032991;GO:0042802;GO:0042802;GO:0042995;GO:0045202;GO:0095500;GO:0095500;GO:2000272;	K06846	-	O	0DV81;1D4IH;0KG8W;0VJPJ;0A8T1;0UW5J;12XFC	lymphocyte antigen 6 complex, locus G6D [Source:MGI Symbol;Acc:MGI:2148931]	114654	Q9Z1Q3
ENSMUSG00000039062	1082.19	808.991	1355.39	1.67541	0.744512	0.0805382	1	7	79471551	79510807	-	4135	Anpep	GO:0001525;GO:0004177;GO:0004177;GO:0005615;GO:0005737;GO:0005793;GO:0005886;GO:0005886;GO:0005886;GO:0005886;GO:0006508;GO:0006508;GO:0006508;GO:0006508;GO:0007165;GO:0007275;GO:0008217;GO:0008233;GO:0008237;GO:0008237;GO:0008270;GO:0008270;GO:0009897;GO:0016020;GO:0016021;GO:0016787;GO:0030154;GO:0031526;GO:0035814;GO:0042277;GO:0042277;GO:0043171;GO:0043171;GO:0046872;GO:0070006;GO:0070062;GO:…	K11140	EC:3.4.11.2	O;E	KOG1046;0DFDN;1AT99;09U40;0V532;0UH1U;18U72;12P0W;1CQ3E	alanyl (membrane) aminopeptidase [Source:MGI Symbol;Acc:MGI:5000466]	16790	P97449
ENSMUSG00000059430	14.686	21.8493	7.52275	0.344302	-1.53825	0.0806176	1	6	83489887	83513247	-	1557	Actg2	GO:0000166;GO:0005524;GO:0005737;GO:0005737;GO:0005856;GO:0005869;GO:0010628;GO:0030027;GO:0030175;GO:0032982;GO:0044297;GO:0071944;GO:0090131;GO:0000166;GO:0005524;GO:0005737;GO:0005737;GO:0005856;GO:0005869;GO:0010628;GO:0030027;GO:0030175;GO:0032982;GO:0044297;GO:0071944;GO:0090131;	K12315	-	Z	09TDS;12N6D;1CY04;0V4CV;1AX4F;KOG0676;0USE9;0DP25;19045	actin, gamma 2, smooth muscle, enteric [Source:MGI Symbol;Acc:MGI:104589]	11468	P63268;Q3UJ36
ENSMUSG00000034459	32.4779	22.8767	42.0792	1.83939	0.879227	0.0807978	1	19	34618271	34627409	+	2656	Ifit1	GO:0002376;GO:0003723;GO:0003723;GO:0005515;GO:0005737;GO:0005829;GO:0009615;GO:0009617;GO:0035457;GO:0035458;GO:0045087;GO:0051607;GO:0051607;	K14217	-	S;P	0DNWM;0A0WM;1CXU0;13I8N;1B0KV;0V5W7;KOG1124;1949C;0UM6F	interferon-induced protein with tetratricopeptide repeats 1 [Source:MGI Symbol;Acc:MGI:99450]	15957	Q64282
ENSMUSG00000052981	109.954	85.7636	134.145	1.56413	0.645357	0.0809209	1	13	69850951	69888008	-	2674	Ube2ql1	-	K10582	EC:2.3.2.23	O	1CV4W;0DKB1;1AXDH;195HJ;09YVV;0UT5T;0V9TQ;KOG0897;13JDP	ubiquitin-conjugating enzyme E2Q family-like 1 [Source:MGI Symbol;Acc:MGI:1924230]	76980	A0PJN4;E9QMD2
ENSMUSG00000037347	33.3899	43.9214	22.8584	0.520439	-0.9422	0.081021	1	X	19925799	19963760	+	2206	Chst7	GO:0000139;GO:0000139;GO:0001517;GO:0001517;GO:0001517;GO:0005794;GO:0005802;GO:0005975;GO:0005975;GO:0006044;GO:0006044;GO:0006044;GO:0006790;GO:0006790;GO:0006790;GO:0008146;GO:0008459;GO:0008459;GO:0008459;GO:0008459;GO:0016020;GO:0016021;GO:0016740;GO:0030206;GO:0030206;GO:0030206;	K04743	EC:2.8.2.17	O;G	0VCFY;0A1KD;0IIA6;0DP8I;1CY3R;0UNU1;1B0J4;12S9S;18T7I	carbohydrate (N-acetylglucosamino) sulfotransferase 7 [Source:MGI Symbol;Acc:MGI:1891767]	60322	Q9EP78
ENSMUSG00000024423	1209.48	980.933	1438.02	1.46597	0.551855	0.0811291	1	18	13088909	13126007	+	5129	Impact	GO:0000122;GO:0001933;GO:0001933;GO:0001933;GO:0003779;GO:0004860;GO:0005515;GO:0005515;GO:0005737;GO:0005844;GO:0005844;GO:0006417;GO:0006446;GO:0006469;GO:0007399;GO:0030154;GO:0031333;GO:0031953;GO:0034198;GO:0042149;GO:0043022;GO:0043022;GO:0045666;GO:0060548;GO:0070301;GO:0071264;GO:0071264;GO:0071468;GO:0071494;GO:0072755;GO:0097201;GO:0140469;GO:0140469;GO:1905538;GO:1990138;GO:1990253;GO:…	-	-	S;E	0DF8Y;13P7I;18S8X;0V4XU;KOG3299;1B4BH;1CPYJ;09TYY;0UFE2	impact, RWD domain protein [Source:MGI Symbol;Acc:MGI:1098233]	16210	O55091
ENSMUSG00000026683	455.982	538.56	373.404	0.693337	-0.528372	0.0813016	1	1	169325503	169359033	-	6341	Nuf2	GO:0000775;GO:0000776;GO:0000776;GO:0000776;GO:0000776;GO:0000777;GO:0000778;GO:0005634;GO:0005654;GO:0005654;GO:0005694;GO:0005829;GO:0007049;GO:0007052;GO:0008608;GO:0031262;GO:0031262;GO:0031262;GO:0031262;GO:0031262;GO:0044877;GO:0045132;GO:0051301;GO:0051315;GO:0051383;GO:0000775;GO:0000776;GO:0000776;GO:0000776;GO:0000777;GO:0000778;GO:0005634;GO:0005654;GO:0005694;GO:0007049;GO:0007052;GO:…	K11548	-	D	KOG4438;1B3T1;13KBA;0A4J2;18YRN;0UTDC;0DSG8;1D0YU;0VBW1	NUF2, NDC80 kinetochore complex component [Source:MGI Symbol;Acc:MGI:1914227]	66977	Q99P69
ENSMUSG00000035356	238.225	289.025	187.424	0.648471	-0.624887	0.0813426	1	16	55631738	55659262	-	5018	Nfkbiz	GO:0005515;GO:0005634;GO:0005634;GO:0005634;GO:0006954;GO:0010468;GO:0016607;GO:0036464;GO:0050729;GO:0050852;GO:2000321;GO:0005515;GO:0005634;GO:0005634;GO:0005634;GO:0006954;GO:0010468;GO:0016607;GO:0016607;GO:0036464;GO:0036464;GO:0050729;GO:0050729;GO:0050852;GO:2000321;GO:0005515;GO:0005634;GO:0005634;GO:0005634;GO:0006954;GO:0010468;GO:0016607;GO:0036464;GO:0050729;GO:0050852;GO:2000321;GO:…	K14242	-	K;E	0DKBA;KOG0504;1CV54;18W3F;1AZBI;13JN0;09YW3;0V9TX;0UP8E	nuclear factor of kappa light polypeptide gene enhancer in B cells inhibitor, zeta [Source:MGI Symbol;Acc:MGI:1931595]	80859	Q9EST8
ENSMUSG00000044749	45.9398	68.9705	22.909	0.332157	-1.59006	0.0813965	1	11	110067646	110142602	-	5398	Abca6	GO:0000166;GO:0005319;GO:0005524;GO:0005524;GO:0005654;GO:0005654;GO:0005886;GO:0005886;GO:0006869;GO:0006869;GO:0016020;GO:0016021;GO:0016021;GO:0042626;GO:0042626;GO:0043231;GO:0055085;	K05649	-	Q	0V4GH;12P2M;KOG0059;0DG5X;1B2SN;09THI;1CQVH;0UHWM;18SNV	ATP-binding cassette, sub-family A (ABC1), member 6 [Source:MGI Symbol;Acc:MGI:1923434]	76184	Q8K441
ENSMUSG00000033544	77.4533	46.9107	107.996	2.30216	1.20299	0.0815182	1	1	156666132	156688648	+	2841	Angptl1	GO:0001525;GO:0005102;GO:0005102;GO:0005576;GO:0005615;GO:0005615;GO:0005615;GO:0007169;GO:0007169;GO:0062023;GO:0001525;GO:0005102;GO:0005102;GO:0005576;GO:0005615;GO:0005615;GO:0007169;GO:0007169;GO:0062023;	-	-	S;T;W;E	18WCJ;0DH5X;1CRW5;13DWM;1AZ4R;0V6W2;0UJ7R;KOG2579;09VXJ	angiopoietin-like 1 [Source:MGI Symbol;Acc:MGI:1919963]	72713	Q640P2
ENSMUSG00000056596	82.3108	62.2726	102.349	1.64356	0.716825	0.0817444	1	4	133218411	133225861	-	1654	Trnp1	GO:0000791;GO:0003677;GO:0003677;GO:0005515;GO:0005634;GO:0005634;GO:0005634;GO:0007049;GO:0007275;GO:0007399;GO:0021696;GO:0042127;GO:0042127;GO:0051726;GO:0061351;	-	-	K	13STK;1B631;0A7N4;0VIGM;0UVM4;0IYYM;0DUEG;1D3S7	TMF1-regulated nuclear protein 1 [Source:MGI Symbol;Acc:MGI:1916789]	69539	Q80ZI1
ENSMUSG00000029641	123.546	151.365	95.7265	0.632422	-0.661041	0.0817615	1	5	146781881	146784536	+	1201	Rasl11a	GO:0000166;GO:0003924;GO:0005515;GO:0005525;GO:0005525;GO:0005634;GO:0005730;GO:0007165;GO:0016020;GO:0016787;GO:0045943;	K07852	-	S;J;K	0UIBT;0V691;0DGI5;1AYSP;1CR7W;13ICV;190TW;09V9S;KOG0395	RAS-like, family 11, member A [Source:MGI Symbol;Acc:MGI:1916145]	68895	Q6IMB1
ENSMUSG00000027313	109.946	81.8969	137.996	1.68499	0.752744	0.0818959	1	2	119181710	119184862	+	1637	Chac1	GO:0003839;GO:0003839;GO:0005112;GO:0005737;GO:0005737;GO:0005794;GO:0005802;GO:0005829;GO:0005829;GO:0005829;GO:0006751;GO:0006751;GO:0006915;GO:0006986;GO:0007219;GO:0007399;GO:0010955;GO:0010955;GO:0010955;GO:0016829;GO:0022008;GO:0045746;GO:0045746;GO:0045746;GO:0061928;GO:0070059;GO:0070059;GO:0070059;	K07232	EC:4.3.2.7	P	KOG3182;18TEJ;0DS4S;0US6U;1AXPF;0VFB3;1D26M;0A5IM;13PF3	ChaC, cation transport regulator 1 [Source:MGI Symbol;Acc:MGI:1916315]	69065	Q8R3J5
ENSMUSG00000029832	53.5012	40.1546	66.8477	1.66476	0.735313	0.0819154	1	6	51409650	51435748	+	2973	Nfe2l3	GO:0000122;GO:0000978;GO:0000978;GO:0000981;GO:0001227;GO:0003677;GO:0003677;GO:0003700;GO:0005634;GO:0005634;GO:0006355;GO:0006357;GO:0006357;GO:0003700;GO:0006357;	K09040	-	K	12QXZ;1CZZP;0UIMK;1AU50;KOG3863;0DQVP;0VE2W;0A1Z7;18XSU	nuclear factor, erythroid derived 2, like 3 [Source:MGI Symbol;Acc:MGI:1339958]	18025	Q9WTM4;Q3UZC1
ENSMUSG00000027022	1.84918	3.69837	0	0	-Inf	0.0822243	1	2	67004178	67356959	+	14378	Xirp2	GO:0003779;GO:0007507;GO:0030036;GO:0046872;GO:0003779;GO:0003779;GO:0007507;GO:0030036;GO:0030054;GO:0003779;GO:0007507;GO:0030036;GO:0046872;GO:0001725;GO:0003281;GO:0003779;GO:0003779;GO:0005515;GO:0005925;GO:0007507;GO:0030018;GO:0030036;GO:0030054;GO:0030054;GO:0045216;GO:0046872;GO:0051015;GO:0051393;GO:0055008;GO:0001725;GO:0003281;GO:0003779;GO:0003779;GO:0005515;GO:0005925;GO:0007507;GO:…	-	-	Z;T	0ITHY	xin actin-binding repeat containing 2 [Source:MGI Symbol;Acc:MGI:2685198]	241431	Q4U4S6
ENSMUSG00000031239	2366.85	2883.15	1850.55	0.641851	-0.63969	0.0822887	1	X	106440705	106446982	-	1744	Itm2a	GO:0001540;GO:0002317;GO:0005794;GO:0005886;GO:0016020;GO:0016021;GO:0042985;	K18241	-	S	1D11D;12NMP;18ZDG;KOG4681;0UPTS;0VFQ0;0DRT8;1B0AC;0A4VB	integral membrane protein 2A [Source:MGI Symbol;Acc:MGI:107706]	16431	Q61500
ENSMUSG00000038168	55.7909	75.2255	36.3563	0.483297	-1.04902	0.0823197	1	16	25778038	25924534	-	3721	P3h2	GO:0005506;GO:0005604;GO:0005654;GO:0005654;GO:0005783;GO:0005783;GO:0005783;GO:0005783;GO:0005794;GO:0005794;GO:0005794;GO:0005829;GO:0008285;GO:0008285;GO:0008285;GO:0016491;GO:0016491;GO:0016529;GO:0016705;GO:0019511;GO:0019511;GO:0019511;GO:0019797;GO:0019797;GO:0019797;GO:0019797;GO:0019797;GO:0031418;GO:0031418;GO:0032963;GO:0032963;GO:0032963;GO:0032963;GO:0032963;GO:0043231;GO:0046872;GO:…	K22459	EC:1.14.11.7	O;K	1CVAS;1ASP8;0UTEN;0V9YV;09Z1A;KOG4459;0DKGV;12SHB;18S5V	prolyl 3-hydroxylase 2 [Source:MGI Symbol;Acc:MGI:2146663]	210530	Q8CG71
ENSMUSG00000004891	619.767	776.378	463.156	0.596559	-0.745262	0.0825573	1	3	87878385	87887758	+	6416	Nes	GO:0000086;GO:0005515;GO:0005737;GO:0005737;GO:0005882;GO:0005882;GO:0005882;GO:0007275;GO:0007399;GO:0007399;GO:0007420;GO:0019215;GO:0019215;GO:0030844;GO:0030844;GO:0031076;GO:0031730;GO:0031730;GO:0032091;GO:0043086;GO:0043524;GO:0045111;GO:0048858;GO:0072089;GO:2000179;GO:0005515;GO:0005737;GO:0005882;GO:0005882;GO:0005882;GO:0007275;GO:0007399;GO:0007399;GO:0007420;GO:0019215;GO:0019215;GO:…	K07609	-	Z	09TM8;1B0H2;13HI2;191DE;0V4K8;0UG0F;0DEXQ;1CPME;0IRNV	nestin [Source:MGI Symbol;Acc:MGI:101784]	18008	Q6P5H2
ENSMUSG00000052684	1637.21	2015.74	1258.67	0.624423	-0.679404	0.0825936	1	4	94937271	94940459	-	3189	Jun	GO:0000122;GO:0000785;GO:0000785;GO:0000791;GO:0000976;GO:0000976;GO:0000978;GO:0000978;GO:0000981;GO:0000981;GO:0001102;GO:0001227;GO:0001228;GO:0001228;GO:0001525;GO:0001525;GO:0001774;GO:0001836;GO:0001836;GO:0001889;GO:0001938;GO:0003151;GO:0003677;GO:0003677;GO:0003677;GO:0003682;GO:0003690;GO:0003690;GO:0003700;GO:0003700;GO:0003700;GO:0005096;GO:0005515;GO:0005515;GO:0005515;GO:0005634;GO:…	K04448	-	-	-	jun proto-oncogene [Source:MGI Symbol;Acc:MGI:96646]	16476	P05627;Q52L79
ENSMUSG00000029204	19.0509	26.0385	12.0634	0.46329	-1.11001	0.0826529	1	5	66018556	66054043	+	10341	Rhoh	GO:0000166;GO:0001772;GO:0003924;GO:0003924;GO:0005515;GO:0005525;GO:0005525;GO:0005525;GO:0005525;GO:0005525;GO:0005737;GO:0005737;GO:0005737;GO:0005856;GO:0005886;GO:0005886;GO:0005938;GO:0007015;GO:0007163;GO:0007264;GO:0008045;GO:0008360;GO:0016020;GO:0016601;GO:0019210;GO:0019210;GO:0019901;GO:0030031;GO:0030217;GO:0030865;GO:0031410;GO:0032956;GO:0033673;GO:0042995;GO:0043124;GO:0043124;GO:…	K07873	-	Z;S;T	0V5IA;0DFUR;09UJ2;192J5;1AXY0;13MFA;0UQX1;KOG0393;1CQI6	ras homolog family member H [Source:MGI Symbol;Acc:MGI:1921984]	74734	Q9D3G9;Q504M6
ENSMUSG00000021469	80.4489	61.7095	99.1883	1.60734	0.684677	0.0826729	1	13	53620920	53627110	-	3279	Msx2	GO:0000122;GO:0000122;GO:0000122;GO:0000976;GO:0000977;GO:0000977;GO:0000978;GO:0000981;GO:0000981;GO:0000981;GO:0000981;GO:0001227;GO:0001503;GO:0001503;GO:0001649;GO:0002063;GO:0002076;GO:0003148;GO:0003151;GO:0003198;GO:0003416;GO:0003677;GO:0003677;GO:0003677;GO:0005515;GO:0005515;GO:0005634;GO:0005634;GO:0005654;GO:0005829;GO:0006355;GO:0006357;GO:0006366;GO:0007275;GO:0008134;GO:0008285;GO:…	K09341	-	K	0V98I;0URM5;1CPD0;18U8B;09YTP;13ISN;0DK8A;KOG0492;1B1J0	msh homeobox 2 [Source:MGI Symbol;Acc:MGI:97169]	17702	Q03358;Q3UZH5
ENSMUSG00000051146	11.2298	16.245	6.21461	0.382555	-1.38626	0.082791	1	16	20437965	20440037	-	1291	Camk2n2	GO:0004860;GO:0004860;GO:0005634;GO:0005654;GO:0005654;GO:0005737;GO:0005813;GO:0005813;GO:0005829;GO:0006469;GO:0006469;GO:0008427;GO:0008427;GO:0008427;GO:0016301;GO:0016310;GO:0019901;GO:0019901;GO:0019901;	-	-	T	0J0NK;193X7;0A9Y5;0DVS8;13UG2;0UWIH;0VKVT;1D4YF;1B6FJ	calcium/calmodulin-dependent protein kinase II inhibitor 2 [Source:MGI Symbol;Acc:MGI:1920297]	73047	Q78WH7;B2RXL5
ENSMUSG00000052852	2030.9	1438.97	2622.83	1.82271	0.866086	0.0828264	1	6	71684545	71787694	+	4112	Reep1	GO:0005515;GO:0005737;GO:0005739;GO:0005783;GO:0005783;GO:0005789;GO:0005789;GO:0005881;GO:0008017;GO:0008017;GO:0008017;GO:0016020;GO:0016020;GO:0016020;GO:0016021;GO:0031849;GO:0031849;GO:0031966;GO:0032386;GO:0051205;GO:0071782;GO:0071782;GO:0071786;GO:0071786;GO:0071786;GO:0016020;GO:0016021;GO:0016020;GO:0016021;	K17338	-	U;V	0A3SV;1D0IQ;13I9T;KOG1726;0DR5G;0UUBD;1AVCV;0VEMD;190Q9	receptor accessory protein 1 [Source:MGI Symbol;Acc:MGI:1098827]	52250	Q8BGH4
ENSMUSG00000024039	55.9783	69.7859	42.1707	0.604287	-0.726695	0.0829761	1	17	31827868	31856212	-	7485	Cbs	GO:0001958;GO:0001974;GO:0004122;GO:0004122;GO:0004122;GO:0004122;GO:0005634;GO:0005634;GO:0005737;GO:0005737;GO:0005737;GO:0005737;GO:0006535;GO:0006563;GO:0006801;GO:0008652;GO:0010749;GO:0016829;GO:0019343;GO:0019344;GO:0019344;GO:0019346;GO:0019346;GO:0019346;GO:0019825;GO:0019899;GO:0020037;GO:0020037;GO:0021587;GO:0030170;GO:0030170;GO:0030170;GO:0031625;GO:0031667;GO:0042802;GO:0042803;GO:…	K01697	EC:4.2.1.22	E	0VA5B;1CX03;18Z1P;KOG1252;0UHT6;1ARA3;0DN8N;12RSH;0A0M7	cystathionine beta-synthase [Source:MGI Symbol;Acc:MGI:88285]	12411	Q91WT9
ENSMUSG00000035539	3.30532	0.694314	5.91632	8.52109	3.09104	0.0829999	1	4	45890303	45950774	+	5292	Ccdc180	GO:0003674;GO:0008150;GO:0003674;GO:0008150;GO:0003674;GO:0008150;	-	-	S	1ART4;09UCA;0DFMW;0IG2N;18TKW;1CQBH;13K9H;0UH0Y;0V5BF	coiled-coil domain containing 180 [Source:MGI Symbol;Acc:MGI:2685871]	381522	J3QNE4
ENSMUSG00000042870	274.415	219.963	328.866	1.49509	0.580236	0.0832487	1	8	75760333	75796749	+	2499	Tom1	GO:0005515;GO:0005737;GO:0005737;GO:0005768;GO:0005768;GO:0005769;GO:0005769;GO:0005829;GO:0005829;GO:0006886;GO:0006886;GO:0007165;GO:0015031;GO:0016020;GO:0016020;GO:0016020;GO:0030276;GO:0030276;GO:0006886;GO:0006886;GO:0006886;GO:0005737;GO:0005768;GO:0005769;GO:0005829;GO:0006886;GO:0006886;GO:0015031;GO:0016020;GO:0030276;	-	-	U	09YUI;KOG1087;0V4JM;18U76;12UB7;0DK99;1CSU5;0UQYD;1ATTT	target of myb1 trafficking protein [Source:MGI Symbol;Acc:MGI:1338026]	21968	O88746;Q561M4
ENSMUSG00000069662	4556.28	5372.33	3740.24	0.696204	-0.522418	0.0832536	1	10	37009371	37014916	-	4048	Marcks	GO:0003779;GO:0005080;GO:0005516;GO:0005516;GO:0005516;GO:0005737;GO:0005737;GO:0005737;GO:0005813;GO:0005856;GO:0005886;GO:0005938;GO:0007015;GO:0007417;GO:0016020;GO:0016020;GO:0032432;GO:0032432;GO:0042585;GO:0042802;GO:0051015;GO:0051015;GO:0051017;GO:0051764;	K12561	-	Z;T	1D4ST;0UW6F;193TU;13U5Z;0DVD0;0A8YZ;1B6J2;0J04K;0VJVC	myristoylated alanine rich protein kinase C substrate [Source:MGI Symbol;Acc:MGI:96907]	17118	P26645
ENSMUSG00000019558	591.365	475.225	707.504	1.48878	0.574127	0.0836655	1	X	72716756	72726108	+	5210	Slc6a8	GO:0005308;GO:0005308;GO:0005309;GO:0005309;GO:0005309;GO:0005886;GO:0005887;GO:0006811;GO:0006814;GO:0006836;GO:0015220;GO:0015220;GO:0015293;GO:0015871;GO:0015881;GO:0015881;GO:0015881;GO:0016020;GO:0016020;GO:0016021;GO:0016021;GO:0035725;GO:0071705;GO:0098978;GO:0098978;GO:0099055;GO:0099055;GO:1990403;GO:0005308;GO:0005309;GO:0005309;GO:0005886;GO:0005887;GO:0006811;GO:0006814;GO:0006836;GO:…	K05041	-	P	KOG3659;12NMW;18TVV;09U0F;0V4BE;1AXKA;1CUR5;0DJXN;0UTKB	solute carrier family 6 (neurotransmitter transporter, creatine), member 8 [Source:MGI Symbol;Acc:MGI:2147834]	102857	Q8VBW1
ENSMUSG00000028602	23.3294	30.9671	15.6917	0.506721	-0.980735	0.083666	1	4	144993707	145041734	-	3459	Tnfrsf8	GO:0004888;GO:0005886;GO:0005886;GO:0007165;GO:0016020;GO:0016021;GO:0032759;GO:0032760;GO:0043065;GO:0051092;GO:0051092;GO:0004888;GO:0007165;	K05145	-	T	0VFDM;1D0IF;1AUD7;13SRK;0A28F;0IZAX;0DS15;192UY;0UM39	tumor necrosis factor receptor superfamily, member 8 [Source:MGI Symbol;Acc:MGI:99908]	21941	Q60846
ENSMUSG00000050105	13.0941	19.3003	6.88802	0.356887	-1.48646	0.0840543	1	4	133978421	133981417	-	1275	Grrp1	GO:0003674;GO:0005575;GO:0008150;	-	-	S	09ZXR;0VAUD;1CWC0;1AU2E;143WP;0DMGQ;18V31;0JAKZ;0UQPE	glycine/arginine rich protein 1 [Source:MGI Symbol;Acc:MGI:1919940]	72690	Q80X91
ENSMUSG00000051228	26.5803	17.2034	35.9572	2.09012	1.06359	0.0841473	1	X	13332349	13355552	+	5183	Nyx	GO:0005576;GO:0005615;GO:0007601;GO:0007601;GO:0031012;GO:0050896;	K08129	-	W;T	1CWM1;KOG4237;0DMRE;18VV2;0USW5;12QFV;1AW7Z;0VEQ0;0A3VF	nyctalopin [Source:MGI Symbol;Acc:MGI:2448607]	236690	P83503
ENSMUSG00000052921	20.6421	31.8725	9.41167	0.295291	-1.75979	0.0848742	1	11	68833981	68848306	-	6483	Arhgef15	GO:0005085;GO:0005085;GO:0005085;GO:0005085;GO:0005096;GO:0005737;GO:0005737;GO:0030425;GO:0042995;GO:0050790;GO:0050790;GO:0051496;GO:0051496;GO:0061299;GO:0090630;GO:2000297;GO:0005085;GO:0005085;GO:0005085;GO:0005085;GO:0005085;GO:0005096;GO:0005737;GO:0005737;GO:0030425;GO:0042995;GO:0050790;GO:0050790;GO:0050790;GO:0051496;GO:0051496;GO:0061299;GO:0090630;GO:2000297;	K20687	-	T	18XV9;KOG3523;09UGY;0DHI0;12NRK;0UJQE;1AV79;0V5G9;1CS89	Rho guanine nucleotide exchange factor (GEF) 15 [Source:MGI Symbol;Acc:MGI:3045246]	442801	Q5FWH6
ENSMUSG00000079018	13.3891	18.9501	7.82813	0.413092	-1.27546	0.0849099	1	15	74915867	74920679	-	1677	Ly6c1	GO:0005886;GO:0005886;GO:0009897;GO:0009986;GO:0016020;GO:0030550;GO:0031225;GO:0033130;GO:0045202;GO:0095500;GO:2000272;GO:0005886;GO:0005886;GO:0009897;GO:0009986;GO:0016020;GO:0030550;GO:0031225;GO:0033130;GO:0045202;GO:0095500;GO:2000272;GO:0005886;GO:0005886;GO:0009897;GO:0009986;GO:0016020;GO:0030550;GO:0031225;GO:0033130;GO:0045202;GO:0095500;GO:2000272;	K06846	-	O	0JI0Q;0DWX0;1D5JV;0AANN;0VPCV;0UWSI;1B8E1;14BGS	lymphocyte antigen 6 complex, locus C1 [Source:MGI Symbol;Acc:MGI:96882]	17067	P0CW02
ENSMUSG00000032344	60.3463	74.9731	45.7195	0.609812	-0.713564	0.0850425	1	9	78337808	78350519	-	4126	Cgas	GO:0000166;GO:0002218;GO:0002218;GO:0002218;GO:0002218;GO:0002230;GO:0002230;GO:0002230;GO:0002230;GO:0002376;GO:0002637;GO:0003677;GO:0003677;GO:0003677;GO:0003682;GO:0003682;GO:0003682;GO:0003682;GO:0003690;GO:0003690;GO:0003690;GO:0003690;GO:0005515;GO:0005524;GO:0005525;GO:0005546;GO:0005546;GO:0005546;GO:0005634;GO:0005634;GO:0005634;GO:0005634;GO:0005737;GO:0005829;GO:0005829;GO:0005829;GO:…	K17834	EC:2.7.7.86	F;T	1D0CT;1AUUI;0DR7D;13J1Z;0IE27;1945C;0A3IW;0VD69;0UQ0U	cyclic GMP-AMP synthase [Source:MGI Symbol;Acc:MGI:2442261]	214763	Q8C6L5;Q8BSY1
ENSMUSG00000035799	137.297	167.151	107.442	0.642783	-0.637596	0.0851039	1	12	34007670	34009828	+	1628	Twist1	GO:0000122;GO:0000122;GO:0000122;GO:0000785;GO:0000977;GO:0000981;GO:0000981;GO:0000981;GO:0001228;GO:0001503;GO:0001649;GO:0001701;GO:0001764;GO:0001843;GO:0003180;GO:0003180;GO:0003180;GO:0003183;GO:0003203;GO:0003253;GO:0003677;GO:0003700;GO:0005515;GO:0005515;GO:0005634;GO:0005634;GO:0005634;GO:0005634;GO:0005654;GO:0006357;GO:0007275;GO:0007517;GO:0008134;GO:0008134;GO:0008134;GO:0010628;GO:…	K09069	-	K	0DSJX;13UF4;0UR5G;194SG;0A5TX;0VGP7;1B7M9;1D1VY;KOG4447	twist basic helix-loop-helix transcription factor 1 [Source:MGI Symbol;Acc:MGI:98872]	22160	P26687
ENSMUSG00000028327	36.6497	25.8575	47.4419	1.83475	0.875583	0.0854443	1	4	45848664	45887008	+	9567	Stra6l	GO:0005515;GO:0005886;GO:0005886;GO:0005886;GO:0016020;GO:0016021;GO:0034633;GO:0071939;GO:0071939;GO:0005515;GO:0005886;GO:0005886;GO:0005886;GO:0016020;GO:0016021;GO:0034633;GO:0071939;GO:0071939;GO:0005515;GO:0005886;GO:0005886;GO:0005886;GO:0016020;GO:0016021;GO:0034633;GO:0071939;GO:0071939;	K23088	-	K	KOG1105;0DFQH;0V5E0;195NH;0UMCD;1B4SN;12RP3;09UEP;1CQE5	STRA6-like [Source:MGI Symbol;Acc:MGI:1921402]	74152	Q9DBN1
ENSMUSG00000038732	27.384	38.4297	16.3384	0.42515	-1.23396	0.0855895	1	13	30320472	30430700	+	3659	Mboat1	GO:0005783;GO:0006629;GO:0006644;GO:0008654;GO:0010975;GO:0016020;GO:0016020;GO:0016021;GO:0016740;GO:0016746;GO:0016746;GO:0030258;GO:0036150;GO:0036150;GO:0036152;GO:0047184;GO:0106262;GO:0106263;GO:0106263;	K13517	-	Z;T;D;I	18V25;0V55W;12RE0;09VW0;0DH45;1B325;0UJYU;1CRUC;KOG2704	membrane bound O-acyltransferase domain containing 1 [Source:MGI Symbol;Acc:MGI:2387184]	218121	Q8BH98
ENSMUSG00000027820	493.089	402.948	583.229	1.4474	0.533468	0.0856694	1	3	63148958	63293451	+	11542	Mme	GO:0004222;GO:0004222;GO:0006508;GO:0008237;GO:0016020;GO:0016021;GO:0004222;GO:0004222;GO:0006508;GO:0016020;GO:0016021;GO:0004222;GO:0004222;GO:0006508;GO:0016020;GO:0016021;GO:0001786;GO:0001822;GO:0004175;GO:0004222;GO:0004222;GO:0004222;GO:0004222;GO:0005737;GO:0005737;GO:0005769;GO:0005802;GO:0005886;GO:0005886;GO:0005886;GO:0005903;GO:0005903;GO:0006508;GO:0006508;GO:0006508;GO:0006518;GO:…	K01389	EC:3.4.24.11	E	1CQP3;KOG3624;09UPT;0DFZJ;0V5PD;18WHM;0UHIX;12PKS;1AZUB	membrane metallo endopeptidase [Source:MGI Symbol;Acc:MGI:97004]	17380	Q61391
ENSMUSG00000042961	710.625	889.535	531.714	0.597744	-0.742401	0.0858116	1	15	7235601	7427876	-	6121	Egflam	GO:0005509;GO:0005515;GO:0005539;GO:0005576;GO:0005604;GO:0005604;GO:0005614;GO:0009887;GO:0009888;GO:0010811;GO:0019800;GO:0030054;GO:0030198;GO:0031012;GO:0042995;GO:0043083;GO:0045202;GO:0048786;GO:0005509;GO:0005515;GO:0005539;GO:0005576;GO:0005604;GO:0005604;GO:0005614;GO:0009887;GO:0009888;GO:0010811;GO:0019800;GO:0030054;GO:0030198;GO:0031012;GO:0042995;GO:0043083;GO:0045202;GO:0048786;	K24341	-	W;T	KOG0613;0E9K7;1DGF5;0WJ7W;0V3XH;KOG3509;1BBJV;0B6HB;13G7N	EGF-like, fibronectin type III and laminin G domains [Source:MGI Symbol;Acc:MGI:2146149]	268780	Q4VBE4
ENSMUSG00000022347	9.47358	4.88972	14.0574	2.8749	1.52351	0.0858859	1	15	60768708	60794861	-	2400	A1bg	GO:0003674;GO:0005576;GO:0005576;GO:0008150;	-	-	S;W	1AVYB;09V53;0V64T;13RVZ;0DGEA;0IY79;1CR3S;0UI5Q;194ZR	alpha-1-B glycoprotein [Source:MGI Symbol;Acc:MGI:2152878]	117586	Q19LI2
ENSMUSG00000022901	4.48559	7.98695	0.984237	0.123231	-3.02057	0.0859349	1	16	36424231	36486443	-	3661	Cd86	GO:0002224;GO:0002250;GO:0002376;GO:0002377;GO:0002668;GO:0005102;GO:0005515;GO:0005886;GO:0006955;GO:0007166;GO:0007202;GO:0009897;GO:0009897;GO:0009986;GO:0016020;GO:0016021;GO:0023035;GO:0031295;GO:0034138;GO:0042102;GO:0042102;GO:0042104;GO:0042113;GO:0042113;GO:0042130;GO:0043231;GO:0051607;GO:0070062;GO:0071222;GO:0071222;GO:1901224;GO:1990051;	K05413	-	T	1CT9X;09ZXT;192M6;0IYP1;1AYZF;0V75E;0DMGS;13SM0;0UM3C	CD86 antigen [Source:MGI Symbol;Acc:MGI:101773]	12524	P42082;Q549Q9
[truncated: 17,946 more rows]
